# Supplementary material for: Host Genetic Variation Influences Gene Expression Response to Rhinovirus Infection
Source: PLoS Genet. 2015 Apr 13;11(4):e1005111. doi: 10.1371/journal.pgen.1005111 (PMC4395341; doi:10.1371/journal.pgen.1005111)
Supplement: S1 Dataset — (XLSX) [file pgen.1005111.s016.xlsx]

## Sheet: Sheet1
Dataset S1: Summary of the results of differential expression analysis. Genes are ranked by statistical evidence of being differentially expressed between uninfected and RV-infected PBMCs
Hugo Gene ID	Ensembl Gene ID	P Value	Fold Change
SPATS2L	ENSG00000196141	5.92738e-99	6.58712
RSAD2	ENSG00000134321	9.22202e-88	20.9232
OASL	ENSG00000135114	1.28638e-86	9.8607
IRF7	ENSG00000185507	2.97742e-84	8.2656
HERC6	ENSG00000138642	3.10635e-84	7.21415
SP100	ENSG00000067066	3.96618e-84	3.54054
ZBP1	ENSG00000124256	6.39274e-84	8.57374
SP110	ENSG00000135899	1.82488e-83	4.04887
DDX58	ENSG00000107201	8.66786e-83	4.97741
DHX58	ENSG00000108771	5.0142e-82	7.01175
IFIT5	ENSG00000152778	2.46657e-81	3.19766
LAG3	ENSG00000089692	1.228e-80	7.43645
DYNLT1	ENSG00000146425	3.27167e-80	3.21082
SAMD9	ENSG00000205413	2.14601e-79	5.08138
OAS2	ENSG00000111335	3.33334e-79	5.59047
TDRD7	ENSG00000196116	3.83938e-78	3.26282
CCL8	ENSG00000108700	7.71861e-78	71.4467
FTSJD2	ENSG00000137200	7.99739e-78	2.22253
DDX60L	ENSG00000181381	1.1841e-77	3.97982
TNFSF10	ENSG00000121858	1.65747e-77	12.602
DDX60	ENSG00000137628	1.13919e-76	6.32803
JAK2	ENSG00000096968	1.74305e-76	2.95399
STAT2	ENSG00000170581	1.77934e-76	3.67635
PARP9	ENSG00000138496	3.73733e-76	5.02238
ISG20	ENSG00000172183	5.22901e-76	5.10558
PARP10	ENSG00000178685	1.64348e-74	4.02241
PARP12	ENSG00000059378	1.77528e-74	5.02264
HES4	ENSG00000188290	2.08766e-74	14.4766
TRIM5	ENSG00000132256	2.20167e-74	2.19047
CMPK2	ENSG00000134326	3.7437e-74	5.70092
TRIM22	ENSG00000132274	7.27933e-74	5.40201
PHF11	ENSG00000136147	9.6902e-74	2.49409
IFI35	ENSG00000068079	1.67376e-73	6.92485
FBXO6	ENSG00000116663	4.00915e-73	5.199
IFIT1	ENSG00000185745	1.02694e-72	11.3989
XAF1	ENSG00000132530	1.68321e-72	7.28399
IFI16	ENSG00000163565	1.72709e-72	3.22881
ADAR	ENSG00000160710	1.87589e-72	2.55844
OAS1	ENSG00000089127	2.41631e-72	12.2717
TNFSF13B	ENSG00000102524	3.34074e-72	5.78789
SAMD9L	ENSG00000177409	3.70439e-72	7.47616
UNC93B1	ENSG00000110057	5.39626e-72	2.80802
MOV10	ENSG00000155363	8.06308e-72	3.59881
LAMP3	ENSG00000078081	1.38393e-71	5.32397
TRANK1	ENSG00000168016	2.34289e-71	3.08139
OAS3	ENSG00000111331	2.42555e-71	4.13011
HERC5	ENSG00000138646	3.12687e-71	10.2468
RP4-697K14.7	ENSG00000130589	3.91868e-71	9.11139
ISG15	ENSG00000187608	5.09569e-71	21.1754
TMEM62	ENSG00000137842	9.3428e-71	2.30243
IFIT3	ENSG00000119917	1.01364e-70	21.0014
DRAP1	ENSG00000175550	1.30965e-70	2.1783
PI4K2B	ENSG00000038210	1.40322e-70	1.99137
EIF2AK2	ENSG00000055332	1.81232e-70	5.48529
MEF2D	ENSG00000116604	2.91636e-70	0.394702
C19orf66	ENSG00000130813	3.35603e-70	3.64664
LGALS3BP	ENSG00000108679	5.10583e-70	3.41272
PARP11	ENSG00000111224	5.11805e-70	2.1371
RBCK1	ENSG00000125826	5.82075e-70	2.5391
IFI44	ENSG00000137965	7.82037e-70	11.7089
NCOA7	ENSG00000111912	1.34304e-69	2.83702
IFIT2	ENSG00000119922	1.97465e-69	18.4151
IL4I1	ENSG00000104951	4.01246e-69	6.12247
CASP1	ENSG00000137752	8.49208e-69	3.19435
ZNFX1	ENSG00000124201	9.53408e-69	1.83967
PARP14	ENSG00000173193	3.76661e-68	4.04836
PLSCR1	ENSG00000188313	3.83777e-68	4.17214
TNK2	ENSG00000061938	1.07499e-67	1.66027
NEXN	ENSG00000162614	1.43483e-67	2.98744
LY6E	ENSG00000160932	2.39129e-67	6.00878
MX2	ENSG00000183486	2.9428e-67	11.0361
MLKL	ENSG00000168404	5.35396e-67	2.01581
EPSTI1	ENSG00000133106	8.65723e-67	7.66096
ZC3HAV1	ENSG00000105939	1.29518e-66	2.45444
LAP3P2	ENSG00000213500	2.14185e-66	2.70282
NUB1	ENSG00000013374	4.39034e-66	1.748
TRAFD1	ENSG00000135148	2.75696e-65	3.74539
SP140	ENSG00000079263	2.99732e-65	2.55094
IFI44L	ENSG00000137959	6.38332e-65	25.0235
IFI6	ENSG00000126709	6.47732e-65	7.81808
HSH2D	ENSG00000196684	1.45774e-64	4.04373
C22orf28	ENSG00000100220	2.68348e-64	2.64721
EIF4E3	ENSG00000163412	2.78004e-64	2.34861
UBE2L6	ENSG00000156587	4.08433e-64	3.44374
AIM2	ENSG00000163568	7.40449e-64	4.1625
SLC25A28	ENSG00000155287	1.19011e-63	2.26384
IFITM2	ENSG00000185201	1.19348e-63	4.99468
SERPING1	ENSG00000149131	1.88474e-63	2.94089
DTX3L	ENSG00000163840	2.39716e-63	3.2098
GMPR	ENSG00000137198	2.89326e-63	3.75069
USP41	ENSG00000161133	4.23364e-63	2.81391
LAP3	ENSG00000002549	4.48267e-63	3.62618
MYD88	ENSG00000172936	4.61786e-63	2.02228
IFITM3	ENSG00000142089	1.15771e-62	16.4834
ZFYVE26	ENSG00000072121	1.67597e-62	1.64259
NCF1C	ENSG00000165178	2.7014e-62	4.40728
OTOF	ENSG00000115155	3.04457e-62	4.97413
CHMP5	ENSG00000086065	3.4766e-62	2.33408
LTA4H	ENSG00000111144	6.36712e-62	0.363366
TOR1B	ENSG00000136816	7.00667e-62	2.57307
RGL1	ENSG00000143344	1.10864e-61	6.76529
TMEM91	ENSG00000142046	4.72759e-61	0.362659
BLVRA	ENSG00000106605	9.63553e-61	2.64037
SNTB1	ENSG00000172164	1.04615e-60	1.85971
TRIM21	ENSG00000132109	1.3536e-60	2.84692
REEP5	ENSG00000129625	1.63504e-60	0.630976
CCL2	ENSG00000108691	2.73687e-60	16.5654
FAM46A	ENSG00000112773	3.80993e-60	2.67906
ST3GAL5	ENSG00000115525	4.28894e-60	2.01701
TAP2	ENSG00000204267	6.54937e-60	2.69141
FAM172A	ENSG00000113391	6.79477e-60	0.742892
TXNDC12	ENSG00000117862	7.27351e-60	0.32357
ATF5	ENSG00000169136	7.71741e-60	3.00519
STOM	ENSG00000148175	1.19763e-59	2.17348
USP15	ENSG00000135655	3.65488e-59	1.51357
WDFY1	ENSG00000085449	4.23352e-59	1.8087
AGRN	ENSG00000188157	5.15201e-59	2.37109
CXCL10	ENSG00000169245	5.5664e-59	25.39
HIST2H2AC	ENSG00000184260	7.27084e-59	1.8593
TRIM25	ENSG00000121060	1.27039e-58	2.87578
NAPSB	ENSG00000131401	3.21493e-58	2.49767
MX1	ENSG00000157601	3.36361e-58	10.5117
BST2	ENSG00000130303	3.49974e-58	3.16524
STAP1	ENSG00000035720	3.67031e-58	1.74399
QARS	ENSG00000172053	6.05372e-58	0.676745
CD38	ENSG00000004468	1.45663e-57	11.2311
ETV7	ENSG00000010030	2.1055e-57	2.16837
RASGRP3	ENSG00000152689	2.88067e-57	2.15696
ADPRHL2	ENSG00000116863	3.09384e-57	1.66076
RAB8A	ENSG00000167461	3.58933e-57	1.76107
RNF213	ENSG00000173821	4.57534e-57	1.99603
CHRNB1	ENSG00000170175	8.80699e-57	1.53095
SLFN12	ENSG00000172123	9.16874e-57	1.78196
CNDP2	ENSG00000133313	9.51853e-57	1.74346
AXL	ENSG00000167601	1.25148e-56	3.24926
VAMP5	ENSG00000168899	1.57695e-56	4.16022
MGAT5	ENSG00000152127	1.80476e-56	0.621549
HIBADH	ENSG00000106049	1.96576e-56	0.605731
GCH1	ENSG00000131979	2.0075e-56	2.63383
GBP4	ENSG00000162654	2.1321e-56	7.05769
HESX1	ENSG00000163666	2.13587e-56	5.99877
TMEM218	ENSG00000150433	2.60542e-56	0.793382
MICB	ENSG00000204516	2.86005e-56	2.25078
SRGAP2P2	ENSG00000196369	4.85791e-56	2.69364
EIF3L	ENSG00000100129	5.35007e-56	0.560403
RP11-684B2.4	ENSG00000255562	6.73519e-56	1.80314
C6orf192	ENSG00000146409	8.97887e-56	2.15229
C17orf61	ENSG00000205544	9.00604e-56	0.607846
BAZ1A	ENSG00000198604	9.52548e-56	1.77303
BATF3	ENSG00000123685	1.05534e-55	3.16815
IRF2	ENSG00000168310	1.12323e-55	1.66265
KLF6	ENSG00000067082	1.33801e-55	1.70517
TAP1	ENSG00000168394	1.37949e-55	2.6059
SCO2	ENSG00000130489	1.42327e-55	2.5218
APOBEC3G	ENSG00000239713	1.48647e-55	2.44529
RIPK2	ENSG00000104312	2.30057e-55	2.6545
C3AR1	ENSG00000171860	2.83921e-55	1.85608
PSMB8	ENSG00000204264	3.17128e-55	1.98415
SOCS1	ENSG00000185338	5.59815e-55	3.9589
LILRB4	ENSG00000186818	5.7116e-55	1.96601
PCGF5	ENSG00000180628	7.07691e-55	1.52926
PANK2	ENSG00000125779	7.67415e-55	1.43603
AKR7A2	ENSG00000053371	1.49848e-54	0.604493
EHD4	ENSG00000103966	1.5331e-54	2.24856
ILVBL	ENSG00000105135	1.61284e-54	0.718428
LYN	ENSG00000254087	1.62149e-54	1.86917
DEF8	ENSG00000140995	1.72362e-54	0.609862
TRIM26	ENSG00000234127	1.75895e-54	2.00363
NOD2	ENSG00000167207	1.99135e-54	1.98555
MCL1	ENSG00000143384	2.05276e-54	1.92707
ZNF219	ENSG00000165804	2.97611e-54	0.59502
P4HTM	ENSG00000178467	3.7851e-54	0.700945
UBA52	ENSG00000221983	4.12179e-54	0.633531
SUMF1	ENSG00000144455	4.16772e-54	0.637403
CASP4	ENSG00000196954	4.66211e-54	1.7617
XRN1	ENSG00000114127	5.01191e-54	1.60111
CASP7	ENSG00000165806	5.5835e-54	1.77209
FAM100B	ENSG00000185262	5.97291e-54	1.56542
IDO1	ENSG00000131203	6.11201e-54	13.9322
CBR1	ENSG00000159228	8.57863e-54	2.26652
STX17	ENSG00000136874	9.43346e-54	1.29491
CXCR2P1	ENSG00000229754	1.21599e-53	3.76325
TTC39B	ENSG00000155158	1.46897e-53	1.89128
MCOLN2	ENSG00000153898	1.77096e-53	3.05929
CCL7	ENSG00000108688	2.06558e-53	10.0362
NFE2L3	ENSG00000050344	2.0881e-53	2.52773
TYMP	ENSG00000025708	2.34629e-53	3.23516
FPR3	ENSG00000187474	3.00725e-53	3.00728
PHB2	ENSG00000215021	3.77954e-53	0.710113
OGFR	ENSG00000060491	3.87022e-53	1.8478
PPM1F	ENSG00000100034	3.89002e-53	0.531959
TMEM140	ENSG00000146859	4.99756e-53	2.95254
UVRAG	ENSG00000198382	5.97499e-53	1.55102
ATL3	ENSG00000184743	7.5994e-53	1.79957
UBE4B	ENSG00000130939	7.7674e-53	0.653031
CYP2J2	ENSG00000134716	1.03988e-52	2.36917
HNRNPA1P7	ENSG00000215492	1.06489e-52	0.552852
LILRB2	ENSG00000131042	1.26384e-52	2.51705
PINK1	ENSG00000158828	1.45654e-52	0.677422
ENPP2	ENSG00000136960	1.95942e-52	2.55647
ARAP3	ENSG00000120318	2.0345e-52	0.420936
SHMT2	ENSG00000182199	2.05262e-52	0.700646
VCL	ENSG00000035403	2.39676e-52	0.721082
C16orf53	ENSG00000185928	4.87494e-52	0.711785
ANKIB1	ENSG00000001629	4.90567e-52	1.54469
SERPINB1	ENSG00000021355	5.71155e-52	1.84238
DIP2B	ENSG00000066084	5.8507e-52	1.53081
MASTL	ENSG00000120539	6.56963e-52	1.77944
LYSMD2	ENSG00000140280	6.95728e-52	2.0118
TLE4	ENSG00000106829	7.00843e-52	1.3646
GSDMD	ENSG00000104518	7.27665e-52	2.27103
C9orf91	ENSG00000157693	7.34911e-52	2.3549
OSBPL1A	ENSG00000141447	7.66024e-52	2.52981
CTSL1	ENSG00000135047	7.75002e-52	3.86129
GIMAP6	ENSG00000133561	8.85248e-52	1.41459
HNRNPA1P4	ENSG00000206228	9.07816e-52	0.519882
TTC21A	ENSG00000168026	1.0233e-51	1.70283
CPEB3	ENSG00000107864	1.03116e-51	1.75435
USP42	ENSG00000106346	1.10914e-51	1.43305
MR1	ENSG00000153029	1.24033e-51	1.87514
STX11	ENSG00000135604	1.42486e-51	2.52289
ACO1	ENSG00000122729	1.49662e-51	0.496616
MRPL17	ENSG00000158042	1.56378e-51	1.49483
CYP27A1	ENSG00000135929	1.79969e-51	0.169617
SEC62	ENSG00000008952	1.83288e-51	0.719223
SLC37A1	ENSG00000160190	2.01514e-51	1.71486
C18orf8	ENSG00000141452	2.11241e-51	1.43024
GLRX5	ENSG00000182512	2.21786e-51	0.692351
MYH9	ENSG00000100345	2.29525e-51	0.703239
MTHFD2	ENSG00000065911	2.35445e-51	1.62791
CHD9	ENSG00000177200	2.60488e-51	0.601812
C21orf91	ENSG00000154642	3.27204e-51	1.44951
ESYT2	ENSG00000117868	3.92834e-51	0.593308
NAPA	ENSG00000105402	4.99275e-51	1.64549
VASH1	ENSG00000071246	5.64261e-51	0.502865
SLC31A2	ENSG00000136867	5.8299e-51	2.4015
MOB3C	ENSG00000142961	6.00296e-51	2.07599
RP11-693N9.2	ENSG00000235505	6.30156e-51	1.91814
CDA	ENSG00000158825	7.36657e-51	0.464473
NBN	ENSG00000104320	9.19033e-51	2.24552
AZI2	ENSG00000163512	1.02732e-50	1.56567
UBA7	ENSG00000182179	1.2325e-50	2.27697
RDH14	ENSG00000240857	1.31451e-50	1.35834
MB21D1	ENSG00000164430	1.41826e-50	2.22473
CD69	ENSG00000110848	1.46061e-50	2.09552
ANKRD57	ENSG00000198142	1.48884e-50	0.550849
TEX2	ENSG00000136478	1.56659e-50	0.577773
BATF2	ENSG00000168062	1.68972e-50	2.33113
CATSPER1	ENSG00000175294	2.17946e-50	0.700401
NDUFS8	ENSG00000110717	2.6065e-50	0.595238
PTGER2	ENSG00000125384	3.58058e-50	1.72012
BTN3A3	ENSG00000111801	3.92049e-50	1.63069
RASSF2	ENSG00000101265	4.09967e-50	0.565526
TMEM170A	ENSG00000166822	4.75475e-50	1.52949
VCPIP1	ENSG00000175073	1.04607e-49	1.51793
PSTPIP1	ENSG00000140368	1.08029e-49	0.60374
COMMD3	ENSG00000148444	1.1812e-49	0.691582
MAD2L1BP	ENSG00000124688	1.21417e-49	1.43058
PPPDE2	ENSG00000100418	1.44739e-49	2.02595
SFT2D2	ENSG00000213064	1.65682e-49	1.57898
RP11-397E7.3	ENSG00000235043	2.58866e-49	0.599565
DUSP5	ENSG00000138166	2.72733e-49	3.23792
HAPLN3	ENSG00000140511	2.8169e-49	3.46975
TRAF6	ENSG00000175104	2.88922e-49	1.23447
ZYG11B	ENSG00000162378	3.1264e-49	0.643914
PRKCB	ENSG00000166501	3.19911e-49	0.674665
SMCR7L	ENSG00000100335	3.22481e-49	0.712176
CD2AP	ENSG00000198087	3.59968e-49	1.53877
VDAC3	ENSG00000078668	4.39925e-49	0.796404
ENDOD1	ENSG00000149218	4.4903e-49	1.72238
PPIL3	ENSG00000240344	4.66393e-49	0.832856
CBR4	ENSG00000145439	5.06462e-49	0.732735
RABEPK	ENSG00000136933	5.4128e-49	0.687843
BRK1	ENSG00000254999	6.37237e-49	0.6784
GNB4	ENSG00000114450	6.37269e-49	1.48629
SWI5	ENSG00000175854	6.57819e-49	0.722406
ACTA2	ENSG00000107796	6.88124e-49	1.94029
C19orf59	ENSG00000183019	8.40139e-49	0.201251
HNRNPA1P22	ENSG00000236459	9.88838e-49	0.581091
BRPF1	ENSG00000156983	1.0259e-48	0.76222
MXD4	ENSG00000123933	1.14081e-48	0.562887
TRIM38	ENSG00000112343	1.27808e-48	1.74237
SMARCA4	ENSG00000127616	1.64322e-48	0.753721
TGM1	ENSG00000092295	1.88278e-48	2.22916
RNF19B	ENSG00000116514	2.32215e-48	2.77675
UTRN	ENSG00000152818	2.52245e-48	1.3641
RP11-165H4.2	ENSG00000236976	2.71747e-48	0.692506
EFHD2	ENSG00000142634	2.77736e-48	0.677634
ST6GALNAC6	ENSG00000160408	2.99568e-48	0.531358
PGAP1	ENSG00000197121	3.2109e-48	1.87239
SDC2	ENSG00000169439	3.28252e-48	0.331808
EXOC2	ENSG00000112685	3.48413e-48	1.43621
CASP3	ENSG00000164305	3.60225e-48	1.52164
GIMAP8	ENSG00000171115	3.8715e-48	2.57056
PANX1	ENSG00000110218	4.03537e-48	1.55695
P2RX7	ENSG00000089041	4.25439e-48	2.41502
ZBTB42	ENSG00000179627	4.39605e-48	1.5019
GOLGA3	ENSG00000090615	4.44125e-48	0.71323
GBP1	ENSG00000117228	5.25968e-48	6.4791
STAT1	ENSG00000115415	5.34593e-48	2.94384
APOL1	ENSG00000100342	5.36983e-48	1.95585
ZNF618	ENSG00000157657	6.26205e-48	1.32087
INTS12	ENSG00000138785	6.97689e-48	1.37368
ATP2A3	ENSG00000074370	7.21845e-48	0.818725
ASPHD2	ENSG00000128203	8.08507e-48	1.93615
UBAC1	ENSG00000130560	8.40461e-48	0.697574
KARS	ENSG00000065427	8.94122e-48	1.52565
TBC1D10C	ENSG00000175463	9.03534e-48	0.594917
FCGRT	ENSG00000104870	1.05643e-47	0.454982
LNPEP	ENSG00000113441	1.13612e-47	1.6244
B4GALT5	ENSG00000158470	1.17631e-47	1.97165
CDK19	ENSG00000155111	1.26757e-47	0.705854
PPARG	ENSG00000132170	1.26887e-47	0.303515
KAT2B	ENSG00000114166	1.39662e-47	1.55026
CHST12	ENSG00000136213	1.43425e-47	2.28229
SLC7A7	ENSG00000155465	1.50988e-47	2.2469
NR2F6	ENSG00000160113	1.54569e-47	0.767443
FGL2	ENSG00000127951	1.55547e-47	2.40477
HNRNPA1P10	ENSG00000214223	1.56255e-47	0.545537
FADS1	ENSG00000149485	1.624e-47	0.580625
TRIM69	ENSG00000185880	1.63681e-47	1.54087
PRKD2	ENSG00000105287	1.66962e-47	1.69851
PRAGMIN	ENSG00000182319	1.6732e-47	0.619637
PSMA4	ENSG00000041357	1.68935e-47	1.66425
NDUFS3	ENSG00000213619	2.82042e-47	0.673389
CDS2	ENSG00000101290	3.44137e-47	1.90915
AMICA1	ENSG00000160593	3.8053e-47	0.356463
TH1L	ENSG00000101158	4.04004e-47	0.742515
GCNT2	ENSG00000111846	4.79493e-47	1.31132
DDX46	ENSG00000145833	5.11521e-47	0.71389
HLA-E	ENSG00000204592	5.29286e-47	1.65698
TIMELESS	ENSG00000111602	5.39691e-47	1.36693
FAR1	ENSG00000197601	5.60816e-47	0.678333
NEURL3	ENSG00000163121	5.63334e-47	9.30531
NRGN	ENSG00000154146	6.86803e-47	0.582009
ELK4	ENSG00000158711	7.30196e-47	1.17644
RIN2	ENSG00000132669	8.25766e-47	2.05948
PTDSS1	ENSG00000156471	8.37579e-47	0.684614
CTNNBL1	ENSG00000132792	9.50815e-47	1.55164
MAX	ENSG00000125952	9.59537e-47	1.26711
NSUN3	ENSG00000178694	1.09587e-46	1.35095
ATP10A	ENSG00000206190	1.1282e-46	1.22651
DEFB1	ENSG00000164825	1.14626e-46	9.98538
WARS	ENSG00000140105	1.16704e-46	3.16316
CREG1	ENSG00000143162	1.1834e-46	1.6769
ASB13	ENSG00000196372	1.25342e-46	0.757034
PAFAH2	ENSG00000158006	1.35801e-46	0.735933
IGKV1D-17	ENSG00000242766	1.36006e-46	1.67478
RNF114	ENSG00000124226	1.43406e-46	1.46377
UBFD1	ENSG00000103353	1.64452e-46	1.62769
PARVG	ENSG00000138964	1.75034e-46	0.621616
CEACAM1	ENSG00000079385	1.87432e-46	2.52042
EML3	ENSG00000149499	1.91721e-46	0.708626
DAB2	ENSG00000153071	1.97716e-46	0.385809
PSMB10	ENSG00000205220	2.13205e-46	1.61288
MIS18BP1	ENSG00000129534	2.14769e-46	0.753661
ODF3B	ENSG00000177989	2.19861e-46	1.19684
ASCL2	ENSG00000183734	2.68528e-46	2.13297
RIPK1	ENSG00000137275	2.69793e-46	1.70914
C5	ENSG00000106804	2.95405e-46	2.60255
FFAR2	ENSG00000126262	3.1331e-46	4.558
PTOV1	ENSG00000104960	3.13696e-46	0.656913
TTC3	ENSG00000182670	3.30148e-46	0.610942
SPIRE1	ENSG00000134278	3.47948e-46	0.655356
CSRNP1	ENSG00000144655	3.68113e-46	1.72587
GTF2B	ENSG00000137947	4.07706e-46	1.50943
SPPL2A	ENSG00000138600	4.5791e-46	1.78437
KIAA0226	ENSG00000145016	5.03791e-46	1.39669
C1orf162	ENSG00000143110	5.2127e-46	0.485872
TMEM170B	ENSG00000205269	5.64379e-46	0.513179
TRIM14	ENSG00000106785	5.68418e-46	1.22836
PPM1M	ENSG00000164088	6.0528e-46	0.586261
PML	ENSG00000140464	6.68245e-46	1.40381
TRIM56	ENSG00000169871	6.84805e-46	1.88274
LRRC3	ENSG00000160233	7.03599e-46	1.30434
PYGL	ENSG00000100504	8.06185e-46	0.506319
RXRA	ENSG00000186350	8.38899e-46	0.505861
ARHGEF3	ENSG00000163947	8.46089e-46	1.81119
CD274	ENSG00000120217	9.90101e-46	2.09917
GPBAR1	ENSG00000179921	9.9665e-46	4.00789
WFS1	ENSG00000109501	1.02744e-45	0.734967
C5orf32	ENSG00000120306	1.0855e-45	1.69952
PARP15	ENSG00000173200	1.12491e-45	1.68033
FOXRED1	ENSG00000110074	1.12813e-45	0.786011
UBASH3B	ENSG00000154127	1.13677e-45	0.707908
TRAPPC2L	ENSG00000167515	1.14146e-45	0.760347
ARHGAP27	ENSG00000159314	1.31107e-45	1.38925
SETX	ENSG00000107290	1.38904e-45	1.54945
ANO7L1	ENSG00000237276	1.43551e-45	1.28002
CCNYL1	ENSG00000163249	1.44155e-45	1.55988
GADD45B	ENSG00000099860	1.6491e-45	1.92292
CCR1	ENSG00000163823	1.81574e-45	2.2894
LGMN	ENSG00000100600	1.83678e-45	2.74871
SEPT4	ENSG00000108387	1.87434e-45	3.62828
EEF1A1	ENSG00000156508	1.99876e-45	0.718204
EPRS	ENSG00000136628	2.05963e-45	0.703961
TBK1	ENSG00000183735	2.12716e-45	1.5113
TLE1	ENSG00000196781	2.17759e-45	0.779872
AKR7A3	ENSG00000162482	2.43946e-45	0.74728
UBXN2A	ENSG00000173960	2.58743e-45	1.50931
APOL3	ENSG00000128284	2.62596e-45	2.93651
GPX3	ENSG00000211445	3.18059e-45	0.425594
CYB5D2	ENSG00000167740	3.28251e-45	0.774823
SMCHD1	ENSG00000101596	3.28561e-45	1.67216
GORASP1	ENSG00000114745	3.32992e-45	1.47441
PPP1R16A	ENSG00000160972	4.18327e-45	0.767785
AGPAT9	ENSG00000138678	5.36704e-45	0.338267
FGR	ENSG00000000938	6.73194e-45	0.503516
SMU1	ENSG00000122692	7.22179e-45	1.37095
HELB	ENSG00000127311	7.53548e-45	1.58734
RASA1	ENSG00000145715	7.6134e-45	0.750394
ZYX	ENSG00000159840	7.82536e-45	0.652847
CLTB	ENSG00000175416	8.51712e-45	0.719795
FAS	ENSG00000026103	8.92432e-45	1.58965
FUK	ENSG00000157353	9.06469e-45	0.776502
KIAA0232	ENSG00000170871	9.10403e-45	0.805278
ADPRH	ENSG00000144843	9.33754e-45	1.50397
AHNAK	ENSG00000124942	9.45125e-45	0.642334
SUSD1	ENSG00000106868	1.01415e-44	1.7372
FRMD3	ENSG00000172159	1.08824e-44	1.88083
DYX1C1-CCPG1	ENSG00000256061	1.10816e-44	0.839779
ALDH9A1	ENSG00000143149	1.13024e-44	0.754587
NCLN	ENSG00000125912	1.1878e-44	0.54392
DNAL4	ENSG00000100246	1.21631e-44	0.776571
EEF2	ENSG00000167658	1.37373e-44	0.702771
MDK	ENSG00000110492	1.566e-44	2.20966
FAM101B	ENSG00000183688	1.61039e-44	0.770624
MRPL44	ENSG00000135900	1.68338e-44	1.5622
ADAP2	ENSG00000184060	1.72953e-44	1.7882
DPEP2	ENSG00000167261	1.74298e-44	0.467371
ANKRD22	ENSG00000152766	1.93538e-44	7.16112
CDK5	ENSG00000164885	1.9534e-44	0.745718
HIST1H2BD	ENSG00000158373	2.07576e-44	1.49226
ASB1	ENSG00000065802	2.14866e-44	0.688138
ZFHX3	ENSG00000140836	2.49295e-44	0.630973
CHCHD10	ENSG00000250479	2.82352e-44	0.557267
MUM1	ENSG00000160953	2.85708e-44	0.760838
MAPK3	ENSG00000102882	2.92414e-44	0.676886
FUT4	ENSG00000196371	3.32778e-44	1.84066
CCL22	ENSG00000102962	3.33593e-44	0.270697
SIGLEC14	ENSG00000254415	3.38678e-44	2.31715
IL15	ENSG00000164136	4.11873e-44	1.72374
TNFRSF21	ENSG00000146072	4.24524e-44	0.253331
EIF2C1	ENSG00000092847	4.3617e-44	0.826211
KIF22	ENSG00000079616	5.3369e-44	0.731826
LPIN2	ENSG00000101577	5.83206e-44	1.37463
RBM43	ENSG00000184898	6.44305e-44	1.65346
USPL1	ENSG00000132952	6.6334e-44	1.50359
FANCE	ENSG00000112039	6.80806e-44	0.585452
BRP44	ENSG00000143158	7.2334e-44	0.784853
LRP1	ENSG00000123384	7.6025e-44	0.660586
METTL9	ENSG00000197006	9.74265e-44	0.833281
MAFB	ENSG00000204103	9.86285e-44	1.9024
OPLAH	ENSG00000178814	1.12916e-43	0.784284
RP3-508I15.14	ENSG00000225450	1.20015e-43	1.49473
KIAA0040	ENSG00000235750	1.32577e-43	1.4732
MRPS15	ENSG00000116898	1.40209e-43	0.706205
PRF1	ENSG00000180644	1.50638e-43	1.90134
LTA	ENSG00000226979	1.63406e-43	1.74773
FBXO7	ENSG00000100225	1.6588e-43	1.25111
MRPL52	ENSG00000172590	1.68648e-43	0.749594
DNPEP	ENSG00000123992	1.89508e-43	1.40539
AGPAT3	ENSG00000160216	2.09546e-43	1.17917
CXXC5	ENSG00000171604	2.16217e-43	0.511906
TAPBP	ENSG00000231925	2.25517e-43	1.44329
ANKFY1	ENSG00000185722	2.31821e-43	1.81442
YIF1B	ENSG00000167645	2.51681e-43	0.805703
FAR2	ENSG00000064763	3.2766e-43	1.87782
AC127496.3	ENSG00000226137	3.45665e-43	0.829105
PLIN2	ENSG00000147872	3.48548e-43	0.509918
C12orf57	ENSG00000111678	3.51683e-43	0.642659
SPTSSA	ENSG00000165389	3.57422e-43	0.797179
CTSC	ENSG00000109861	3.5929e-43	2.32864
NELL2	ENSG00000184613	3.69661e-43	0.612391
DLL1	ENSG00000198719	3.86756e-43	1.73054
PLCB2	ENSG00000137841	4.01339e-43	0.595198
HNRNPA1P6	ENSG00000229887	4.67395e-43	0.771297
CORO1A	ENSG00000102879	4.72623e-43	0.666988
PI4KA	ENSG00000241973	4.74017e-43	0.848997
TRIM8	ENSG00000171206	4.94903e-43	0.689309
GIMAP4	ENSG00000133574	5.15944e-43	1.84112
P2RX4	ENSG00000135124	5.33185e-43	2.00418
LRPPRC	ENSG00000138095	5.57591e-43	0.768287
HIST1H4H	ENSG00000158406	5.61244e-43	1.52293
PEMT	ENSG00000133027	6.19869e-43	0.798754
RMI2	ENSG00000175643	7.05343e-43	1.54076
RALB	ENSG00000144118	7.73312e-43	1.64056
ADPGK	ENSG00000159322	7.77481e-43	1.48963
C3orf38	ENSG00000179021	7.96253e-43	1.61545
HCFC1R1	ENSG00000103145	8.10032e-43	0.776762
GART	ENSG00000159131	8.18783e-43	1.32458
C4orf33	ENSG00000151470	8.21589e-43	1.5289
PARK7	ENSG00000116288	8.27837e-43	0.75385
ABHD6	ENSG00000163686	8.98547e-43	0.707023
PTMS	ENSG00000159335	9.16128e-43	1.54754
AC012146.7	ENSG00000234327	1e-42	0.740257
PILRA	ENSG00000085514	1.07018e-42	2.07557
MIER1	ENSG00000198160	1.23534e-42	1.34572
C9orf21	ENSG00000158122	1.25376e-42	1.41072
GLT25D1	ENSG00000130309	1.26601e-42	0.47799
HMOX1	ENSG00000100292	1.2686e-42	1.70139
ATP13A1	ENSG00000105726	1.30582e-42	1.47336
RAB22A	ENSG00000124209	1.36358e-42	0.692552
CIR1	ENSG00000138433	1.38913e-42	1.92126
RARRES3	ENSG00000133321	1.51099e-42	1.86972
NLRC4	ENSG00000091106	1.51785e-42	0.687644
BMPR2	ENSG00000204217	1.56346e-42	1.34939
QKI	ENSG00000112531	1.60813e-42	1.36915
WDR37	ENSG00000047056	1.66222e-42	0.794063
LFNG	ENSG00000106003	1.68133e-42	0.76597
TMX1	ENSG00000139921	1.78104e-42	1.3438
ZFP36	ENSG00000128016	1.82643e-42	1.44168
PSMB2	ENSG00000126067	1.83116e-42	1.57331
SP140L	ENSG00000185404	1.84785e-42	1.24535
ATG3	ENSG00000144848	1.89467e-42	1.23755
ACACB	ENSG00000076555	1.9348e-42	0.738066
RAB7A	ENSG00000075785	2.01416e-42	0.80988
SYT11	ENSG00000132718	2.04033e-42	0.704858
PRADC1	ENSG00000135617	2.16647e-42	0.683778
PRR5	ENSG00000186654	2.19775e-42	1.65029
PARL	ENSG00000175193	2.2125e-42	0.737617
PHB	ENSG00000167085	2.22548e-42	0.706218
SLC11A1	ENSG00000018280	2.22948e-42	0.238929
SLC25A29	ENSG00000197119	2.51088e-42	0.75104
HENMT1	ENSG00000162639	2.70718e-42	0.707708
NUMB	ENSG00000133961	2.89924e-42	0.535504
SBK1	ENSG00000188322	2.9202e-42	1.7313
C21orf33	ENSG00000160221	2.93678e-42	0.81612
PAPD7	ENSG00000112941	2.97117e-42	1.63475
PHACTR4	ENSG00000204138	2.99305e-42	1.49713
APOL2	ENSG00000128335	3.16322e-42	1.56905
FAM173B	ENSG00000150756	3.62483e-42	0.807115
LRP3	ENSG00000130881	3.62741e-42	0.614472
SPATA20	ENSG00000006282	4.00872e-42	0.734881
NDRG3	ENSG00000101079	4.3562e-42	0.719847
HSPA5	ENSG00000044574	4.41603e-42	0.703842
C16orf48	ENSG00000124074	4.71956e-42	0.726247
FLRT2	ENSG00000185070	4.98617e-42	0.538188
MAN2A2	ENSG00000196547	5.01964e-42	0.722362
AZI1	ENSG00000141577	5.03845e-42	0.867297
SLC27A1	ENSG00000130304	5.60032e-42	0.628492
AHI1	ENSG00000135541	5.90377e-42	0.748492
C7orf41	ENSG00000180354	5.9745e-42	0.716824
ATP6V1C1	ENSG00000155097	6.16096e-42	0.723859
STK3	ENSG00000104375	6.17992e-42	1.62024
SLFN13	ENSG00000154760	6.34083e-42	1.65417
GTPBP2	ENSG00000172432	6.61227e-42	1.25043
NDUFS5	ENSG00000168653	6.62685e-42	0.65028
LGALS9	ENSG00000168961	7.34801e-42	1.90786
MGAT4B	ENSG00000161013	7.50426e-42	0.83291
PHLDA1	ENSG00000139289	7.69997e-42	0.633709
GBP2	ENSG00000162645	8.05573e-42	1.85049
ANKRD28	ENSG00000206560	8.13656e-42	0.84819
OSBPL5	ENSG00000021762	8.22433e-42	1.82197
SERPINB9	ENSG00000170542	8.56653e-42	1.49289
LINC00256A	ENSG00000231528	8.6013e-42	1.58033
GALM	ENSG00000143891	8.66228e-42	1.96811
TOP2B	ENSG00000077097	1.07571e-41	0.654339
RP4-794H19.4	ENSG00000230812	1.07688e-41	2.37484
SNAI3	ENSG00000185669	1.10811e-41	0.772781
ADORA2B	ENSG00000170425	1.24558e-41	0.668871
RALBP1	ENSG00000017797	1.26038e-41	0.795602
ATP5I	ENSG00000169020	1.28172e-41	0.779048
CHKA	ENSG00000110721	1.32971e-41	0.730581
TCF4	ENSG00000196628	1.36507e-41	1.69594
HLA-F	ENSG00000204642	1.37973e-41	1.68629
IARS2	ENSG00000067704	1.38103e-41	0.725899
FAM43A	ENSG00000185112	1.39972e-41	0.672237
CIB1	ENSG00000185043	1.44349e-41	0.758346
HIC2	ENSG00000169635	1.49197e-41	0.787498
TARBP1	ENSG00000059588	1.55775e-41	1.961
ERP27	ENSG00000139055	1.5801e-41	0.72745
YBEY	ENSG00000182362	1.59058e-41	0.798263
FASLG	ENSG00000117560	1.60392e-41	1.77801
PHC3	ENSG00000173889	1.64914e-41	1.35441
BRAT1	ENSG00000106009	2.27226e-41	0.715604
RAB7L1	ENSG00000117280	2.34852e-41	1.61324
WIPI2	ENSG00000157954	2.38978e-41	0.765892
EVI5L	ENSG00000142459	2.48986e-41	0.809154
PRPF8	ENSG00000174231	2.50247e-41	0.659596
HSBP1	ENSG00000230989	2.63166e-41	0.684089
ZZEF1	ENSG00000074755	2.72157e-41	0.791298
RAB40C	ENSG00000197562	2.78141e-41	0.759416
GCNT1	ENSG00000187210	2.7837e-41	1.54269
RPS6KA1	ENSG00000117676	2.92252e-41	0.513867
ABCC5	ENSG00000114770	3.03342e-41	0.764045
NUP62	ENSG00000213024	3.22546e-41	1.31775
JMJD8	ENSG00000161999	3.53561e-41	0.701889
LINS	ENSG00000140471	3.68611e-41	1.25567
APOE	ENSG00000130203	3.86973e-41	0.250724
RP11-181C21.4	ENSG00000219201	3.87294e-41	1.33786
IMPA2	ENSG00000141401	4.33563e-41	0.598126
HPSE	ENSG00000173083	4.66189e-41	1.95485
PDGFC	ENSG00000145431	4.78285e-41	0.727089
ALPK1	ENSG00000073331	4.92528e-41	1.58306
SEMA4A	ENSG00000196189	5.42934e-41	2.81713
ALDH1A2	ENSG00000128918	5.85601e-41	0.44978
PLBD1	ENSG00000121316	7.40657e-41	0.568428
CXCL9	ENSG00000138755	7.41187e-41	8.06939
FHOD1	ENSG00000135723	8.5044e-41	0.676788
ADAM19	ENSG00000135074	8.84338e-41	2.60734
DHRS11	ENSG00000108272	8.8741e-41	0.803943
GMEB2	ENSG00000101216	8.98705e-41	0.764319
PRKCE	ENSG00000171132	9.80603e-41	1.32877
LMBR1	ENSG00000105983	1.02624e-40	1.37489
CD40	ENSG00000101017	1.03606e-40	2.01322
STAT3	ENSG00000168610	1.0639e-40	1.55563
CD33	ENSG00000105383	1.19952e-40	0.599941
ERLIN2	ENSG00000147475	1.21197e-40	0.781115
CALHM2	ENSG00000138172	1.31803e-40	0.723172
OBFC2A	ENSG00000173559	1.38739e-40	1.4483
MAP6D1	ENSG00000180834	1.39754e-40	0.854046
TFG	ENSG00000114354	1.52511e-40	1.37592
NINJ1	ENSG00000131669	1.60423e-40	2.01589
ME2	ENSG00000082212	1.64306e-40	1.46115
DUS2L	ENSG00000167264	1.65522e-40	0.769635
RP11-747H12.2	ENSG00000249272	1.67055e-40	1.43231
CSNK1E	ENSG00000213923	1.6825e-40	0.784644
MVP	ENSG00000013364	1.89847e-40	1.58112
STAU1	ENSG00000124214	1.98894e-40	1.30828
SOS1	ENSG00000115904	2.17099e-40	1.35089
GPD1L	ENSG00000152642	2.2826e-40	0.712449
GPR141	ENSG00000187037	2.35703e-40	1.67376
ARL5B	ENSG00000165997	2.4946e-40	1.78408
TICAM1	ENSG00000127666	2.6267e-40	1.37238
ARHGDIB	ENSG00000111348	3.60746e-40	0.678905
SLAMF7	ENSG00000026751	3.68798e-40	2.10517
STAT5A	ENSG00000126561	4.32034e-40	1.5643
GNG7	ENSG00000176533	4.41369e-40	0.757453
TMEM106A	ENSG00000184988	4.49365e-40	1.43027
RERE	ENSG00000142599	4.57911e-40	1.48733
DCK	ENSG00000156136	4.72248e-40	1.85167
ACTR1B	ENSG00000115073	4.80288e-40	0.737319
TAGAP	ENSG00000164691	4.98545e-40	1.53121
ZFP91	ENSG00000186660	5.17381e-40	0.803934
OPTN	ENSG00000123240	6.26557e-40	1.57619
CMTM4	ENSG00000183723	7.02891e-40	0.89488
RIPK3	ENSG00000129465	7.31646e-40	1.48335
EXOC6	ENSG00000138190	7.65353e-40	1.17637
NRIP1	ENSG00000180530	8.4246e-40	1.34179
PDSS2	ENSG00000164494	8.46481e-40	0.824593
ZNF789	ENSG00000198556	8.54164e-40	0.807675
CDK18	ENSG00000117266	8.75585e-40	1.29647
CPEB2	ENSG00000137449	9.04829e-40	1.21255
HSPA1B	ENSG00000204388	9.22074e-40	1.64008
ZNF350	ENSG00000256683	1.0613e-39	1.31599
SLC9A1	ENSG00000090020	1.10744e-39	0.723799
GAS2L3	ENSG00000139354	1.11527e-39	0.744937
MFSD3	ENSG00000167700	1.12251e-39	0.706268
SNX11	ENSG00000002919	1.17926e-39	1.46892
IGFBP4	ENSG00000141753	1.26965e-39	2.85893
ST6GALNAC4	ENSG00000136840	1.45154e-39	0.769376
IFT122	ENSG00000163913	1.45545e-39	0.843715
LEPRE1	ENSG00000117385	1.49144e-39	0.765586
COPS3	ENSG00000141030	1.6162e-39	0.807932
ZNF615	ENSG00000197619	1.61881e-39	0.808508
TBC1D14	ENSG00000132405	1.63505e-39	0.679165
CALCOCO2	ENSG00000136436	1.76292e-39	1.25585
RPAP3	ENSG00000005175	1.79075e-39	1.39557
SLC16A10	ENSG00000112394	1.84015e-39	0.424096
CBX7	ENSG00000100307	1.94446e-39	0.565624
PTGS1	ENSG00000095303	2.10524e-39	0.695819
SPTLC2	ENSG00000100596	2.34094e-39	1.23509
SIDT1	ENSG00000072858	2.34828e-39	1.46034
RPL15	ENSG00000174748	2.41495e-39	0.665093
RRM1	ENSG00000167325	2.50786e-39	0.794517
SCD	ENSG00000099194	2.9073e-39	0.665431
KBTBD11	ENSG00000176595	2.94433e-39	0.692271
ARAP2	ENSG00000047365	3.13197e-39	1.28747
NUP205	ENSG00000155561	3.27382e-39	1.29604
SLC25A3	ENSG00000075415	3.30621e-39	0.753916
IFNA16	ENSG00000147885	3.32255e-39	5.02018
MEFV	ENSG00000103313	3.35447e-39	1.4944
C18orf55	ENSG00000075336	3.56854e-39	0.634456
SLC4A7	ENSG00000033867	3.58647e-39	0.746525
ATP5D	ENSG00000099624	3.60186e-39	0.734412
CD36	ENSG00000135218	3.88629e-39	0.448378
CACNA1A	ENSG00000141837	3.95677e-39	1.24977
SSU72	ENSG00000160075	4.13383e-39	0.822811
GPAA1	ENSG00000197858	4.23195e-39	0.747044
IFNB1	ENSG00000171855	4.34763e-39	5.54871
SERTAD2	ENSG00000179833	4.52308e-39	0.658809
CENPBD1	ENSG00000177946	4.8612e-39	0.724144
SNRNP200	ENSG00000144028	4.89199e-39	0.867063
C1orf144	ENSG00000055070	5.05228e-39	1.4169
ZNF428	ENSG00000131116	5.68556e-39	0.743505
SOCS2	ENSG00000120833	6.1921e-39	1.79122
RPS6KA5	ENSG00000100784	6.23429e-39	1.55137
IRG1	ENSG00000102794	6.50007e-39	5.65021
GIMAP7	ENSG00000179144	6.52766e-39	1.32641
VRK2	ENSG00000028116	6.56631e-39	1.55044
TYK2	ENSG00000105397	7.48746e-39	0.762818
HLX	ENSG00000136630	7.49393e-39	1.37701
BPGM	ENSG00000172331	7.54121e-39	1.32915
ABHD8	ENSG00000127220	8.0266e-39	0.74883
DENND4C	ENSG00000137145	8.27289e-39	0.783272
AK2	ENSG00000004455	8.71925e-39	1.28253
OPRL1	ENSG00000125510	9.21927e-39	0.830299
TFEC	ENSG00000105967	9.35737e-39	1.25822
FBP1	ENSG00000165140	9.54919e-39	0.289358
YWHAH	ENSG00000128245	9.95168e-39	1.28255
GPBP1	ENSG00000062194	1.02918e-38	1.37791
FAM26F	ENSG00000188820	1.07726e-38	2.53084
RHBDF2	ENSG00000129667	1.0883e-38	1.76808
TMEM205	ENSG00000105518	1.12201e-38	0.663295
HIGD2A	ENSG00000146066	1.26724e-38	0.747896
SETD3	ENSG00000183576	1.40815e-38	0.77397
RGS1	ENSG00000090104	1.42083e-38	2.56874
ARL6IP6	ENSG00000177917	1.42508e-38	1.65982
TUFM	ENSG00000178952	1.52537e-38	0.753282
TRADD	ENSG00000102871	1.54914e-38	1.63246
NOD1	ENSG00000106100	1.66795e-38	1.52121
P2RX1	ENSG00000108405	1.69431e-38	0.754684
CYB561	ENSG00000008283	1.72534e-38	1.26182
PSEN2	ENSG00000143801	1.76745e-38	1.42312
CD80	ENSG00000121594	1.76822e-38	3.48639
RPL13A	ENSG00000142541	1.79832e-38	0.715565
BCL2L13	ENSG00000099968	1.84959e-38	1.74248
TMBIM6	ENSG00000139644	1.95839e-38	0.739417
TLR4	ENSG00000136869	2.14468e-38	1.5564
PPP2R2A	ENSG00000221914	2.1785e-38	1.4396
KCTD14	ENSG00000151364	2.22639e-38	1.92623
CCDC106	ENSG00000173581	2.30103e-38	0.716297
KLHDC3	ENSG00000124702	2.32719e-38	0.735883
CD68	ENSG00000129226	2.34397e-38	1.52809
LSM14A	ENSG00000257103	2.62753e-38	0.772531
GNS	ENSG00000135677	2.63222e-38	0.685704
SAMSN1	ENSG00000155307	2.86014e-38	1.43801
ATP9A	ENSG00000054793	2.99597e-38	0.620425
PCNT	ENSG00000160299	3.04711e-38	0.723777
SLFN5	ENSG00000166750	3.06049e-38	2.20505
TIPARP	ENSG00000163659	3.21331e-38	1.46585
DAD1	ENSG00000129562	3.30424e-38	0.776044
FOXN3	ENSG00000053254	3.47815e-38	0.829646
IL15RA	ENSG00000134470	3.49278e-38	1.5399
ATP9B	ENSG00000166377	3.60906e-38	0.738563
SERBP1	ENSG00000142864	3.6581e-38	0.756356
ATOX1	ENSG00000177556	4.25648e-38	2.23317
RRAGC	ENSG00000116954	4.27442e-38	1.53668
FAM84B	ENSG00000168672	4.5125e-38	1.5459
TMEM123	ENSG00000152558	4.69008e-38	1.75616
SNX30	ENSG00000148158	4.72798e-38	0.657668
PIGN	ENSG00000197563	4.73073e-38	0.853639
ENOSF1	ENSG00000132199	5.00565e-38	0.67953
RPL4	ENSG00000174444	5.2641e-38	0.664419
ZMYND11	ENSG00000015171	5.67654e-38	0.770711
UQCRQ	ENSG00000164405	6.35704e-38	0.735575
NDUFAF2	ENSG00000164182	6.45144e-38	0.709848
RPS6KC1	ENSG00000136643	6.7159e-38	1.23709
HSD17B12	ENSG00000149084	7.26137e-38	0.70578
ACAD8	ENSG00000151498	7.40275e-38	0.816481
MRPS27	ENSG00000113048	7.75454e-38	0.797684
C17orf70	ENSG00000185504	7.85628e-38	0.767002
CACNA2D4	ENSG00000151062	8.29823e-38	0.804009
FGFRL1	ENSG00000127418	8.61713e-38	0.801576
TSC1	ENSG00000165699	8.67039e-38	0.807465
TIA1	ENSG00000116001	8.84164e-38	1.43835
CHD1L	ENSG00000131778	8.94168e-38	0.824202
ADAM15	ENSG00000143537	9.60241e-38	0.743014
MSR1	ENSG00000038945	9.6863e-38	1.61006
GGA2	ENSG00000103365	9.90554e-38	0.719823
MFSD6	ENSG00000151690	9.94902e-38	0.646901
MEF2C	ENSG00000081189	9.96312e-38	0.681655
C15orf57	ENSG00000128891	1.04138e-37	1.38751
POLR2G	ENSG00000168002	1.13837e-37	0.798494
ZDHHC8	ENSG00000099904	1.2111e-37	0.746802
LPAR6	ENSG00000139679	1.27002e-37	1.65469
IRF1	ENSG00000125347	1.30787e-37	2.09362
TMEM60	ENSG00000135211	1.37357e-37	1.48835
LCP2	ENSG00000043462	1.37895e-37	1.29833
ASAP1	ENSG00000153317	1.45555e-37	0.614582
DPM3	ENSG00000179085	1.53462e-37	0.695764
MFNG	ENSG00000100060	1.56075e-37	0.7492
B9D2	ENSG00000123810	1.64719e-37	0.757557
HERC2	ENSG00000128731	1.80092e-37	0.825014
CD14	ENSG00000170458	2.09669e-37	0.202317
APPL2	ENSG00000136044	2.13644e-37	0.7552
ARHGAP9	ENSG00000123329	2.25717e-37	0.697574
CPD	ENSG00000108582	2.37461e-37	0.71835
TTLL4	ENSG00000135912	2.47926e-37	0.785195
GPR68	ENSG00000119714	2.48606e-37	0.628052
FZD2	ENSG00000180340	2.62416e-37	2.38936
APLP2	ENSG00000084234	2.65741e-37	0.662168
PCBD2	ENSG00000132570	2.68633e-37	0.896958
TTLL12	ENSG00000100304	2.8539e-37	0.760937
DPYSL3	ENSG00000113657	2.93389e-37	0.501842
ZBTB48	ENSG00000204859	3.00295e-37	0.773284
C14orf49	ENSG00000176438	3.03252e-37	1.10945
FTH1	ENSG00000167996	3.09131e-37	0.51019
PLEKHA1	ENSG00000107679	3.19526e-37	0.712111
FRAT2	ENSG00000181274	3.42439e-37	0.637144
B3GNT1	ENSG00000174684	3.51641e-37	0.86501
RAB34	ENSG00000109113	3.58067e-37	0.77367
CTSF	ENSG00000174080	3.7804e-37	0.760815
YPEL3	ENSG00000090238	3.9212e-37	0.627038
C5orf39	ENSG00000177721	4.35026e-37	1.55883
ZFP106	ENSG00000103994	4.63941e-37	0.697558
FBRSL1	ENSG00000112787	4.71047e-37	0.774782
TACC1	ENSG00000147526	4.73414e-37	0.731926
STX6	ENSG00000135823	4.93543e-37	0.814336
TANK	ENSG00000136560	5.61783e-37	1.31302
HNRNPA0	ENSG00000177733	5.80604e-37	0.754394
FABP4	ENSG00000170323	5.91867e-37	0.118856
PLA2G4C	ENSG00000105499	6.26469e-37	1.96507
COPA	ENSG00000122218	6.58965e-37	0.778457
NTHL1	ENSG00000065057	6.59912e-37	0.794582
CDK5RAP2	ENSG00000136861	6.65766e-37	0.791194
PBX4	ENSG00000105717	6.9599e-37	0.786335
HERPUD2	ENSG00000122557	7.17e-37	1.26028
TMX4	ENSG00000125827	7.54807e-37	0.761719
TCTN1	ENSG00000204852	7.62936e-37	0.782401
ENG	ENSG00000106991	7.87544e-37	0.556413
GUCY1A3	ENSG00000164116	7.90416e-37	1.75649
CHD4	ENSG00000111642	8.59703e-37	0.786051
TMEM229B	ENSG00000198133	9.20187e-37	1.32941
ZNF702P	ENSG00000242779	9.27244e-37	1.83409
NDUFS7	ENSG00000115286	9.8697e-37	0.70096
PATL2	ENSG00000229474	1.02717e-36	1.33536
UBQLNL	ENSG00000175518	1.03002e-36	1.61191
SNX2	ENSG00000205302	1.0341e-36	1.36831
NISCH	ENSG00000010322	1.17879e-36	0.639553
NAV1	ENSG00000134369	1.18999e-36	0.7286
ACTN1	ENSG00000072110	1.21002e-36	0.573973
TRIP4	ENSG00000103671	1.29178e-36	1.30148
HSP90AA1	ENSG00000080824	1.35477e-36	1.3537
FOS	ENSG00000170345	1.38004e-36	0.357444
MYCBP2	ENSG00000005810	1.3855e-36	1.30801
AKIRIN2	ENSG00000135334	1.40766e-36	1.37616
CCDC88A	ENSG00000115355	1.56766e-36	0.659103
IER5L	ENSG00000188483	1.60255e-36	0.698472
EP400	ENSG00000183495	1.67718e-36	0.758739
ERI3	ENSG00000117419	1.69335e-36	0.869152
LMAN2L	ENSG00000114988	1.71734e-36	0.825924
BCL2	ENSG00000171791	1.74325e-36	1.24819
RASL10A	ENSG00000100276	1.76296e-36	0.613789
RFX5	ENSG00000143390	1.78794e-36	1.18159
CASP10	ENSG00000003400	1.8346e-36	1.21748
DOCK2	ENSG00000134516	1.92701e-36	0.770757
PPT1	ENSG00000131238	2.05478e-36	0.508932
GTF3C2	ENSG00000115207	2.09959e-36	0.84523
ZNF248	ENSG00000198105	2.1828e-36	0.800244
ZNF613	ENSG00000176024	2.24953e-36	1.24591
RBM17	ENSG00000134453	2.35609e-36	0.80979
CNN2	ENSG00000064666	2.35889e-36	0.791203
C11orf2	ENSG00000149823	2.43985e-36	0.721933
AHSA1	ENSG00000100591	2.50085e-36	1.25345
RBBP8	ENSG00000101773	2.52259e-36	1.13328
NAB2	ENSG00000166886	2.76921e-36	0.747132
AHCYL1	ENSG00000168710	2.81678e-36	0.600394
UBR3	ENSG00000144357	2.89741e-36	0.868471
IL10RA	ENSG00000110324	2.90527e-36	1.6922
IL12A	ENSG00000168811	3.2368e-36	1.21198
UROS	ENSG00000188690	3.28683e-36	0.773076
PRR24	ENSG00000257704	3.39185e-36	1.70721
GLS	ENSG00000115419	3.40851e-36	0.669628
CASZ1	ENSG00000130940	4.07411e-36	1.51083
SORT1	ENSG00000134243	4.18318e-36	0.482114
BMP6	ENSG00000153162	4.43958e-36	0.656561
STOML1	ENSG00000067221	4.50939e-36	1.44055
ENPP4	ENSG00000001561	5.8338e-36	1.32235
GOT1	ENSG00000120053	6.37099e-36	0.7373
RP11-420G6.4	ENSG00000230438	6.70329e-36	1.59243
ADCY9	ENSG00000162104	7.05577e-36	0.865037
AC024575.1	ENSG00000105520	7.17326e-36	0.744396
UQCRH	ENSG00000173660	7.29821e-36	0.719141
UBE2L3	ENSG00000185651	7.3459e-36	0.779575
RSL24D1	ENSG00000137876	7.69624e-36	0.79411
CCDC97	ENSG00000142039	9.27674e-36	1.25349
TMEM134	ENSG00000172663	9.91366e-36	0.776212
CTSZ	ENSG00000101160	1.05054e-35	1.55855
NCAM1	ENSG00000149294	1.11079e-35	1.44312
RRP7A	ENSG00000189306	1.11344e-35	1.21382
NAA25	ENSG00000111300	1.128e-35	1.43903
MIR4448	ENSG00000256604	1.15883e-35	0.779561
RAP2A	ENSG00000125249	1.18256e-35	0.742059
EIF4G2	ENSG00000110321	1.20835e-35	0.755651
ATP5J2	ENSG00000241468	1.25212e-35	0.766716
FAM111A	ENSG00000166801	1.29942e-35	1.36531
VIPR1	ENSG00000114812	1.31868e-35	0.66161
ESYT1	ENSG00000139641	1.32489e-35	0.676102
GRK5	ENSG00000198873	1.32961e-35	1.25369
GTF2E2	ENSG00000197265	1.32971e-35	1.24752
NAA20	ENSG00000173418	1.37948e-35	0.685665
SHPK	ENSG00000197417	1.4034e-35	0.785124
SNX20	ENSG00000167208	1.40767e-35	1.23902
SNRNP25	ENSG00000161981	1.40785e-35	0.835645
FAM125B	ENSG00000196814	1.51637e-35	1.82795
TCN2	ENSG00000185339	1.53255e-35	1.9491
DENND1B	ENSG00000213047	1.5838e-35	1.94475
RAD9A	ENSG00000172613	1.78077e-35	1.40149
LILRA5	ENSG00000187116	1.82049e-35	1.85873
TMEM126B	ENSG00000171204	1.91809e-35	1.36463
PTDSS2	ENSG00000174915	2.268e-35	0.829855
CENPV	ENSG00000166582	2.31565e-35	0.728997
TRIM6	ENSG00000121236	2.36192e-35	1.37813
CAPN2	ENSG00000162909	2.47994e-35	1.25449
IGLL1	ENSG00000128322	2.58969e-35	1.49694
PREX1	ENSG00000124126	2.60678e-35	0.758841
SLC30A9	ENSG00000014824	2.61572e-35	0.832962
TMEM71	ENSG00000165071	2.63559e-35	0.559687
TPRG1L	ENSG00000158109	2.67385e-35	0.736858
UBE2Z	ENSG00000159202	2.86992e-35	1.7036
OCIAD1	ENSG00000109180	2.90568e-35	0.805539
HLA-DOB	ENSG00000241106	2.94302e-35	1.49389
FAM200B	ENSG00000237765	2.95963e-35	0.84965
SF3A3	ENSG00000183431	3.00339e-35	0.767008
CNOT6	ENSG00000113300	3.03788e-35	0.784341
RSAD1	ENSG00000136444	3.06699e-35	0.837425
DBN1	ENSG00000113758	3.18693e-35	0.675237
IL27	ENSG00000197272	3.23293e-35	2.30581
IL16	ENSG00000172349	3.25378e-35	0.681811
IFNA10	ENSG00000186803	3.425e-35	3.43808
SORL1	ENSG00000137642	3.46627e-35	0.54606
C1QB	ENSG00000173369	3.53114e-35	1.90378
CCNY	ENSG00000108100	3.68959e-35	0.78206
PVRL2	ENSG00000130202	3.87696e-35	1.52274
C12orf47	ENSG00000234608	4.03589e-35	0.742536
RP11-202P11.1	ENSG00000224596	4.05422e-35	0.538647
AEN	ENSG00000181026	4.12069e-35	1.33999
TIMD4	ENSG00000145850	4.24404e-35	1.22692
SMG7	ENSG00000116698	4.29395e-35	1.24558
MIR155HG	ENSG00000234883	4.29893e-35	1.61218
RAD51AP1	ENSG00000111247	4.33335e-35	1.21322
B3GNT2	ENSG00000170340	4.42815e-35	1.58048
RPS21	ENSG00000171858	4.5125e-35	0.733701
SDS	ENSG00000135094	4.5706e-35	1.77219
MYO9A	ENSG00000066933	4.67886e-35	0.847984
PDE4B	ENSG00000184588	4.73864e-35	1.48596
PRPSAP1	ENSG00000161542	4.76907e-35	0.803386
C17orf76-AS1	ENSG00000175061	4.81444e-35	0.723277
SH3BGRL3	ENSG00000142669	4.97973e-35	0.550227
RNF166	ENSG00000158717	5.04582e-35	0.766334
SEPN1	ENSG00000162430	5.21932e-35	0.625693
KDELC2	ENSG00000178202	5.35727e-35	1.37096
SRSF6	ENSG00000124193	5.62147e-35	0.760594
TOP1	ENSG00000198900	5.72006e-35	1.26003
KIAA1797	ENSG00000188352	5.73415e-35	0.855921
RP3-476K8.4	ENSG00000223583	5.73886e-35	0.724276
GAPVD1	ENSG00000165219	5.75466e-35	0.781515
HDAC1	ENSG00000116478	5.79809e-35	0.770129
TCTN3	ENSG00000119977	5.79854e-35	0.865189
POLR1E	ENSG00000137054	5.93365e-35	0.805174
CKAP5	ENSG00000175216	6.35491e-35	0.804276
FLOT2	ENSG00000132589	6.5445e-35	0.775252
CCRL2	ENSG00000121797	6.81374e-35	2.21912
RPL22	ENSG00000116251	6.882e-35	0.708384
TOMM20	ENSG00000173726	6.89325e-35	0.752931
PITPNC1	ENSG00000154217	7.00201e-35	0.760365
AURKA	ENSG00000087586	7.17054e-35	0.808141
SPA17	ENSG00000064199	7.32909e-35	0.840987
IDH2	ENSG00000182054	7.35423e-35	1.45737
UCP2	ENSG00000175567	7.60388e-35	0.670463
PCM1	ENSG00000078674	7.64429e-35	0.767404
PARP3	ENSG00000041880	8.25851e-35	1.28344
CLEC5A	ENSG00000258227	8.52239e-35	0.274676
CMAHP	ENSG00000168405	8.72096e-35	1.30974
TMEM45B	ENSG00000151715	8.89564e-35	0.745121
COX6C	ENSG00000164919	9.30493e-35	0.809086
PSMA3	ENSG00000100567	9.59938e-35	1.45555
MYO9B	ENSG00000099331	9.65363e-35	0.765865
PAFAH1B1	ENSG00000007168	9.68293e-35	0.765916
PPOX	ENSG00000143224	1.00702e-34	0.795306
HABP4	ENSG00000130956	1.15568e-34	0.784585
DRAM1	ENSG00000136048	1.16086e-34	2.52979
HOPX	ENSG00000171476	1.18795e-34	0.804891
SLC35A4	ENSG00000176087	1.25906e-34	1.38141
NMI	ENSG00000123609	1.26534e-34	1.87984
HTRA1	ENSG00000166033	1.28322e-34	0.512106
ADM	ENSG00000148926	1.29534e-34	1.62197
KCTD5	ENSG00000167977	1.31277e-34	0.739233
EEF2K	ENSG00000103319	1.37975e-34	0.749237
TNFRSF13B	ENSG00000240505	1.44852e-34	1.45845
VWF	ENSG00000110799	1.4847e-34	0.637859
MTSS1	ENSG00000170873	1.5428e-34	0.751934
FOXJ2	ENSG00000065970	1.55885e-34	0.753753
HADH	ENSG00000138796	1.65659e-34	0.713369
EAF2	ENSG00000145088	1.69584e-34	1.34966
CTD-2228K2.5	ENSG00000188242	1.85045e-34	0.823436
PTEN	ENSG00000171862	1.9684e-34	0.838299
CUL1	ENSG00000055130	1.99961e-34	1.55417
AC006978.6	ENSG00000235859	2.02885e-34	1.59612
GALNT11	ENSG00000178234	2.04194e-34	0.755183
CHST15	ENSG00000182022	2.14292e-34	0.475116
SELL	ENSG00000188404	2.41628e-34	1.9988
NT5DC2	ENSG00000168268	2.46792e-34	0.826857
CLUAP1	ENSG00000103351	2.50712e-34	1.23273
GPR56	ENSG00000205336	2.51646e-34	0.62049
AC017099.3	ENSG00000228486	2.60603e-34	0.827971
C1orf93	ENSG00000157870	2.61431e-34	0.812869
APOBEC3C	ENSG00000244509	2.61603e-34	1.27565
MLEC	ENSG00000110917	2.75546e-34	0.724607
SCML4	ENSG00000146285	2.88882e-34	1.22658
ATP6V0A1	ENSG00000033627	3.01895e-34	0.553423
POMT2	ENSG00000009830	3.12005e-34	0.842128
LASP1	ENSG00000002834	3.17557e-34	0.716221
CCDC50	ENSG00000152492	3.18639e-34	1.22295
CORO1C	ENSG00000110880	3.32183e-34	0.610651
BCL7C	ENSG00000099385	3.52228e-34	0.809876
KIAA1683	ENSG00000130518	3.52576e-34	0.780867
HINT3	ENSG00000111911	3.68704e-34	1.21823
FIS1	ENSG00000214253	3.71346e-34	0.764669
HPS5	ENSG00000110756	3.74836e-34	1.30284
CDC37	ENSG00000105401	3.83915e-34	0.759399
COX7A2L	ENSG00000115944	3.89065e-34	0.825859
GMDS	ENSG00000112699	3.91178e-34	1.32002
GRN	ENSG00000030582	3.9376e-34	1.49833
AGPS	ENSG00000018510	4.03912e-34	1.24816
CDC23	ENSG00000094880	4.10107e-34	0.827136
TRDMT1	ENSG00000107614	4.21077e-34	0.904653
IMPDH2	ENSG00000178035	4.3439e-34	0.727546
NDUFB8	ENSG00000166136	4.68632e-34	0.776298
CENPJ	ENSG00000151849	4.97665e-34	1.32612
CAB39	ENSG00000135932	5.10357e-34	0.736706
SERPINE1	ENSG00000106366	5.19479e-34	0.486076
LCP1	ENSG00000136167	5.47692e-34	0.713707
PTPN2	ENSG00000175354	5.88793e-34	1.19474
NUCB1	ENSG00000104805	6.16528e-34	1.3708
BRP44L	ENSG00000060762	6.17792e-34	0.784341
NDUFA2	ENSG00000131495	6.20215e-34	0.768782
PCYOX1	ENSG00000116005	6.23238e-34	0.753044
APOBEC3D	ENSG00000243811	6.35006e-34	1.28395
BRD7	ENSG00000166164	6.82539e-34	1.21413
NIF3L1	ENSG00000196290	7.26233e-34	0.813884
C19orf53	ENSG00000104979	7.37518e-34	0.806054
NME4	ENSG00000103202	7.48073e-34	0.742228
ZNF589	ENSG00000164048	7.77158e-34	0.738412
KIF5B	ENSG00000170759	7.85556e-34	1.34991
ANKMY1	ENSG00000144504	8.14541e-34	0.779812
IRS1	ENSG00000169047	8.41223e-34	1.28061
DCTN2	ENSG00000175203	8.42358e-34	0.846972
ZNF200	ENSG00000010539	8.73521e-34	1.24191
MIA3	ENSG00000154305	8.85736e-34	1.37226
PAPSS1	ENSG00000138801	9.36448e-34	0.686766
FXYD6	ENSG00000137726	9.98766e-34	1.62028
RANGAP1	ENSG00000100401	1.09642e-33	1.31002
SNHG9	ENSG00000255198	1.11285e-33	0.730998
CCDC146	ENSG00000135205	1.1543e-33	1.33613
SNX10	ENSG00000086300	1.19293e-33	2.26702
C20orf3	ENSG00000101474	1.20339e-33	0.781425
ACADVL	ENSG00000072778	1.22739e-33	0.678305
PURB	ENSG00000146676	1.25291e-33	0.791595
LMO4	ENSG00000143013	1.25759e-33	1.37007
DLG4	ENSG00000132535	1.26022e-33	0.660534
MUC1	ENSG00000185499	1.27272e-33	1.91091
SH2D3C	ENSG00000095370	1.34834e-33	0.718173
DPCD	ENSG00000166171	1.37169e-33	0.800108
FILIP1L	ENSG00000168386	1.45445e-33	0.836149
NOTCH3	ENSG00000074181	1.501e-33	0.793374
TACSTD2	ENSG00000184292	1.51503e-33	0.235367
STAB1	ENSG00000010327	1.51878e-33	0.614673
RHBDD1	ENSG00000144468	1.53498e-33	1.19242
XPR1	ENSG00000143324	1.56739e-33	0.781172
RCN3	ENSG00000142552	1.56886e-33	0.858666
KLHL3	ENSG00000146021	1.63167e-33	0.704316
ELMO1	ENSG00000155849	1.77705e-33	1.18644
ATXN2	ENSG00000204842	1.87196e-33	0.767528
MZF1	ENSG00000099326	1.9994e-33	0.725267
PADI4	ENSG00000159339	2.11309e-33	0.744805
SNHG13	ENSG00000226950	2.133e-33	0.849444
CCDC34	ENSG00000109881	2.15072e-33	0.868883
CYBRD1	ENSG00000071967	2.27077e-33	0.572818
LMTK3	ENSG00000142235	2.29123e-33	0.739331
PDCD6IP	ENSG00000170248	2.30486e-33	0.797428
TXNDC3	ENSG00000086288	2.45756e-33	1.46059
KLHDC5	ENSG00000087448	2.60684e-33	0.824044
RPE	ENSG00000197713	2.69326e-33	1.21167
PRDX5	ENSG00000126432	2.87153e-33	0.723241
N4BP2L1	ENSG00000139597	3.04175e-33	1.34205
MED28	ENSG00000118579	3.10187e-33	1.27143
KCTD12	ENSG00000178695	3.18773e-33	1.59774
CSGALNACT1	ENSG00000147408	3.33215e-33	0.810759
SLC15A4	ENSG00000139370	3.38891e-33	1.37789
DSTN	ENSG00000125868	3.58156e-33	0.743975
COQ6	ENSG00000119723	3.5979e-33	0.871782
CRYL1	ENSG00000165475	3.68831e-33	0.785197
ZNF446	ENSG00000083838	3.7256e-33	0.873741
BAD	ENSG00000002330	3.8235e-33	0.854392
AGK	ENSG00000006530	3.87197e-33	1.367
HNRNPC	ENSG00000092199	3.9149e-33	0.827858
RNF217	ENSG00000146373	4.08828e-33	1.14748
BHLHE41	ENSG00000123095	4.28232e-33	0.586318
MYO1G	ENSG00000136286	4.34039e-33	1.69588
CIB2	ENSG00000136425	4.36151e-33	1.13659
SLC12A6	ENSG00000140199	4.45576e-33	0.789291
RP11-1280I22.1	ENSG00000170476	4.49034e-33	1.17436
CD9	ENSG00000010278	4.79007e-33	0.382209
TBC1D7	ENSG00000145979	5.00938e-33	0.79199
MOB1A	ENSG00000114978	5.03455e-33	1.58174
SNRPD3	ENSG00000100028	5.16799e-33	0.761264
TRPC4AP	ENSG00000100991	5.20467e-33	1.38093
MRPS16	ENSG00000182180	5.2983e-33	0.785309
PKP4	ENSG00000144283	5.328e-33	0.791216
CERK	ENSG00000100422	5.33228e-33	0.65771
IRS2	ENSG00000185950	5.37454e-33	0.710806
RAB3GAP1	ENSG00000115839	5.44284e-33	1.24503
TPST1	ENSG00000169902	5.66581e-33	0.688649
PGLS	ENSG00000130313	5.83993e-33	0.798028
C17orf67	ENSG00000214226	5.91997e-33	1.323
SLC46A3	ENSG00000139508	5.95395e-33	0.684277
TRAM2	ENSG00000065308	6.08319e-33	0.751559
GRINA	ENSG00000178719	6.34417e-33	1.55651
PLAC8	ENSG00000145287	6.69189e-33	1.58909
SYNGR1	ENSG00000100321	6.71567e-33	0.894358
PRPF40A	ENSG00000196504	6.86845e-33	1.36962
SDSL	ENSG00000139410	6.92067e-33	1.51182
CARD9	ENSG00000187796	6.98673e-33	0.647423
ZNF24	ENSG00000172466	7.35802e-33	1.19393
BIN1	ENSG00000136717	7.4207e-33	0.735955
DCP1A	ENSG00000162290	7.47106e-33	1.33168
RHEBL1	ENSG00000167550	7.53572e-33	1.38043
MRPL45	ENSG00000174100	7.55512e-33	0.831663
IL12RB1	ENSG00000096996	7.65672e-33	1.19482
KLRD1	ENSG00000134539	7.87835e-33	1.55038
RASGRP2	ENSG00000068831	8.04781e-33	0.680234
CCBL1	ENSG00000171097	8.33741e-33	0.83987
FAM131A	ENSG00000175182	9.01422e-33	0.720075
MAP4K2	ENSG00000168067	9.52974e-33	0.747007
SCAP	ENSG00000114650	9.85114e-33	0.789442
TUBA1C	ENSG00000167553	1.12901e-32	1.59047
FAIM3	ENSG00000162894	1.13338e-32	0.717556
RAB35	ENSG00000111737	1.13736e-32	1.29199
KIT	ENSG00000157404	1.13823e-32	0.849699
TPP1	ENSG00000166340	1.24439e-32	0.732371
BAIAP2	ENSG00000175866	1.25832e-32	0.817208
PPP6C	ENSG00000119414	1.27327e-32	0.854084
METTL4	ENSG00000101574	1.28743e-32	1.22408
TBC1D2B	ENSG00000167202	1.30821e-32	0.757914
KCTD10	ENSG00000110906	1.41243e-32	0.841279
CCL13	ENSG00000181374	1.41671e-32	2.93571
HAGHL	ENSG00000103253	1.45478e-32	0.874375
PELI2	ENSG00000139946	1.59021e-32	0.726097
ATG9A	ENSG00000198925	1.6125e-32	0.791219
IRF4	ENSG00000137265	1.65091e-32	1.40719
CDKN1A	ENSG00000124762	1.69918e-32	1.52516
PRKDC	ENSG00000253729	1.74317e-32	0.864751
SYNE2	ENSG00000054654	1.80089e-32	1.3059
LINC00339	ENSG00000218510	1.82005e-32	0.817677
ARL2BP	ENSG00000102931	1.91219e-32	0.776499
RELA	ENSG00000173039	1.95276e-32	1.42172
PRDM4	ENSG00000110851	1.97321e-32	1.26198
AC093323.3	ENSG00000170846	1.98397e-32	0.785199
RTN1	ENSG00000139970	2.06188e-32	0.724033
CYC1	ENSG00000179091	2.18402e-32	0.739274
PTPRO	ENSG00000151490	2.2369e-32	1.36399
CYB5D1	ENSG00000182224	2.23829e-32	0.851053
LMF2	ENSG00000100258	2.28066e-32	1.41256
USP13	ENSG00000058056	2.39274e-32	0.893678
ZBED5	ENSG00000236287	2.40975e-32	0.786374
JARID2	ENSG00000008083	2.41658e-32	0.716143
C19orf12	ENSG00000131943	2.41737e-32	1.38933
ARIH2	ENSG00000177479	2.47197e-32	0.797622
RAB11FIP4	ENSG00000131242	2.60006e-32	0.821197
TOMM40	ENSG00000130204	2.65284e-32	0.655604
ELF1	ENSG00000120690	2.70807e-32	1.3086
DOPEY1	ENSG00000083097	2.76629e-32	1.3619
DTNA	ENSG00000134769	2.88897e-32	0.815811
HNRNPUL2	ENSG00000214753	2.91232e-32	0.801435
RCAN1	ENSG00000159200	2.95865e-32	0.678068
DSE	ENSG00000111817	2.99829e-32	1.64881
PDGFRL	ENSG00000104213	3.08226e-32	2.9666
C1GALT1	ENSG00000106392	3.14331e-32	1.50003
MMS19	ENSG00000155229	3.19351e-32	0.802408
STK24	ENSG00000102572	3.19433e-32	1.11604
UST	ENSG00000111962	3.21817e-32	0.825372
LGALS8	ENSG00000116977	3.26641e-32	1.49758
ACACA	ENSG00000132142	3.32132e-32	0.84023
TRABD	ENSG00000170638	3.37199e-32	0.734113
RP11-110C15.4	ENSG00000229638	3.54797e-32	0.750518
IFNAR1	ENSG00000142166	3.74706e-32	0.775428
C2orf67	ENSG00000144445	3.88204e-32	1.09823
C10orf54	ENSG00000107738	3.91569e-32	0.587849
SLC16A6	ENSG00000108932	3.94916e-32	0.552166
ATG2A	ENSG00000110046	3.97837e-32	0.787414
ATP1A1	ENSG00000163399	4.11036e-32	0.597375
GRAMD4	ENSG00000075240	4.13074e-32	0.737798
LAPTM5	ENSG00000162511	4.34272e-32	0.771712
SEPT9	ENSG00000184640	4.68419e-32	0.744213
C6orf89	ENSG00000198663	5.00641e-32	1.19661
STXBP5	ENSG00000164506	5.20774e-32	0.814744
S100A4	ENSG00000196154	5.377e-32	0.46773
CECR5	ENSG00000069998	5.47295e-32	0.816163
C14orf2	ENSG00000156411	5.51665e-32	0.771443
EMR2	ENSG00000127507	5.5691e-32	0.540395
HADHA	ENSG00000084754	5.57145e-32	0.78716
DYSF	ENSG00000135636	5.63527e-32	1.7266
C15orf48	ENSG00000166920	5.97543e-32	2.39919
GABARAPL1	ENSG00000139112	6.02154e-32	0.792522
DRAM2	ENSG00000156171	6.35934e-32	0.801461
COQ9	ENSG00000088682	6.39412e-32	0.789787
MRPL34	ENSG00000130312	6.54883e-32	0.750299
RASAL1	ENSG00000111344	6.69455e-32	0.708453
GDE1	ENSG00000006007	6.77162e-32	0.825449
C9orf123	ENSG00000137038	6.8298e-32	0.85992
MRPL51	ENSG00000111639	6.89689e-32	0.731204
NHLRC3	ENSG00000188811	6.95174e-32	1.46303
CLN8	ENSG00000182372	7.05934e-32	0.754512
ATP5L	ENSG00000167283	7.11803e-32	0.734671
CBLN3	ENSG00000139899	7.17532e-32	1.43954
RNF167	ENSG00000108523	7.52423e-32	0.81773
MMAA	ENSG00000151611	7.52788e-32	1.22357
BTG3	ENSG00000154640	7.54609e-32	1.34379
RBBP9	ENSG00000089050	7.81459e-32	0.87137
PDHB	ENSG00000168291	7.84805e-32	0.800365
KIAA1671	ENSG00000197077	8.09959e-32	1.27432
ATXN1	ENSG00000124788	8.1628e-32	0.706966
ERAP2	ENSG00000164308	8.27804e-32	1.39801
IFNA2	ENSG00000188379	8.90163e-32	2.86667
SEL1L	ENSG00000071537	9.05153e-32	0.856299
ZBED3	ENSG00000132846	9.45324e-32	0.84542
LIPA	ENSG00000107798	9.54477e-32	0.585756
C2	ENSG00000166278	9.61584e-32	1.56849
AC097523.1	ENSG00000233045	9.73394e-32	0.77051
SOX8	ENSG00000005513	9.85336e-32	1.33676
CCDC85B	ENSG00000175602	1.07482e-31	1.23689
PTK2B	ENSG00000120899	1.07702e-31	1.26663
DDOST	ENSG00000244038	1.10273e-31	0.825652
SRC	ENSG00000197122	1.11294e-31	1.58439
NCS1	ENSG00000107130	1.15512e-31	0.755459
FXYD5	ENSG00000089327	1.16602e-31	0.794037
TRIM44	ENSG00000166326	1.25523e-31	1.33734
HAX1	ENSG00000143575	1.27116e-31	1.15377
FPR1	ENSG00000171051	1.32015e-31	0.601054
TNFSF18	ENSG00000120337	1.33071e-31	1.34827
RAB11FIP3	ENSG00000090565	1.35569e-31	0.756639
TTC13	ENSG00000143643	1.37011e-31	0.795427
MYH10	ENSG00000133026	1.39627e-31	0.846923
HPCAL1	ENSG00000115756	1.52779e-31	0.804676
OSGEP	ENSG00000092094	1.57215e-31	0.816566
NFIA	ENSG00000162599	1.61476e-31	0.894398
TCF25	ENSG00000141002	1.65219e-31	0.816925
CGGBP1	ENSG00000163320	1.70906e-31	1.15881
WDR54	ENSG00000005448	1.73008e-31	0.695249
KCNMB1	ENSG00000145936	1.74151e-31	1.77608
GSTK1	ENSG00000197448	1.85113e-31	1.45756
COPZ1	ENSG00000111481	1.88119e-31	0.736293
DNAJC13	ENSG00000138246	1.90196e-31	1.21748
REC8	ENSG00000100918	1.91453e-31	1.34671
TXNRD2	ENSG00000184470	1.97677e-31	0.833614
CALU	ENSG00000128595	2.00603e-31	0.664699
TUFT1	ENSG00000143367	2.00858e-31	1.35971
TSPAN13	ENSG00000106537	2.05892e-31	1.35423
APBB1IP	ENSG00000077420	2.08692e-31	0.69642
PARP8	ENSG00000151883	2.09211e-31	1.76834
RAB20	ENSG00000139832	2.2803e-31	1.2966
CD27	ENSG00000139193	2.29494e-31	0.668716
BTN2A1	ENSG00000112763	2.35685e-31	1.15527
TNFRSF10A	ENSG00000104689	2.41834e-31	1.35174
C3orf78	ENSG00000168273	2.5833e-31	0.852751
PAX8	ENSG00000125618	2.6123e-31	1.31296
MRPL37	ENSG00000116221	2.71643e-31	0.773957
TMEM150B	ENSG00000180061	2.76277e-31	1.26644
SLC44A2	ENSG00000129353	2.79378e-31	0.769305
BAZ2B	ENSG00000123636	2.82201e-31	0.816101
CHD7	ENSG00000171316	2.86047e-31	0.811756
LARP1	ENSG00000155506	2.86827e-31	1.22644
UBP1	ENSG00000153560	3.0909e-31	1.24479
NDRG2	ENSG00000165795	3.13215e-31	0.522913
TLR3	ENSG00000164342	3.14216e-31	1.1754
TEX264	ENSG00000164081	3.23086e-31	0.806271
DUSP28	ENSG00000188542	3.325e-31	0.814909
DCBLD1	ENSG00000164465	3.3353e-31	1.18405
PHLDB1	ENSG00000019144	3.72991e-31	0.732906
RBMS2	ENSG00000076067	3.95345e-31	1.34754
PLXDC2	ENSG00000120594	4.07398e-31	0.540067
ETF1	ENSG00000120705	4.17845e-31	0.795074
CA2	ENSG00000104267	4.18444e-31	0.429316
ARHGEF11	ENSG00000132694	4.31748e-31	1.44274
DNAJC7	ENSG00000168259	4.36264e-31	1.2735
FAM206A	ENSG00000119328	4.73321e-31	0.846894
SPOCD1	ENSG00000134668	4.87935e-31	0.546579
SGSM2	ENSG00000141258	4.93158e-31	0.690345
ZNF540	ENSG00000171817	5.25999e-31	0.836495
ERMP1	ENSG00000099219	5.26227e-31	0.779765
CTNNAL1	ENSG00000119326	5.28869e-31	0.697844
SS18L1	ENSG00000184402	5.301e-31	0.774909
SERPINB8	ENSG00000166401	5.44012e-31	1.39179
PGCP	ENSG00000104324	5.48218e-31	0.679842
POLDIP3	ENSG00000100227	5.59447e-31	1.20571
MLST8	ENSG00000167965	5.61332e-31	0.851774
KATNB1	ENSG00000140854	5.62402e-31	0.834891
TRRAP	ENSG00000196367	5.66749e-31	0.841797
SIGLEC7	ENSG00000168995	5.74605e-31	0.901992
ABHD12	ENSG00000100997	5.8251e-31	1.46307
RAB37	ENSG00000172794	5.90192e-31	0.839612
FAF1	ENSG00000185104	5.90258e-31	0.777667
RP11-324J13.1	ENSG00000213851	5.92539e-31	0.891108
GPR155	ENSG00000163328	6.07348e-31	1.19587
ARHGAP32	ENSG00000134909	6.18038e-31	0.855908
KLHL8	ENSG00000145332	6.40732e-31	0.821933
RPL7AP26	ENSG00000214988	6.79759e-31	0.870497
NICN1	ENSG00000145029	6.89699e-31	0.832309
RDH10	ENSG00000121039	6.94203e-31	0.825656
SAC3D1	ENSG00000168061	7.55512e-31	0.748831
SELS	ENSG00000131871	7.77343e-31	1.3644
RGS12	ENSG00000159788	8.06419e-31	0.838159
ZSWIM7	ENSG00000214941	8.07568e-31	0.795854
UBTD1	ENSG00000165886	8.18727e-31	0.567242
FAM105B	ENSG00000154124	8.45321e-31	1.23629
ST3GAL6	ENSG00000064225	8.72489e-31	0.68005
CACNA1I	ENSG00000100346	8.93574e-31	0.664961
PTGDR	ENSG00000168229	9.10729e-31	0.801636
ARID5A	ENSG00000196843	9.37757e-31	1.28255
YEATS2	ENSG00000163872	9.53463e-31	1.5268
FAM173A	ENSG00000103254	9.5864e-31	0.798946
TSPO	ENSG00000100300	9.76647e-31	0.670295
PPIP5K1	ENSG00000168781	1.01469e-30	0.872514
ZBTB46	ENSG00000130584	1.07906e-30	0.781339
KIAA0430	ENSG00000166783	1.09012e-30	0.780863
CRABP2	ENSG00000143320	1.12258e-30	0.445571
L3MBTL3	ENSG00000198945	1.12936e-30	1.19329
PELI1	ENSG00000197329	1.16857e-30	1.39897
LRP8	ENSG00000157193	1.22789e-30	1.12727
C5orf41	ENSG00000164463	1.23206e-30	1.31037
CTNNBIP1	ENSG00000178585	1.29847e-30	0.89404
CARNS1	ENSG00000172508	1.31407e-30	0.814285
C14orf167	ENSG00000215256	1.48689e-30	0.884701
APH1B	ENSG00000138613	1.5923e-30	0.847089
PHLDA3	ENSG00000174307	1.6061e-30	0.752476
PID1	ENSG00000153823	1.63502e-30	0.279312
GZMK	ENSG00000113088	1.66108e-30	1.30193
TRMT1	ENSG00000104907	1.70793e-30	0.786009
PET112	ENSG00000059691	1.73823e-30	0.813929
IL2RA	ENSG00000134460	1.86767e-30	1.17177
BBX	ENSG00000114439	1.87406e-30	1.30009
MDH2	ENSG00000146701	1.91262e-30	0.816945
TSEN2	ENSG00000154743	1.93158e-30	0.842239
ARIH1	ENSG00000166233	2.00175e-30	1.21375
GRIN3A	ENSG00000198785	2.01073e-30	1.29965
MTHFS	ENSG00000136371	2.03051e-30	0.709115
NDUFA4	ENSG00000189043	2.11754e-30	0.720048
ITPRIPL2	ENSG00000205730	2.1278e-30	1.30537
GRAMD1B	ENSG00000023171	2.16951e-30	1.3403
HIAT1	ENSG00000156875	2.17006e-30	1.17185
PRCP	ENSG00000137509	2.20289e-30	0.793347
ZNF831	ENSG00000124203	2.20464e-30	0.790813
SCYL3	ENSG00000000457	2.22345e-30	1.18437
SUCLG1	ENSG00000163541	2.25342e-30	0.808567
RSU1	ENSG00000148484	2.38784e-30	0.848334
DOCK3	ENSG00000088538	2.43365e-30	0.795899
PLEKHF2	ENSG00000175895	2.5314e-30	1.11962
MRPS18A	ENSG00000096080	2.57978e-30	1.31726
RUNX1	ENSG00000159216	2.59208e-30	0.806631
LOXL3	ENSG00000115318	3.01066e-30	0.820743
HTT	ENSG00000197386	3.05256e-30	0.834216
ALCAM	ENSG00000170017	3.0925e-30	0.589079
SPNS1	ENSG00000169682	3.15634e-30	0.730553
DHX32	ENSG00000089876	3.2082e-30	0.832862
EPHB6	ENSG00000106123	3.38194e-30	0.804248
FAM198B	ENSG00000164125	3.40369e-30	0.652909
STK36	ENSG00000163482	3.67617e-30	0.738265
C3orf21	ENSG00000173950	3.88391e-30	0.919348
CECR1	ENSG00000093072	3.88393e-30	1.46727
UNK	ENSG00000132478	3.8865e-30	1.13737
KCNE1	ENSG00000180509	4.04108e-30	0.788238
TMEM117	ENSG00000139173	4.05747e-30	0.901286
CSDA	ENSG00000060138	4.11716e-30	0.765244
H2AFZ	ENSG00000164032	4.14872e-30	0.82878
ECE1	ENSG00000117298	4.27859e-30	1.09519
MRPS24	ENSG00000062582	4.39342e-30	0.807359
H2AFJ	ENSG00000246705	4.70974e-30	1.29393
FOXC1	ENSG00000054598	4.71812e-30	1.54146
NINJ2	ENSG00000171840	4.91579e-30	0.746077
C2orf47	ENSG00000162972	4.96755e-30	1.26613
SLAIN2	ENSG00000109171	5.00702e-30	0.878359
RNASEH1	ENSG00000171865	5.14735e-30	0.830625
ADSS	ENSG00000035687	5.15879e-30	0.805046
NPEPPS	ENSG00000141279	5.35363e-30	0.807121
EPHB2	ENSG00000133216	5.44255e-30	1.28999
GSN	ENSG00000148180	5.69205e-30	0.489486
CCNB2	ENSG00000157456	5.70628e-30	0.883036
QSOX2	ENSG00000165661	5.727e-30	0.816944
TM2D3	ENSG00000184277	5.82527e-30	1.15402
SLFN11	ENSG00000172716	5.89107e-30	1.2712
FNDC3B	ENSG00000075420	6.00503e-30	1.53708
NAALADL1	ENSG00000168060	6.04774e-30	0.850974
SPEN	ENSG00000065526	6.10454e-30	0.836188
ATP5F1	ENSG00000116459	6.1994e-30	0.666376
PC	ENSG00000173599	6.20639e-30	0.807909
C1orf35	ENSG00000143793	6.39802e-30	0.829234
KIAA1715	ENSG00000144320	6.41056e-30	0.862485
ATP5J	ENSG00000154723	6.92014e-30	0.74441
NDUFB5	ENSG00000136521	6.99385e-30	0.797756
NUP160	ENSG00000030066	7.31141e-30	1.25684
SLC25A42	ENSG00000181035	7.43668e-30	0.806756
POLR3B	ENSG00000013503	7.5337e-30	0.818454
C2orf44	ENSG00000163026	7.54232e-30	0.846369
ITGAM	ENSG00000169896	7.58214e-30	0.491307
ARL6IP5	ENSG00000144746	7.76695e-30	0.796981
GGPS1	ENSG00000152904	7.99702e-30	1.10815
FAM91A1	ENSG00000176853	8.14227e-30	1.19953
JUN	ENSG00000177606	8.33044e-30	0.70213
C12orf76	ENSG00000174456	8.64006e-30	1.15115
EDN1	ENSG00000078401	8.75242e-30	2.32729
PHF13	ENSG00000116273	8.75266e-30	0.846734
CHST13	ENSG00000180767	9.06764e-30	0.709132
C1orf173	ENSG00000178965	9.1796e-30	1.69058
ACSL1	ENSG00000151726	9.25137e-30	2.0353
C16orf93	ENSG00000196118	9.43094e-30	0.840776
ZHX3	ENSG00000174306	9.52341e-30	0.904676
ZFP3	ENSG00000180787	9.55406e-30	0.867894
AHCTF1	ENSG00000153207	9.56299e-30	0.822945
SMAGP	ENSG00000170545	9.78262e-30	1.3232
HLA-P	ENSG00000181126	9.90698e-30	1.49111
TMC6	ENSG00000141524	1.02113e-29	0.759388
NDUFA8	ENSG00000119421	1.02123e-29	0.789698
CFH	ENSG00000000971	1.02619e-29	1.17895
MRPS6	ENSG00000243927	1.02631e-29	0.756837
ATPIF1	ENSG00000130770	1.02859e-29	0.859559
NUDT16L1	ENSG00000168101	1.04861e-29	0.76433
GPSM1	ENSG00000160360	1.06311e-29	0.776386
PRKCSH	ENSG00000130175	1.08426e-29	0.88911
H6PD	ENSG00000049239	1.08632e-29	0.825878
ACPL2	ENSG00000155893	1.17293e-29	1.17534
SIGMAR1	ENSG00000147955	1.19235e-29	0.873454
IP6K1	ENSG00000176095	1.19239e-29	0.845098
TSEN54	ENSG00000182173	1.23564e-29	0.769528
KIFAP3	ENSG00000075945	1.24141e-29	1.24296
C1orf183	ENSG00000197852	1.24169e-29	0.801277
MYOZ1	ENSG00000177791	1.26249e-29	0.897842
SAMM50	ENSG00000100347	1.27998e-29	0.751675
PRLR	ENSG00000113494	1.29605e-29	1.42862
RPRD1A	ENSG00000141425	1.29694e-29	0.864737
IFNA21	ENSG00000137080	1.31698e-29	2.49782
METAP2	ENSG00000111142	1.40006e-29	0.859392
SH3TC1	ENSG00000125089	1.428e-29	0.706728
HBP1	ENSG00000105856	1.50121e-29	1.18619
ATXN7L1	ENSG00000146776	1.5146e-29	1.37576
TRIB1	ENSG00000173334	1.54658e-29	0.600235
SLC7A1	ENSG00000139514	1.55451e-29	0.780202
TRAF3IP2	ENSG00000056972	1.58747e-29	0.716851
ZMIZ1	ENSG00000108175	1.65234e-29	0.675084
ADCY7	ENSG00000121281	1.65305e-29	1.32675
DPEP3	ENSG00000141096	1.65462e-29	0.855245
CLCF1	ENSG00000175505	1.6595e-29	0.80991
RP11-175O19.4	ENSG00000231025	1.71049e-29	0.809291
UQCRHP2	ENSG00000237629	1.71587e-29	0.704725
DENND5A	ENSG00000184014	1.757e-29	1.3444
PRKAR1A	ENSG00000108946	1.77815e-29	0.747422
IFNA8	ENSG00000120242	1.84626e-29	2.65007
ARHGEF18	ENSG00000104880	1.86034e-29	0.771503
PPP1CB	ENSG00000213639	1.87988e-29	0.87371
KMO	ENSG00000117009	1.91976e-29	0.669211
APOA1BP	ENSG00000163382	1.98309e-29	0.834898
CD84	ENSG00000066294	1.98801e-29	0.717531
CRELD1	ENSG00000163703	2.00355e-29	0.884572
C6orf108	ENSG00000112667	2.02387e-29	0.752111
RING1	ENSG00000204227	2.02535e-29	0.847212
SET	ENSG00000119335	2.16542e-29	0.815879
SECTM1	ENSG00000141574	2.2607e-29	1.14977
NSG1	ENSG00000168824	2.32715e-29	0.731542
TRAF2	ENSG00000127191	2.35319e-29	1.29035
RP11-403I13.8	ENSG00000235999	2.36179e-29	1.28353
LDOC1L	ENSG00000188636	2.43342e-29	0.822373
FBXO5	ENSG00000112029	2.50763e-29	1.24508
CIDEB	ENSG00000136305	2.53633e-29	0.857503
C14orf149	ENSG00000126790	2.55424e-29	1.227
SFXN5	ENSG00000144040	2.66234e-29	0.858211
KIAA0564	ENSG00000102763	2.70072e-29	0.839305
JOSD1	ENSG00000100221	2.74863e-29	0.727415
ATP5H	ENSG00000167863	2.7519e-29	0.799948
ADCK3	ENSG00000163050	2.8153e-29	0.797743
RPRD2	ENSG00000163125	2.89711e-29	0.84719
USP47	ENSG00000170242	2.91201e-29	0.845615
ICMT	ENSG00000116237	2.96154e-29	0.800323
C4orf34	ENSG00000163683	2.98975e-29	0.802753
KLF11	ENSG00000172059	3.01909e-29	1.21181
ACPP	ENSG00000014257	3.12614e-29	0.715514
TWF2	ENSG00000247596	3.55946e-29	0.734458
IL23A	ENSG00000110944	3.59494e-29	0.72169
AGTPBP1	ENSG00000135049	3.721e-29	0.795613
LHPP	ENSG00000107902	3.72307e-29	0.761686
CTD-2560E9.2	ENSG00000214934	3.72985e-29	1.26119
OSTM1	ENSG00000081087	3.93804e-29	0.814374
MEF2A	ENSG00000068305	4.03418e-29	1.16276
S1PR4	ENSG00000125910	4.04029e-29	0.742739
PRKCH	ENSG00000027075	4.10453e-29	0.743909
GAS6	ENSG00000183087	4.24795e-29	1.63924
ZBTB32	ENSG00000011590	4.43054e-29	1.19402
CSNK1G1	ENSG00000169118	4.43926e-29	1.21428
NDUFB6	ENSG00000165264	4.46004e-29	0.651187
AGPAT1	ENSG00000204310	4.49825e-29	0.814035
MRPL40	ENSG00000185608	4.58539e-29	1.36146
SMAD4	ENSG00000141646	4.83012e-29	1.2167
EPHA4	ENSG00000116106	4.8312e-29	0.84548
CARD17	ENSG00000255221	5.16336e-29	1.15872
NLRX1	ENSG00000160703	5.3616e-29	0.897485
BOLA3	ENSG00000163170	5.42335e-29	0.682835
BCL11A	ENSG00000119866	5.98286e-29	1.25409
GTF3A	ENSG00000122034	6.29644e-29	0.791397
ADARB1	ENSG00000197381	6.37659e-29	0.856507
LDLRAP1	ENSG00000157978	6.40056e-29	0.752434
FGF9	ENSG00000102678	6.77743e-29	0.847946
STXBP1	ENSG00000136854	6.97412e-29	0.898407
ALKBH5	ENSG00000091542	7.09729e-29	0.836047
CD44	ENSG00000026508	7.64641e-29	0.540601
MAP3K7	ENSG00000135341	8.02434e-29	0.841723
CTSD	ENSG00000117984	8.02961e-29	1.50794
TMEM99	ENSG00000167920	8.11587e-29	0.841933
LPL	ENSG00000175445	8.1492e-29	0.250823
MAST3	ENSG00000099308	8.65375e-29	0.775311
ARHGEF7	ENSG00000102606	8.67286e-29	0.876689
EIF3F	ENSG00000175390	9.02195e-29	0.858743
CD97	ENSG00000123146	9.37906e-29	1.25677
CAMLG	ENSG00000164615	9.57778e-29	0.814769
IGF1R	ENSG00000140443	9.93127e-29	0.78116
DCAF8	ENSG00000132716	1.02188e-28	0.778507
PROCR	ENSG00000101000	1.07401e-28	1.3734
HEATR2	ENSG00000164818	1.08281e-28	0.886091
KCTD6	ENSG00000168301	1.13615e-28	0.841028
C6orf62	ENSG00000112308	1.16977e-28	1.24934
C1QC	ENSG00000159189	1.21087e-28	1.64504
CD7	ENSG00000173762	1.25732e-28	0.689354
C18orf10	ENSG00000134779	1.28732e-28	1.15815
DPH5	ENSG00000117543	1.31689e-28	0.777663
RBM11	ENSG00000185272	1.33671e-28	1.17752
CISH	ENSG00000114737	1.34885e-28	1.36249
NQO1	ENSG00000181019	1.35894e-28	0.745248
DNAJC5	ENSG00000101152	1.38668e-28	1.19904
PAPSS2	ENSG00000198682	1.38778e-28	0.595275
FBXO33	ENSG00000165355	1.39264e-28	0.826572
CTRL	ENSG00000141086	1.41308e-28	1.17664
TIMMDC1	ENSG00000113845	1.43044e-28	1.77615
DYM	ENSG00000141627	1.45871e-28	0.833176
RCAN3	ENSG00000117602	1.50444e-28	1.13825
ISYNA1	ENSG00000105655	1.52087e-28	0.875234
JUP	ENSG00000173801	1.52816e-28	1.16452
CDC42EP2	ENSG00000149798	1.53004e-28	1.45121
MAP2K5	ENSG00000137764	1.53827e-28	0.835982
CSF2RB	ENSG00000100368	1.57343e-28	1.23282
SSTR3	ENSG00000183473	1.58198e-28	1.08685
COPG2	ENSG00000158623	1.60138e-28	0.853435
ZNF252	ENSG00000196922	1.64487e-28	0.845343
ZDHHC13	ENSG00000177054	1.68676e-28	1.19275
IRF5	ENSG00000128604	1.71347e-28	1.54328
RP1-239B22.1	ENSG00000188211	1.72716e-28	0.681849
CTC-428G20.3	ENSG00000248175	1.73715e-28	0.889112
PPP6R3	ENSG00000110075	1.83364e-28	0.812343
GIMAP5	ENSG00000196329	1.85218e-28	1.59206
RYK	ENSG00000163785	1.85711e-28	0.831953
GLB1L	ENSG00000163521	1.862e-28	0.816068
ARMC7	ENSG00000125449	1.90441e-28	0.818061
CFLAR	ENSG00000003402	2.09053e-28	1.38546
CRLS1	ENSG00000088766	2.19942e-28	0.777568
EXOSC5	ENSG00000077348	2.2333e-28	0.798466
SPOCK2	ENSG00000107742	2.28914e-28	0.743467
HEG1	ENSG00000173706	2.4541e-28	1.25129
CMKLR1	ENSG00000174600	2.47096e-28	2.10766
CEP44	ENSG00000164118	2.5119e-28	0.802943
GNB1L	ENSG00000185838	2.55042e-28	0.847857
PMEPA1	ENSG00000124225	2.56668e-28	0.906692
IGJ	ENSG00000132465	2.61644e-28	1.41575
MAPRE3	ENSG00000084764	2.71642e-28	0.885126
AGAP1	ENSG00000157985	2.83945e-28	0.864675
SEMA4C	ENSG00000168758	2.88843e-28	0.839036
TAF1B	ENSG00000115750	2.8982e-28	1.22571
SAMD1	ENSG00000141858	2.90896e-28	0.833466
CHORDC1	ENSG00000110172	2.92742e-28	1.29836
CD302	ENSG00000241399	2.9364e-28	0.686274
LACTB	ENSG00000103642	3.0491e-28	1.47212
SNX6	ENSG00000129515	3.07317e-28	1.13707
OSGIN2	ENSG00000164823	3.18841e-28	1.29867
TAGLN2	ENSG00000158710	3.25359e-28	0.724996
IL12RB2	ENSG00000081985	3.27236e-28	1.17467
RGS14	ENSG00000169220	3.28047e-28	0.845701
AVPI1	ENSG00000119986	3.30296e-28	0.548532
TATDN3	ENSG00000203705	3.30478e-28	1.26313
FAM69A	ENSG00000154511	3.51941e-28	1.40512
UPF3A	ENSG00000169062	3.55511e-28	0.813241
ARL1	ENSG00000120805	3.82258e-28	0.844769
GAMT	ENSG00000130005	3.8238e-28	0.858753
RRAGD	ENSG00000025039	3.88288e-28	0.772913
RFC1	ENSG00000035928	3.97676e-28	1.1264
AC013461.1	ENSG00000091436	4.00468e-28	0.803211
DCP2	ENSG00000172795	4.11722e-28	0.837675
PLDN	ENSG00000104164	4.14546e-28	0.844134
DCBLD2	ENSG00000057019	4.17559e-28	0.835196
NHLRC2	ENSG00000196865	4.19089e-28	1.17443
SMAD5	ENSG00000113658	4.27312e-28	0.784214
STMN3	ENSG00000197457	4.35264e-28	0.672671
AP2S1	ENSG00000042753	4.38876e-28	0.756406
SPG20	ENSG00000133104	4.5951e-28	1.11305
AVL9	ENSG00000105778	4.75777e-28	1.1088
ATP6V0E2	ENSG00000171130	4.76134e-28	0.762315
KIAA0930	ENSG00000100364	4.82306e-28	0.818777
MOK	ENSG00000080823	5.01163e-28	1.1573
LZTFL1	ENSG00000163818	5.01252e-28	0.869
ARHGAP22	ENSG00000128805	5.12948e-28	1.39747
ZNF438	ENSG00000183621	5.18173e-28	1.29363
MEGF9	ENSG00000106780	5.41626e-28	0.790595
SIGLEC10	ENSG00000142512	5.57997e-28	0.659417
ABTB2	ENSG00000166016	5.71509e-28	1.41931
TM4SF19	ENSG00000145107	5.97912e-28	0.333552
NECAP1	ENSG00000089818	6.0087e-28	1.1952
NUP153	ENSG00000124789	6.06072e-28	1.26788
RAI1	ENSG00000108557	6.27591e-28	0.853475
ITGA11	ENSG00000137809	6.32692e-28	0.821079
ING2	ENSG00000168556	6.44043e-28	0.77866
GOT2	ENSG00000125166	6.72417e-28	0.816358
C10orf57	ENSG00000133678	7.15492e-28	0.873306
BAG1	ENSG00000107262	7.16439e-28	1.0718
PIGX	ENSG00000163964	7.1986e-28	0.822419
TMBIM4	ENSG00000155957	7.55637e-28	0.860462
C7orf49	ENSG00000122783	7.66498e-28	0.823595
GCA	ENSG00000115271	7.68908e-28	1.48601
ALG6	ENSG00000088035	7.89821e-28	0.856056
PIN1	ENSG00000127445	7.99703e-28	0.830122
ABHD10	ENSG00000144827	8.33513e-28	0.837412
FOXRED2	ENSG00000100350	8.41146e-28	0.903505
HIATL1	ENSG00000148110	8.45139e-28	1.33383
MTA1	ENSG00000182979	8.61045e-28	0.820634
TSPAN32	ENSG00000064201	8.77115e-28	0.75139
PTPLAD1	ENSG00000074696	8.79285e-28	0.761786
RAPGEF1	ENSG00000107263	8.79586e-28	0.798189
AFF3	ENSG00000144218	8.80803e-28	0.800921
AGL	ENSG00000162688	8.95246e-28	0.845416
CLC	ENSG00000105205	9.21326e-28	0.719716
AC063977.1	ENSG00000171101	9.44051e-28	0.899003
TMEM204	ENSG00000131634	1.02192e-27	0.730647
SNX27	ENSG00000143376	1.05513e-27	0.818078
C4orf14	ENSG00000084092	1.06072e-27	0.811074
ATP6V1D	ENSG00000100554	1.11672e-27	0.80617
CNPY2	ENSG00000257727	1.13108e-27	0.862189
SEPT2	ENSG00000168385	1.17214e-27	0.863641
PTP4A1P7	ENSG00000237514	1.18914e-27	1.4083
GTF2H3	ENSG00000111358	1.2147e-27	1.24727
PPP1R13B	ENSG00000088808	1.24842e-27	0.841148
TMCO3	ENSG00000150403	1.25307e-27	0.75057
PIEZO1	ENSG00000103335	1.26922e-27	0.745779
BSG	ENSG00000172270	1.30791e-27	0.708093
LST1	ENSG00000204482	1.36639e-27	0.672815
CLDND2	ENSG00000160318	1.40518e-27	0.829721
RIF1	ENSG00000080345	1.42871e-27	1.17721
ITPKB	ENSG00000143772	1.462e-27	0.715192
MACF1	ENSG00000127603	1.46896e-27	0.773824
CHI3L2	ENSG00000064886	1.47192e-27	1.26223
CCR7	ENSG00000126353	1.4802e-27	1.50749
MARCH8	ENSG00000165406	1.48505e-27	1.09048
RPL5	ENSG00000122406	1.49688e-27	0.682263
OSCAR	ENSG00000170909	1.51441e-27	1.38672
PGAP2	ENSG00000148985	1.54376e-27	0.818244
RP11-37B2.1	ENSG00000251136	1.56381e-27	1.19803
RP11-753G20.1	ENSG00000217325	1.66637e-27	1.30519
PTPLB	ENSG00000206527	1.66905e-27	0.675857
CD5	ENSG00000110448	1.672e-27	0.718957
TMEM160	ENSG00000130748	1.70132e-27	0.727596
CABLES2	ENSG00000149679	1.71943e-27	0.897533
PRRG4	ENSG00000135378	1.81844e-27	1.2177
CRADD	ENSG00000169372	1.85579e-27	0.692578
HDDC3	ENSG00000184508	1.87967e-27	0.803954
RNF144A	ENSG00000151692	1.892e-27	1.43095
HMBS	ENSG00000256269	1.90237e-27	0.833264
MXRA7	ENSG00000182534	1.92285e-27	0.876467
TESC	ENSG00000088992	2.01476e-27	0.843292
PSMC2	ENSG00000161057	2.02529e-27	1.21502
EBNA1BP2	ENSG00000117395	2.06316e-27	0.74613
PHYH	ENSG00000107537	2.0945e-27	0.739107
MAP3K2	ENSG00000169967	2.17051e-27	0.781626
PREPL	ENSG00000138078	2.17328e-27	0.848502
BCKDK	ENSG00000103507	2.1779e-27	0.792988
KCNA3	ENSG00000177272	2.21327e-27	1.18025
C12orf52	ENSG00000139405	2.26035e-27	0.836453
TRPT1	ENSG00000149743	2.29973e-27	0.818737
CALY	ENSG00000130643	2.33517e-27	0.847026
CTD-2210P15.1	ENSG00000224993	2.36215e-27	0.815043
TRAK1	ENSG00000182606	2.36348e-27	0.811868
RNF44	ENSG00000146083	2.414e-27	0.789937
PLEKHO1	ENSG00000023902	2.48665e-27	1.31054
CTD-2270N23.1	ENSG00000213862	2.52583e-27	0.81705
NCF4	ENSG00000100365	2.53137e-27	1.34799
AC000089.3	ENSG00000235776	2.70912e-27	0.757316
ZNF706	ENSG00000120963	2.73053e-27	0.854344
RSBN1L	ENSG00000187257	2.83644e-27	1.21407
TMED3	ENSG00000166557	2.89046e-27	0.833479
FAM177A1	ENSG00000151327	3.02996e-27	1.26306
PTCD2	ENSG00000049883	3.09803e-27	0.925579
RHOQ	ENSG00000119729	3.50201e-27	0.769185
PPP3CB	ENSG00000107758	3.57938e-27	0.837076
TMEM70	ENSG00000175606	3.6378e-27	0.766321
HSPB1P1	ENSG00000236060	3.69958e-27	1.26215
C10orf58	ENSG00000122378	3.71531e-27	0.733017
RGL2	ENSG00000237441	3.83001e-27	0.842011
SPECC1	ENSG00000128487	3.91362e-27	0.901512
LRMP	ENSG00000118308	3.92422e-27	0.743846
RP3-402G11.5	ENSG00000073169	4.01652e-27	1.48354
MORC3	ENSG00000159256	4.0973e-27	1.49599
DENND1A	ENSG00000119522	4.12748e-27	1.14222
NRAS	ENSG00000213281	4.28747e-27	1.23806
ENDOG	ENSG00000167136	4.34088e-27	0.843513
ANAPC5	ENSG00000089053	4.48948e-27	0.842068
NFIX	ENSG00000008441	4.61652e-27	1.19857
WASL	ENSG00000106299	4.61716e-27	1.19187
AC012652.1	ENSG00000187446	4.66645e-27	0.704525
CYB561D1	ENSG00000174151	4.67642e-27	0.859402
ALAD	ENSG00000148218	4.76508e-27	0.81013
GLO1	ENSG00000124767	4.83701e-27	0.732595
RB1	ENSG00000139687	5.01444e-27	1.3375
CSNK1D	ENSG00000141551	5.08311e-27	1.16555
BIRC2	ENSG00000110330	5.19102e-27	1.1626
IDH3B	ENSG00000101365	5.27047e-27	0.850433
TMEM179B	ENSG00000185475	5.27199e-27	1.19363
IFI27L2	ENSG00000119632	5.29344e-27	0.840305
RAPH1	ENSG00000173166	5.42608e-27	0.809145
KEAP1	ENSG00000079999	5.85582e-27	1.27579
EIF2C2	ENSG00000123908	6.07688e-27	0.674673
ATP6V1A	ENSG00000114573	6.08165e-27	0.769088
MELK	ENSG00000165304	6.22425e-27	1.09607
PI4K2A	ENSG00000155252	6.34615e-27	0.717539
SPG11	ENSG00000104133	6.44641e-27	1.19278
HVCN1	ENSG00000122986	6.71784e-27	0.798069
INTS10	ENSG00000104613	6.72395e-27	0.819483
RAI14	ENSG00000039560	7.03676e-27	0.799819
SIGIRR	ENSG00000185187	7.07142e-27	0.771491
CSTA	ENSG00000121552	7.09567e-27	0.897348
AC016629.2	ENSG00000213753	7.11077e-27	0.884475
PLOD1	ENSG00000083444	7.12322e-27	0.736315
METAP1	ENSG00000164024	7.2506e-27	0.828145
LILRA3	ENSG00000170866	7.37457e-27	1.9085
PLEKHN1	ENSG00000187583	7.53946e-27	1.16194
RP11-770G2.3	ENSG00000254470	7.63913e-27	1.22914
CTB-33G10.1	ENSG00000243829	7.71125e-27	0.853835
SOBP	ENSG00000112320	7.91068e-27	1.22329
CTNNA1	ENSG00000044115	7.97114e-27	1.22169
CDKN2D	ENSG00000129355	8.03847e-27	1.33129
SLC20A1	ENSG00000144136	8.24939e-27	0.808935
C16orf61	ENSG00000103121	8.28803e-27	1.28032
FBXO8	ENSG00000164117	8.29985e-27	1.21047
SRP14	ENSG00000140319	8.3077e-27	0.876881
FASTK	ENSG00000164896	8.52093e-27	0.857602
BIVM	ENSG00000134897	8.86292e-27	0.877798
CECR6	ENSG00000183307	9.16924e-27	0.732159
ANAPC11	ENSG00000141552	9.52117e-27	0.832807
CMIP	ENSG00000153815	9.66366e-27	0.769306
SLC37A4	ENSG00000137700	9.7006e-27	0.8299
GRK6	ENSG00000198055	9.73303e-27	0.839568
RBM4B	ENSG00000173914	9.73467e-27	0.820397
C13orf15	ENSG00000102760	9.76703e-27	0.407053
METTL14	ENSG00000145388	1.00341e-26	1.13461
ANGPTL6	ENSG00000130812	1.01051e-26	0.852049
IKBKE	ENSG00000143466	1.02599e-26	1.43166
RBL2	ENSG00000103479	1.04668e-26	0.703231
CCDC94	ENSG00000105248	1.05434e-26	1.17194
MIB2	ENSG00000197530	1.14004e-26	0.805894
CTIF	ENSG00000134030	1.15489e-26	0.91191
RCN2	ENSG00000117906	1.15793e-26	0.760339
CERS2	ENSG00000143418	1.19366e-26	0.814265
C12orf32	ENSG00000171792	1.21735e-26	0.8657
HMG20B	ENSG00000064961	1.236e-26	0.542343
MSRA	ENSG00000175806	1.24525e-26	0.782593
CTD-2013N17.1	ENSG00000240418	1.32806e-26	0.750334
ABCA2	ENSG00000107331	1.36118e-26	0.862502
FAM136A	ENSG00000035141	1.37004e-26	0.847344
PRPF31	ENSG00000105618	1.37664e-26	0.848258
NOL12	ENSG00000256872	1.37877e-26	0.827527
B4GALT4	ENSG00000121578	1.3833e-26	1.2773
FNBP1	ENSG00000187239	1.41118e-26	0.813352
CALCOCO1	ENSG00000012822	1.43851e-26	0.858879
FAHD1	ENSG00000180185	1.52069e-26	0.811797
YIF1A	ENSG00000174851	1.52374e-26	0.792863
PHF10	ENSG00000130024	1.52716e-26	0.876065
RP11-54B9.2	ENSG00000232341	1.53412e-26	0.65897
CUTA	ENSG00000112514	1.60308e-26	0.793569
PRKAG2	ENSG00000106617	1.60673e-26	1.15128
TMEM63A	ENSG00000196187	1.62518e-26	1.30767
INPP5A	ENSG00000068383	1.66119e-26	0.816699
ATPAF2	ENSG00000171953	1.68462e-26	0.87805
SLC25A15	ENSG00000102743	1.68814e-26	0.880585
DDT	ENSG00000099977	1.71263e-26	0.851468
ICAM2	ENSG00000108622	1.75764e-26	1.3678
MYOM1	ENSG00000101605	1.8257e-26	0.818006
SLC22A16	ENSG00000004809	1.88043e-26	1.28216
PIP5K1C	ENSG00000186111	1.8964e-26	0.768762
DERL1	ENSG00000136986	1.89905e-26	1.28282
SEPT11	ENSG00000138758	1.94419e-26	0.764073
GHITM	ENSG00000165678	1.94431e-26	0.854087
LRRC23	ENSG00000010626	1.95613e-26	0.928977
ACLY	ENSG00000131473	1.98027e-26	1.15852
C1orf38	ENSG00000130775	1.98687e-26	1.15856
PSME4	ENSG00000068878	2.05312e-26	0.840852
C16orf72	ENSG00000182831	2.05977e-26	0.867423
HPCAL4	ENSG00000116983	2.08644e-26	0.794546
ITGAL	ENSG00000005844	2.13531e-26	0.768995
SFXN4	ENSG00000183605	2.18253e-26	0.767922
RP11-443P15.2	ENSG00000171658	2.23191e-26	1.19536
FAH	ENSG00000103876	2.23708e-26	0.884906
GBP6	ENSG00000183347	2.25525e-26	1.24156
ATRN	ENSG00000088812	2.553e-26	0.896643
ST3GAL2	ENSG00000157350	2.58096e-26	1.25181
C16orf58	ENSG00000140688	2.59468e-26	0.828569
ZNF558	ENSG00000167785	2.61469e-26	0.869998
DUSP14	ENSG00000161326	2.62385e-26	0.832238
MRPS30	ENSG00000112996	2.63113e-26	1.19402
TMEM14D	ENSG00000214881	2.63368e-26	0.756846
TNFRSF1B	ENSG00000028137	2.64235e-26	0.722314
RGS2	ENSG00000116741	2.75307e-26	0.632168
SMARCD1	ENSG00000066117	2.88033e-26	1.1073
TMEM50B	ENSG00000142188	2.92258e-26	0.881934
KLHDC7B	ENSG00000130487	2.98445e-26	1.11338
HEBP1	ENSG00000013583	3.09961e-26	1.3322
LDLR	ENSG00000130164	3.15954e-26	1.52642
TST	ENSG00000128311	3.28665e-26	0.719593
KAT2A	ENSG00000108773	3.34315e-26	1.35867
ASPHD1	ENSG00000174939	3.46852e-26	0.851061
NCEH1	ENSG00000144959	3.53556e-26	0.617491
PMPCA	ENSG00000165688	3.66577e-26	0.799226
PATE2	ENSG00000196844	3.82135e-26	1.32253
RAB11FIP1	ENSG00000156675	3.84814e-26	0.81793
PCCA	ENSG00000175198	3.87323e-26	0.88603
GCLM	ENSG00000023909	3.88781e-26	1.27404
PTAFR	ENSG00000169403	4.05912e-26	1.52224
SNX29	ENSG00000048471	4.21564e-26	0.84299
BBS12	ENSG00000181004	4.23085e-26	1.17577
SEL1L3	ENSG00000091490	4.26356e-26	0.790825
TIMM10	ENSG00000134809	4.45726e-26	1.59322
ARHGEF19	ENSG00000142632	4.6891e-26	1.13618
CD48	ENSG00000117091	4.69919e-26	1.45426
MRPL55	ENSG00000162910	4.76826e-26	0.829449
EPS15	ENSG00000085832	4.77473e-26	1.12826
TRMT1L	ENSG00000121486	4.8031e-26	1.10763
FAM179A	ENSG00000189350	5.28957e-26	0.820774
FGGY	ENSG00000172456	5.44023e-26	0.862522
PLCG2	ENSG00000197943	5.4508e-26	0.810097
ORMDL3	ENSG00000172057	5.59814e-26	1.34256
DHX36	ENSG00000174953	5.90249e-26	1.15832
CDK13	ENSG00000065883	6.15008e-26	0.903054
IFNA7	ENSG00000214042	6.20169e-26	2.24218
TMEM184B	ENSG00000198792	6.22847e-26	0.799763
CDK2	ENSG00000123374	6.23037e-26	1.15116
RALGPS1	ENSG00000136828	6.40757e-26	0.887193
EIF3B	ENSG00000106263	6.49627e-26	0.80345
ZC3H3	ENSG00000014164	6.49863e-26	1.2478
TRIM9	ENSG00000100505	6.50407e-26	0.57433
FAM54B	ENSG00000117640	6.56084e-26	0.893597
ETNK1	ENSG00000139163	6.61035e-26	1.25376
PRSS23	ENSG00000150687	6.75739e-26	0.82509
PSME1	ENSG00000092010	6.76679e-26	1.15272
RRP12	ENSG00000052749	6.7867e-26	0.71225
LRRFIP2	ENSG00000093167	6.82788e-26	1.22918
FMNL2	ENSG00000157827	6.91821e-26	1.36034
KCTD20	ENSG00000112078	6.97942e-26	0.755782
STK32C	ENSG00000165752	7.06944e-26	0.898778
PEX19	ENSG00000162735	7.07774e-26	0.775294
EXOSC9	ENSG00000123737	7.11566e-26	1.44675
PITPNB	ENSG00000180957	7.32048e-26	1.12048
FOXN2	ENSG00000170802	7.34886e-26	1.32678
HADHB	ENSG00000138029	7.37298e-26	0.814455
NR2C2	ENSG00000177463	7.38555e-26	1.13929
STX3	ENSG00000166900	7.45968e-26	1.25247
EDARADD	ENSG00000186197	7.46443e-26	1.41107
RPL35P1	ENSG00000237991	7.58545e-26	0.812316
LINC00324	ENSG00000178977	7.5868e-26	0.809323
RP11-179A18.1	ENSG00000244722	7.68571e-26	0.79583
MRPL11	ENSG00000174547	7.79589e-26	0.782424
ULK1	ENSG00000177169	7.95585e-26	0.745047
THAP11	ENSG00000168286	8.15875e-26	0.827375
C18orf25	ENSG00000152242	8.18521e-26	1.20256
HYLS1	ENSG00000198331	8.20466e-26	1.14497
C11orf1	ENSG00000137720	8.52129e-26	0.828108
GNGT2	ENSG00000167083	8.60037e-26	1.17513
VAV1	ENSG00000141968	8.88123e-26	0.815269
CPNE8	ENSG00000139117	9.37416e-26	1.23197
C4orf32	ENSG00000174749	9.45158e-26	1.19949
RAPGEF2	ENSG00000109756	9.57933e-26	1.23312
DSTYK	ENSG00000133059	9.60971e-26	0.886354
PNPLA6	ENSG00000032444	9.88424e-26	0.804865
MTMR10	ENSG00000166912	1.00324e-25	0.829102
PPP1R3D	ENSG00000132825	1.03292e-25	1.15994
PDXDC1	ENSG00000179889	1.06644e-25	0.89302
TMEM120A	ENSG00000189077	1.06734e-25	0.713663
ALDH3A2	ENSG00000072210	1.08159e-25	0.77191
IL32	ENSG00000008517	1.10632e-25	1.39167
MPZL2	ENSG00000149573	1.18295e-25	0.806317
LYRM7	ENSG00000186687	1.18659e-25	0.80729
PDLIM7	ENSG00000196923	1.20306e-25	0.692883
ADAMDEC1	ENSG00000134028	1.20965e-25	1.76603
PKIA	ENSG00000171033	1.23976e-25	0.791361
LSM5	ENSG00000106355	1.25089e-25	0.89079
RP1-286D6.2	ENSG00000235169	1.25687e-25	1.16853
PELI3	ENSG00000174516	1.2607e-25	0.881847
ADRBK1	ENSG00000173020	1.33671e-25	0.787954
GEMIN4	ENSG00000179409	1.38549e-25	0.826394
HIP1	ENSG00000127946	1.46122e-25	0.789085
MAN1B1	ENSG00000177239	1.47941e-25	0.823005
RHOC	ENSG00000155366	1.48856e-25	0.667264
PLCH2	ENSG00000149527	1.55352e-25	0.767439
COQ10B	ENSG00000115520	1.59887e-25	1.20484
ZMYND19	ENSG00000165724	1.66739e-25	0.844744
RNF165	ENSG00000141622	1.69016e-25	1.38619
GSS	ENSG00000100983	1.90698e-25	0.85135
SLC35F5	ENSG00000115084	1.93396e-25	1.21053
CYFIP2	ENSG00000055163	1.94845e-25	0.78772
SASH1	ENSG00000111961	1.96754e-25	1.36177
RYR1	ENSG00000196218	1.98393e-25	0.904668
DCAKD	ENSG00000172992	2.06891e-25	0.795777
GIMAP2	ENSG00000106560	2.11068e-25	1.58427
LRRC25	ENSG00000175489	2.19199e-25	0.715271
OSBPL3	ENSG00000070882	2.20725e-25	0.897006
TOR3A	ENSG00000186283	2.23419e-25	1.46392
IL18RAP	ENSG00000115607	2.2529e-25	1.45341
MAP4	ENSG00000047849	2.29124e-25	1.16944
ZNF296	ENSG00000170684	2.30936e-25	1.29783
MGAT2	ENSG00000168282	2.3287e-25	1.22806
UBE2J1	ENSG00000198833	2.3374e-25	0.748471
LIAS	ENSG00000121897	2.3614e-25	0.894461
GPR108	ENSG00000125734	2.3864e-25	0.758307
TIMM22	ENSG00000177370	2.42775e-25	0.84809
RP11-179G5.1	ENSG00000224261	2.43541e-25	0.867188
C16orf74	ENSG00000154102	2.45729e-25	0.896594
EPAS1	ENSG00000116016	2.50938e-25	0.860169
PIWIL4	ENSG00000134627	2.55015e-25	1.27278
MESDC1	ENSG00000140406	2.56162e-25	1.23555
C17orf79	ENSG00000172301	2.62684e-25	0.740622
VOPP1	ENSG00000154978	2.63106e-25	1.28165
NRIP3	ENSG00000175352	2.64623e-25	0.620056
ZNF271	ENSG00000257267	2.7465e-25	0.862912
CPSF1	ENSG00000071894	2.77075e-25	0.822652
NLRP12	ENSG00000142405	2.81759e-25	0.778789
HNRNPF	ENSG00000169813	2.85283e-25	1.16034
DPYSL2	ENSG00000092964	2.87509e-25	0.701667
RUFY4	ENSG00000188282	2.91605e-25	1.28173
BLK	ENSG00000136573	2.91946e-25	0.824007
ANKRD1	ENSG00000148677	2.92724e-25	1.80561
TTL	ENSG00000114999	2.98032e-25	0.798818
NDN	ENSG00000182636	3.06814e-25	1.10789
ALKBH1	ENSG00000100601	3.1946e-25	1.11231
KLHL22	ENSG00000099910	3.24192e-25	0.827805
ADCY3	ENSG00000138031	3.30719e-25	0.793505
MAPK8IP3	ENSG00000138834	3.32314e-25	0.740396
C20orf27	ENSG00000101220	3.35489e-25	0.834428
KLF9	ENSG00000119138	3.36166e-25	0.802248
PHACTR2	ENSG00000112419	3.41251e-25	1.40562
PIGM	ENSG00000143315	3.49421e-25	0.867142
PIGB	ENSG00000069943	3.67431e-25	1.19659
NUP133	ENSG00000069248	3.717e-25	0.860464
ALDOC	ENSG00000109107	3.76359e-25	0.687183
TMPRSS3	ENSG00000160183	3.79588e-25	1.05922
PSMA2	ENSG00000106588	3.86423e-25	1.3424
PDE7B	ENSG00000171408	3.89847e-25	0.873943
GBP3	ENSG00000117226	3.91052e-25	1.23866
PEX13	ENSG00000162928	3.98045e-25	1.16195
TMEM2	ENSG00000135048	4.03051e-25	0.753633
SPN	ENSG00000197471	4.10683e-25	0.876566
ABI1	ENSG00000136754	4.11698e-25	1.18324
ITGB2	ENSG00000160255	4.17528e-25	0.724294
SLC30A1	ENSG00000170385	4.19004e-25	1.32
RBP7	ENSG00000162444	4.29442e-25	0.87575
CD82	ENSG00000085117	4.50997e-25	0.743739
C17orf62	ENSG00000178927	4.64328e-25	1.27576
C11orf68	ENSG00000175573	4.66014e-25	1.22391
GMPSP1	ENSG00000250471	4.66969e-25	0.802733
GTPBP3	ENSG00000130299	4.67964e-25	0.893771
ECHDC3	ENSG00000134463	4.70342e-25	1.23428
CCDC15	ENSG00000149548	4.81212e-25	0.93128
TAPBPL	ENSG00000139192	4.94869e-25	1.18766
LEPROTL1	ENSG00000104660	5.17318e-25	0.723361
CTSB	ENSG00000164733	5.40691e-25	0.712752
PGLYRP2	ENSG00000161031	5.47295e-25	0.908084
NUDT22	ENSG00000149761	5.53213e-25	0.861267
PLEKHF1	ENSG00000166289	5.62935e-25	0.690138
TNFAIP2	ENSG00000185215	5.78511e-25	1.71584
TREM2	ENSG00000095970	6.01747e-25	0.732557
C14orf109	ENSG00000153485	6.06585e-25	0.776215
DAGLA	ENSG00000134780	6.1178e-25	0.69074
DNAJC21	ENSG00000168724	6.15833e-25	0.940856
NOP10	ENSG00000182117	6.18782e-25	0.831195
RPL13AP6	ENSG00000234118	6.76511e-25	0.777909
GOSR2	ENSG00000108433	6.78839e-25	1.18198
TRAPPC3	ENSG00000054116	7.03971e-25	0.833228
COLQ	ENSG00000206561	7.14328e-25	1.20626
RIN3	ENSG00000100599	7.17004e-25	0.850551
ILDR1	ENSG00000145103	7.17858e-25	1.11722
RNF157	ENSG00000141576	7.23482e-25	1.31058
SNIP1	ENSG00000163877	7.51802e-25	1.21701
NECAP2	ENSG00000157191	7.65313e-25	1.34997
KIAA0319L	ENSG00000142687	7.87229e-25	1.17595
RAMP1	ENSG00000132329	7.99305e-25	0.807388
POU2F1	ENSG00000143190	8.46505e-25	1.14833
RIMKLB	ENSG00000166532	8.5787e-25	1.11811
FCRLB	ENSG00000162746	8.58269e-25	0.789406
MAPKAPK3	ENSG00000114738	9.02716e-25	0.777632
ARHGEF10L	ENSG00000074964	9.09587e-25	1.13114
TRIM66	ENSG00000166436	9.13784e-25	0.841033
VPS28	ENSG00000160948	9.41302e-25	0.793359
SUN1	ENSG00000164828	9.4746e-25	0.778495
C7orf42	ENSG00000106609	9.61437e-25	1.17221
WDR73	ENSG00000177082	9.68673e-25	0.837618
ZMYND8	ENSG00000101040	9.97224e-25	0.789392
RPS7P11	ENSG00000213326	1.05594e-24	0.738687
ARRB2	ENSG00000141480	1.08058e-24	0.864636
SPCS1	ENSG00000114902	1.08534e-24	0.853004
CCDC41	ENSG00000173588	1.13306e-24	0.854157
WRAP53	ENSG00000141499	1.13602e-24	0.883265
SWT1	ENSG00000116668	1.15313e-24	1.15289
RP11-133M24.1	ENSG00000225178	1.15567e-24	0.766618
CDK5R1	ENSG00000176749	1.16754e-24	0.832243
KCTD17	ENSG00000100379	1.23627e-24	1.14469
UBXN6	ENSG00000167671	1.25137e-24	0.84945
DDX55	ENSG00000111364	1.28856e-24	0.830864
CS	ENSG00000062485	1.3069e-24	0.853401
[truncated: 8,895 more rows]
