# Supplementary material for: Host Genetic Variation Influences Gene Expression Response to Rhinovirus Infection
Source: PLoS Genet. 2015 Apr 13;11(4):e1005111. doi: 10.1371/journal.pgen.1005111 (PMC4395341; doi:10.1371/journal.pgen.1005111)
Supplement: S2 Dataset — (XLSX) [file pgen.1005111.s017.xlsx]

## Sheet: Sheet1
Dataset S2: Summary of the results of local eQTL and reQTL mapping
Hugo Gene ID	Ensembl Gene ID	Most significant local eQTL in uninfected PBMCs	P value eQTL in uninfected PBMCs	Significant at FDR 5% in uninfected PBMCs	Most significant local eQTL in RV infected PBMCs	P value eQTL in RV infected PBMCs	Significant at FDR 5% in RV infected PBMCs	Most significant local reQTL	P value reQTL	Significant reQTL at FDR 5%
CHURC1	ENSG00000258289	rs4902336	1.34419e-42	YES	rs4902336	6.07492e-42	YES	rs1954610	0.0150474	NO
PTER	ENSG00000165983	rs4748302	4.60747e-37	YES	rs4748302	1.85657e-34	YES	rs6602151	0.000911859	NO
RP11-27I1.2	ENSG00000226752	rs1060817	8.75346e-37	YES	rs1060817	1.99682e-38	YES	rs7873274	0.00574159	NO
IRF5	ENSG00000128604	rs7807018	5.05323e-32	YES	rs7807018	2.94151e-35	YES	rs7807018	9.11665e-18	YES
ZSWIM7	ENSG00000214941	rs2779208	1.02392e-30	YES	rs2779208	8.76512e-26	YES	rs4792715	2.41597e-07	YES
RPL22L1	ENSG00000163584	rs34934154	1.21862e-30	YES	rs34934154	1.14437e-18	YES	rs4426682	0.000114925	NO
FAM118A	ENSG00000100376	rs136584	7.8625e-29	YES	rs136584	2.0973e-24	YES	rs226518	0.00533106	NO
TMEM107	ENSG00000179029	rs9894790	1.76917e-27	YES	rs9894790	2.42512e-23	YES	rs1476162	5.29062e-05	NO
LDHC	ENSG00000166796	rs4757663	1.38046e-26	YES	rs4757663	8.78828e-17	YES	rs72871768	0.000115083	NO
SRI	ENSG00000075142	rs1063964	1.53073e-25	YES	rs1063964	1.50808e-23	YES	rs10486904	0.000503522	NO
C2orf63	ENSG00000162994	rs17046778	2.0518e-25	YES	rs17046778	1.31875e-20	YES	rs6710192	5.34475e-05	NO
FLVCR1-AS1	ENSG00000198468	rs12043852	2.21674e-25	YES	rs12043852	2.07595e-35	YES	rs351385	0.00844638	NO
HMGN1	ENSG00000205581	rs914156	2.42376e-25	YES	rs914156	2.39546e-23	YES	rs2898402	0.000852535	NO
SGTB	ENSG00000197860	rs27140	2.65504e-24	YES	rs37347	1.5694e-21	YES	rs9291850	0.00330978	NO
CENPK	ENSG00000123219	rs27140	4.68472e-24	YES	rs6895641	1.43159e-21	YES	rs27140	1.06924e-05	NO
METTL21B	ENSG00000123427	rs11172335	3.36926e-23	YES	rs1875124	7.12933e-21	YES	rs61937595	0.0314251	NO
TOMM5	ENSG00000175768	rs34223371	1.01273e-22	YES	rs34223371	8.17428e-23	YES	rs1928242	0.000635903	NO
DDX11	ENSG00000013573	rs4930953	1.25199e-22	YES	rs4930953	3.13095e-25	YES	rs61589216	0.0140095	NO
PEX6	ENSG00000124587	rs2395943	2.185e-22	YES	rs2395943	1.27846e-22	YES	rs12662985	0.00459116	NO
KCTD10	ENSG00000110906	rs9943689	4.65448e-22	YES	rs9943689	1.87771e-20	YES	rs67053798	0.00872068	NO
GSTT1	ENSG00000184674	rs140244	5.63057e-22	YES	rs140244	9.87239e-18	YES	rs140244	3.31087e-05	NO
LCLAT1	ENSG00000172954	rs4952124	7.47576e-22	YES	rs4952124	1.62641e-14	YES	rs2365191	0.00483719	NO
STX19	ENSG00000178750	rs10934674	1.09611e-21	YES	rs10934674	7.3962e-25	YES	rs1492015	0.0089419	NO
MAU2	ENSG00000129933	rs8108647	6.57943e-21	YES	rs8108647	8.84252e-20	YES	rs23654	0.0203	NO
GOLGB1	ENSG00000173230	rs9841861	2.59663e-20	YES	rs9841861	1.1713e-21	YES	rs2332036	0.00496005	NO
PPIL3	ENSG00000240344	rs7917	5.489e-20	YES	rs7917	3.75673e-20	YES	rs6732993	0.00842531	NO
AMDHD1	ENSG00000139344	rs7486703	6.69393e-20	YES	rs7486703	3.26518e-13	YES	rs7486703	3.38053e-08	YES
B3GALTL	ENSG00000187676	rs912603	1.23514e-19	YES	rs912603	1.07319e-14	YES	rs4769032	0.00432049	NO
TTC32	ENSG00000183891	rs16987265	1.66122e-19	YES	rs16987265	1.85964e-16	YES	rs851425	0.000907186	NO
MRPL43	ENSG00000055950	rs11190773	2.1903e-19	YES	rs11190773	3.01585e-23	YES	rs2495718	0.0104611	NO
INPP5E	ENSG00000148384	rs10870164	2.89548e-19	YES	rs10870164	1.48549e-15	YES	rs56307603	0.0506175	NO
CRYZ	ENSG00000116791	rs2345436	3.36915e-19	YES	rs2345436	6.29883e-20	YES	rs12046593	0.00544267	NO
DHX32	ENSG00000089876	rs10901475	3.39279e-19	YES	rs10901475	1.67938e-16	YES	rs10901453	0.000259691	NO
ATP6AP1L	ENSG00000205464	rs862242	1.13268e-18	YES	rs73134722	4.48294e-16	YES	rs6895201	0.015912	NO
ANKDD1A	ENSG00000166839	rs871447	1.32645e-18	YES	rs871447	2.72381e-35	YES	rs871447	2.35219e-14	YES
GSTM3	ENSG00000134202	rs1109138	1.38783e-18	YES	rs10735234	4.93729e-11	YES	rs10735234	1.88686e-09	YES
MTRR	ENSG00000124275	rs162031	1.82915e-18	YES	rs162031	2.11257e-14	YES	rs6555491	0.000125423	NO
LPCAT2	ENSG00000087253	rs11076106	2.00728e-18	YES	rs11076106	2.79512e-16	YES	rs1558666	4.47469e-05	NO
TMEM176A	ENSG00000002933	rs6464100	2.71234e-18	YES	rs6464100	1.32131e-24	YES	rs6464100	1.36751e-08	YES
NQO2	ENSG00000124588	rs1143684	6.31868e-18	YES	rs1143684	3.99505e-12	YES	rs318491	0.00729973	NO
MAP3K2	ENSG00000169967	rs6735779	7.00537e-18	YES	rs6735779	2.67585e-18	YES	rs6733897	0.00416735	NO
COQ5	ENSG00000110871	rs12371550	8.03109e-18	YES	rs12371550	6.03509e-15	YES	rs637799	0.0171111	NO
PRMT6	ENSG00000198890	rs3108680	9.30119e-18	YES	rs3108680	1.56448e-13	YES	rs6684388	0.00222969	NO
AMFR	ENSG00000159461	rs4783938	1.12158e-17	YES	rs8059717	6.61577e-22	YES	rs62028846	0.00381169	NO
SMG7	ENSG00000116698	rs2702205	1.45512e-17	YES	rs2702205	1.57949e-22	YES	rs2702205	0.0141901	NO
TIMM10	ENSG00000134809	rs2649663	1.87297e-17	YES	rs2649663	5.98521e-19	YES	rs2649655	7.22703e-06	NO
DCTN5	ENSG00000166847	rs35634	1.98687e-17	YES	rs35634	4.84393e-16	YES	rs2238490	0.00191737	NO
TREML3	ENSG00000184106	rs9369265	3.22664e-17	YES	rs9369265	1.06442e-18	YES	rs6904571	0.01395	NO
MYO1D	ENSG00000176658	rs17182914	3.86256e-17	YES	rs9911168	8.52312e-06	YES	rs17182914	7.85274e-10	YES
ZRANB1	ENSG00000019995	KG_10_126618133	4.4934e-17	YES	KG_10_126618133	3.30118e-17	YES	rs2454054	0.000701379	NO
HOXB2	ENSG00000173917	rs11651168	4.68147e-17	YES	rs1042815	3.27346e-18	YES	rs8075245	0.00279006	NO
TRIM66	ENSG00000166436	rs2073684	5.97353e-17	YES	rs2073684	1.73715e-06	YES	rs2270956	0.000713662	NO
STAT6	ENSG00000166888	rs4559	6.20318e-17	YES	rs4559	1.0327e-21	YES	rs61937853	0.00593191	NO
THEM4	ENSG00000159445	rs13320	2.63398e-16	YES	rs13320	1.88987e-10	YES	rs13320	4.65868e-05	NO
PIK3C2A	ENSG00000011405	rs586785	3.0815e-16	YES	rs586785	1.26876e-09	YES	rs2237988	0.00685476	NO
METTL21A	ENSG00000144401	rs2551919	3.3588e-16	YES	rs2551919	2.55599e-09	YES	rs2551919	5.06916e-05	NO
RABEP1	ENSG00000029725	rs3026115	3.53371e-16	YES	rs3026115	4.39643e-20	YES	rs11656333	0.00239073	NO
NUDT2	ENSG00000164978	rs950546	4.45274e-16	YES	rs10972047	1.20035e-15	YES	rs7042499	0.0149129	NO
C19orf12	ENSG00000131943	rs10423024	9.43428e-16	YES	rs10423024	4.46482e-10	YES	rs4474806	0.000194052	NO
N4BP2L2	ENSG00000244754	rs9337	1.5182e-15	YES	rs9337	2.69729e-20	YES	rs2283368	0.00304247	NO
NT5C3L	ENSG00000141698	rs6503672	1.71535e-15	YES	rs6503672	3.50616e-14	YES	KG_17_36584552	0.0292369	NO
CPEB4	ENSG00000113742	rs1564823	2.42501e-15	YES	rs1564823	5.38834e-16	YES	rs2122003	0.000416348	NO
C10orf28	ENSG00000166024	rs34494334	3.77681e-15	YES	rs34494334	1.13639e-13	YES	rs7909297	0.00906134	NO
ERAP2	ENSG00000164308	rs7719705	3.98918e-15	YES	rs2549782	7.28246e-18	YES	rs27044	0.0184867	NO
CARD8	ENSG00000105483	rs3014	4.16579e-15	YES	rs3014	6.72438e-15	YES	rs6509349	0.0126148	NO
GNB1L	ENSG00000185838	KG_22_18165482	7.8755e-15	YES	KG_22_18165482	1.69686e-14	YES	rs5993760	0.0248301	NO
PIGP	ENSG00000185808	rs7337	8.21327e-15	YES	rs2835610	1.70939e-14	YES	rs14407	0.004889	NO
ZKSCAN1	ENSG00000106261	rs4729568	8.83443e-15	YES	rs4729567	5.81602e-15	YES	rs2572023	0.0281269	NO
VEZT	ENSG00000028203	rs10859854	8.9541e-15	YES	rs10859854	2.64062e-16	YES	rs34697807	0.000769485	NO
CPNE1	ENSG00000214078	rs6060535	1.06949e-14	YES	rs6058356	2.18553e-17	YES	rs2746086	0.0275556	NO
FEZ2	ENSG00000171055	rs11686443	1.13546e-14	YES	rs11686443	3.4238e-10	YES	rs6757789	0.00173336	NO
AP002478.1	ENSG00000177337	rs12455524	1.32321e-14	YES	rs12455524	6.15235e-13	YES	rs673783	9.48669e-05	NO
SRP14	ENSG00000140319	rs3923235	1.33297e-14	YES	rs3923235	9.47763e-15	YES	rs7169101	0.00304263	NO
C17orf75	ENSG00000108666	rs2286645	1.86461e-14	YES	rs2286645	2.76594e-12	YES	rs2286645	0.000103129	NO
CEP104	ENSG00000116198	rs2275832	2.82475e-14	YES	rs2275832	5.46902e-17	YES	rs4481820	0.0137988	NO
THAP6	ENSG00000174796	rs7677609	5.65778e-14	YES	rs7677609	7.38859e-13	YES	rs4412061	0.00314924	NO
FBN2	ENSG00000138829	rs6884224	5.87614e-14	YES	rs6884224	1.4616e-05	NO	rs6884224	7.50036e-10	YES
STK32C	ENSG00000165752	rs11591850	7.20146e-14	YES	rs72863831	1.99024e-17	YES	rs2397760	0.00708984	NO
ACCS	ENSG00000110455	rs3134907	8.47516e-14	YES	rs7127924	1.1431e-17	YES	rs6485524	0.000665086	NO
RP11-5N23.2	ENSG00000237943	rs41284471	9.9381e-14	YES	rs41284471	2.47932e-17	YES	rs12253727	0.00574781	NO
WDR48	ENSG00000114742	rs1053516	1.00593e-13	YES	rs1053516	1.84309e-17	YES	rs2177894	0.00808425	NO
TRAPPC4	ENSG00000196655	rs10111	1.12849e-13	YES	rs10111	1.42276e-12	YES	rs10892482	0.00653544	NO
RAD51C	ENSG00000108384	rs12602808	1.15648e-13	YES	rs35103007	3.22294e-23	YES	rs9902820	0.00121455	NO
SNX16	ENSG00000104497	rs5014113	1.32968e-13	YES	rs5014113	2.25122e-18	YES	rs10958045	0.000163789	NO
CLECL1	ENSG00000184293	rs2268146	2.01331e-13	YES	rs3764021	8.86072e-12	YES	rs7137853	0.00875573	NO
FAM164A	ENSG00000104427	rs7010299	2.13247e-13	YES	rs1872072	7.71427e-15	YES	rs12680350	0.002268	NO
SLC35F3	ENSG00000183780	rs594657	2.13934e-13	YES	rs594657	3.34681e-07	YES	rs594657	9.8561e-08	YES
FBLN5	ENSG00000140092	rs2284339	2.34369e-13	YES	rs2284339	1.40312e-11	YES	rs2430338	0.00666658	NO
CRIPT	ENSG00000119878	rs6544906	3.82984e-13	YES	rs17767994	5.90036e-11	YES	rs6544906	0.00553475	NO
FDX1	ENSG00000137714	rs920722	3.85186e-13	YES	rs920722	2.22389e-10	YES	rs17728641	0.000851679	NO
LINC00339	ENSG00000218510	rs1063117	4.19818e-13	YES	rs11583790	6.79065e-12	YES	rs12132543	4.75863e-05	NO
CCDC23	ENSG00000177868	rs655741	5.15698e-13	YES	rs655741	2.76978e-11	YES	rs12142723	0.000510318	NO
ANKRD32	ENSG00000133302	rs10051931	5.40595e-13	YES	KG_5_94002794	1.16044e-10	YES	rs11744169	0.0240084	NO
C2orf43	ENSG00000118961	rs10170771	5.64776e-13	YES	rs10170771	1.99623e-11	YES	rs12467541	0.000273566	NO
ZFAND2A	ENSG00000178381	rs12702440	8.41833e-13	YES	rs12702440	2.62665e-09	YES	rs13245745	0.00335605	NO
C18orf45	ENSG00000134490	rs1865307	9.48072e-13	YES	rs1865307	3.31873e-08	YES	rs8083703	1.02227e-05	NO
FAM167A	ENSG00000154319	rs13277113	9.89968e-13	YES	rs2736345	1.47104e-08	YES	rs13277113	5.56402e-05	NO
WDYHV1	ENSG00000156795	rs6470147	1.09676e-12	YES	rs6470147	5.93716e-10	YES	rs7828669	0.00133335	NO
LINS	ENSG00000140471	KG_15_98954148	1.13727e-12	YES	KG_15_98954148	2.84884e-13	YES	rs12594498	0.00237772	NO
BRWD1	ENSG00000185658	rs1041439	1.15977e-12	YES	rs2150414	3.57028e-11	YES	rs2178881	0.00187754	NO
SNRNP27	ENSG00000124380	rs2278934	1.40732e-12	YES	rs2278934	3.83406e-12	YES	rs2312548	0.00442185	NO
VHL	ENSG00000134086	rs713024	1.659e-12	YES	rs9834980	7.84543e-09	YES	rs17050593	0.00842055	NO
PRKCDBP	ENSG00000170955	rs1051992	1.69779e-12	YES	rs1051992	1.01759e-12	YES	rs1051992	0.00036956	NO
STOX1	ENSG00000165730	rs3740593	1.88528e-12	YES	rs3740593	2.32937e-24	YES	rs3740593	2.35895e-08	YES
ECHDC3	ENSG00000134463	rs2055040	2.1975e-12	YES	KG_10_11824486	3.96636e-08	YES	rs72775837	0.000425253	NO
CRNKL1	ENSG00000101343	rs13037134	2.81919e-12	YES	rs13037134	7.8869e-08	YES	rs941736	0.00905718	NO
RAB23	ENSG00000112210	rs12192222	3.47223e-12	YES	rs12192222	4.56702e-10	YES	rs9475664	0.00436204	NO
MYOM2	ENSG00000036448	rs35920006	3.60088e-12	YES	rs35920006	1.47144e-10	YES	rs35920006	0.000466522	NO
TAPBPL	ENSG00000139192	rs2072375	4.15512e-12	YES	rs2072375	3.02841e-16	YES	rs7485379	0.00331096	NO
MICA	ENSG00000204520	rs9501132	4.72891e-12	YES	rs4959072	4.4273e-10	YES	rs2251824	6.23099e-05	NO
FOLR3	ENSG00000110203	rs7939902	6.07078e-12	YES	rs7939902	8.41554e-15	YES	rs4945086	0.00216984	NO
EIF4E	ENSG00000151247	rs11725932	8.34069e-12	YES	rs11725932	1.47875e-10	YES	rs1159918	0.0116583	NO
CHI3L2	ENSG00000064886	rs11556868	9.17969e-12	YES	rs2251715	2.02115e-05	NO	rs3934922	0.000413551	NO
HLA-A	ENSG00000206503	rs16896724	1.04334e-11	YES	rs441808	8.92618e-06	YES	rs16896724	3.1041e-06	NO
RP4-564F22.2	ENSG00000196756	rs752774	1.20684e-11	YES	rs3752277	8.04536e-06	YES	rs73296462	0.000326222	NO
C3AR1	ENSG00000171860	rs11057065	1.28276e-11	YES	rs11057065	3.0199e-13	YES	rs73059704	0.0116101	NO
YBEY	ENSG00000182362	rs2839227	1.50948e-11	YES	rs2839227	3.97543e-16	YES	rs7275592	0.00957952	NO
TFG	ENSG00000114354	rs7653531	1.54326e-11	YES	rs7653531	1.43885e-11	YES	rs4928091	0.000589279	NO
SLC25A16	ENSG00000122912	rs10998205	1.9981e-11	YES	rs10823207	2.20453e-12	YES	rs34163024	0.0126196	NO
TTC39B	ENSG00000155158	rs660686	2.62298e-11	YES	rs10961965	1.24682e-13	YES	rs4741484	2.11272e-05	NO
VRK3	ENSG00000105053	rs12978973	3.12578e-11	YES	rs12978973	1.52326e-12	YES	rs58754699	0.0154003	NO
CDC7	ENSG00000097046	rs13447450	3.32361e-11	YES	rs12125947	1.99398e-08	YES	rs12038047	0.00872146	NO
HAGH	ENSG00000063854	rs1657125	3.41873e-11	YES	rs1657125	3.91023e-07	YES	rs3813759	0.00191824	NO
UTS2	ENSG00000049247	rs3753500	3.73292e-11	YES	rs3753500	1.20471e-08	YES	rs3753500	1.55715e-06	NO
KCNAB1	ENSG00000169282	rs1027915	4.00126e-11	YES	rs908807	3.05288e-11	YES	rs9845182	0.00821099	NO
SYNM	ENSG00000182253	rs260112	4.08163e-11	YES	rs260112	2.92602e-10	YES	rs7162708	0.000216077	NO
RNF167	ENSG00000108523	rs238243	4.94905e-11	YES	rs238243	3.19581e-08	YES	rs12951135	0.00514567	NO
FAHD1	ENSG00000180185	rs62038408	5.20333e-11	YES	rs62038408	2.00345e-06	YES	rs13332134	0.00317491	NO
FAN1	ENSG00000198690	rs11070624	5.36815e-11	YES	rs2691682	7.78965e-08	YES	rs2949569	0.00646783	NO
EEF1A1	ENSG00000156508	rs7751342	5.55277e-11	YES	rs610913	0.000169047	NO	rs7751342	0.000797604	NO
NCAPD2	ENSG00000010292	rs740850	6.12343e-11	YES	rs740850	7.84766e-15	YES	rs7485379	0.0110064	NO
ATP8B4	ENSG00000104043	rs11070750	6.25616e-11	YES	rs6493402	2.57276e-05	NO	rs8036777	8.49202e-06	NO
KIAA1430	ENSG00000164323	rs12499322	6.40466e-11	YES	rs28469877	2.38763e-07	YES	rs12641965	0.0016333	NO
TYW1	ENSG00000198874	rs11761516	7.00237e-11	YES	rs73136205	2.23222e-09	YES	rs28410665	0.00536	NO
HOMER2	ENSG00000103942	rs10520576	8.84073e-11	YES	rs62011706	0.000426339	NO	rs10520576	1.52997e-08	YES
AP4E1	ENSG00000081014	rs2414078	9.05456e-11	YES	rs2414078	1.27407e-05	NO	rs2574755	0.00347391	NO
AP000569.8	ENSG00000237945	rs8130507	9.45608e-11	YES	rs8130507	3.29549e-12	YES	rs2834300	0.00225945	NO
L3MBTL3	ENSG00000198945	rs9388770	1.11976e-10	YES	rs7764762	4.58862e-08	YES	rs9492599	0.00111537	NO
GOLIM4	ENSG00000173905	rs7427650	1.14388e-10	YES	rs7427650	1.59486e-07	YES	rs2419135	7.64004e-05	NO
RAP1A	ENSG00000116473	rs72695278	1.19427e-10	YES	rs4839155	6.54893e-13	YES	rs11102358	0.00259904	NO
RP11-599J14.2	ENSG00000256673	rs4140910	1.26378e-10	YES	rs4140910	1.32549e-07	YES	rs1841958	0.00193302	NO
LRRC23	ENSG00000010626	rs12319344	1.27408e-10	YES	rs12319344	1.85966e-06	YES	rs7132019	0.00474539	NO
SMARCE1	ENSG00000073584	rs2462961	1.4177e-10	YES	rs2462961	3.59599e-08	YES	rs3923166	0.0111754	NO
CBR3	ENSG00000159231	rs4817775	1.44372e-10	YES	rs4817775	2.81155e-12	YES	rs8133029	0.00728853	NO
PJA2	ENSG00000198961	rs6862847	1.45535e-10	YES	rs4346816	5.71926e-11	YES	rs1533006	0.00994528	NO
CDK5R1	ENSG00000176749	rs62065495	1.75876e-10	YES	rs11656631	5.4604e-07	YES	rs62065495	0.00129252	NO
C1orf85	ENSG00000198715	rs2274226	1.91826e-10	YES	rs933489	0.000411504	NO	rs2842859	0.0112471	NO
HCLS1	ENSG00000180353	rs4610269	2.02227e-10	YES	rs35674179	2.05445e-13	YES	rs1143671	0.00081151	NO
TRMT12	ENSG00000183665	rs11556913	2.13938e-10	YES	rs3812475	1.03015e-12	YES	rs2288663	4.72394e-05	NO
FBXO17	ENSG00000104835	rs10416055	2.21204e-10	YES	rs10416055	2.15721e-08	YES	rs17309382	0.0108778	NO
FOXRED1	ENSG00000110074	rs595660	2.37432e-10	YES	rs595660	6.28811e-10	YES	rs11220823	0.0106921	NO
ARID1A	ENSG00000117713	KG_1_26920111	2.54036e-10	YES	rs6656815	2.87167e-15	YES	KG_1_26714381	0.00192344	NO
PHACTR4	ENSG00000204138	rs11247814	2.61961e-10	YES	rs11247814	0.00619672	NO	rs502273	0.000332149	NO
ACTA2	ENSG00000107796	rs7910660	2.626e-10	YES	rs7910660	4.01963e-10	YES	KG_10_89823432	0.00513827	NO
C18orf10	ENSG00000134779	rs4799430	2.73496e-10	YES	rs4799430	1.87517e-08	YES	rs7227410	0.00520962	NO
ZNF252	ENSG00000196922	rs2294043	2.93003e-10	YES	rs9644668	3.369e-08	YES	rs2953854	0.285666	NO
ZFP82	ENSG00000181007	rs2967516	2.94824e-10	YES	rs2967516	6.38323e-11	YES	rs2074056	0.00278393	NO
NFE2L3	ENSG00000050344	rs3814095	3.31957e-10	YES	rs3814095	2.06375e-05	NO	rs2717912	0.00241582	NO
DENND5B	ENSG00000170456	rs73288135	3.57853e-10	YES	rs73288135	1.03317e-08	YES	rs4641563	0.00245243	NO
IKZF1	ENSG00000185811	rs4132601	3.58377e-10	YES	rs6952409	2.92569e-13	YES	rs6948959	0.00358123	NO
RPP38	ENSG00000152464	rs913038	3.8402e-10	YES	rs10796258	9.92046e-06	YES	rs10906617	0.0027184	NO
MTUS1	ENSG00000129422	rs437548	4.12735e-10	YES	rs454100	9.06315e-14	YES	rs1495750	0.00406771	NO
PPT1	ENSG00000131238	rs10889147	4.3325e-10	YES	rs7524958	0.000254166	NO	rs35809276	0.00112294	NO
ZNF132	ENSG00000131849	rs1465789	5.05479e-10	YES	rs1465789	8.06615e-13	YES	rs2445859	0.01135	NO
C16orf72	ENSG00000182831	rs12448512	5.109e-10	YES	rs12448512	6.80139e-12	YES	rs9940837	0.00124646	NO
AP3S2	ENSG00000157823	rs62020473	6.09112e-10	YES	rs62020473	2.16673e-06	YES	rs12914810	0.00587234	NO
HMBOX1	ENSG00000147421	rs10088428	6.25996e-10	YES	rs10088428	1.08903e-10	YES	rs11778892	0.0069318	NO
KTN1	ENSG00000126777	rs3742570	7.7816e-10	YES	rs3742570	1.26449e-11	YES	rs17127681	0.00494633	NO
ENTPD4	ENSG00000197217	rs7832251	8.50788e-10	YES	rs7832251	3.53569e-10	YES	rs17051599	0.00506186	NO
CCDC163P	ENSG00000236624	rs1337902	8.53391e-10	YES	rs2993259	7.50386e-11	YES	KG_1_44738273	0.0257658	NO
AP000569.2	ENSG00000205673	rs2051189	8.62649e-10	YES	rs13046815	2.15437e-06	YES	rs2834593	0.00300491	NO
FXYD5	ENSG00000089327	rs12974228	8.89865e-10	YES	KG_19_40377377	0.000409796	NO	rs4806237	0.0104761	NO
NTPCR	ENSG00000135778	rs12410594	8.95343e-10	YES	rs9424515	3.03999e-15	YES	rs9424515	5.67362e-05	NO
ANAPC13	ENSG00000129055	rs7430034	9.16184e-10	YES	rs9809344	3.39896e-12	YES	rs13064869	7.06318e-05	NO
GLT25D2	ENSG00000198756	rs4233115	9.238e-10	YES	rs4233115	2.7082e-08	YES	rs4233115	2.49546e-05	NO
MARCH7	ENSG00000136536	rs72960206	1.05976e-09	YES	rs72960206	1.1003e-13	YES	rs62175999	0.0169234	NO
ZSCAN29	ENSG00000140265	rs12912744	1.07508e-09	YES	rs12912744	2.17844e-14	YES	rs17767270	0.0213422	NO
MED4	ENSG00000136146	rs9526450	1.10362e-09	YES	rs9526450	2.65921e-13	YES	rs1855289	0.00136428	NO
NEIL2	ENSG00000154328	rs2686187	1.12836e-09	YES	rs2686187	1.51622e-06	YES	rs6601647	3.32219e-05	NO
LIPA	ENSG00000107798	rs1412444	1.17402e-09	YES	rs1412444	3.29236e-13	YES	KG_10_91348529	0.00583816	NO
RIMKLA	ENSG00000177181	rs1055055	1.17961e-09	YES	rs1055055	3.88538e-09	YES	rs660883	0.00229538	NO
N4BP2	ENSG00000078177	rs17619392	1.18183e-09	YES	rs17619392	0.000302678	NO	rs17588062	2.31234e-05	NO
GCNT2	ENSG00000111846	rs631299	1.34198e-09	YES	rs1226013	5.73084e-07	YES	rs11757589	0.00144016	NO
TRIM4	ENSG00000146833	rs2247761	1.34899e-09	YES	rs2247761	1.56398e-14	YES	rs13245899	0.06891	NO
SNX19	ENSG00000120451	rs7933767	1.35198e-09	YES	rs7933767	1.02738e-11	YES	rs10894244	0.00158627	NO
QRSL1	ENSG00000130348	rs7750365	1.35491e-09	YES	rs1026619	3.53449e-10	YES	rs11153074	0.00367238	NO
CHST13	ENSG00000180767	rs10934779	1.41451e-09	YES	rs1873397	1.52163e-05	NO	rs2922188	0.00738842	NO
SPSB2	ENSG00000111671	rs12319344	1.52782e-09	YES	rs12319344	6.62333e-11	YES	rs11055277	0.0135177	NO
CLLU1OS	ENSG00000205057	rs389714	1.52816e-09	YES	rs12580153	4.1195e-22	YES	rs7315424	6.60646e-05	NO
LRRC8C	ENSG00000171488	rs12069287	1.59003e-09	YES	rs2065152	5.85135e-07	YES	rs10754295	0.0314975	NO
LRRC58	ENSG00000163428	rs787205	1.59749e-09	YES	rs787205	4.18058e-09	YES	rs1402372	0.00271008	NO
RP11-274B21.1	ENSG00000242588	rs4731488	1.64923e-09	YES	rs61738927	1.47174e-07	YES	rs62484033	0.00992026	NO
COPG2	ENSG00000158623	rs1386960	1.70859e-09	YES	rs1386960	7.64993e-10	YES	rs13242887	0.00163058	NO
MGMT	ENSG00000170430	rs1711667	1.73776e-09	YES	rs1711667	1.57582e-09	YES	rs7093836	0.000666149	NO
SOCS5	ENSG00000171150	rs11695058	1.74117e-09	YES	rs1868272	0.00561933	NO	rs72804479	0.00718967	NO
PHF11	ENSG00000136147	rs1046295	1.76781e-09	YES	rs1062979	2.56099e-09	YES	rs9562909	0.00661178	NO
LXN	ENSG00000079257	rs1047355	1.79478e-09	YES	rs1492908	5.3927e-11	YES	rs17725397	0.00833367	NO
CYFIP1	ENSG00000068793	rs956120	1.81021e-09	YES	rs956120	0.00171719	NO	rs1544285	0.0154705	NO
LY86	ENSG00000112799	rs9328374	1.92623e-09	YES	rs9378472	4.98378e-08	YES	rs3844196	0.002168	NO
PLA2G4C	ENSG00000105499	rs156639	2.1151e-09	YES	rs156639	4.36837e-06	YES	rs10405717	0.0129295	NO
FCRL3	ENSG00000160856	rs7522061	2.47959e-09	YES	rs7522061	2.2715e-07	YES	rs2317627	0.00142308	NO
AC116904.1	ENSG00000206029	rs12327049	2.54588e-09	YES	rs12327049	3.60114e-09	YES	rs1346843	7.3024e-06	NO
C4orf32	ENSG00000174749	rs7682915	2.63798e-09	YES	rs1436136	0.00443875	NO	rs13104234	0.00086709	NO
TWSG1	ENSG00000128791	rs7243117	2.72063e-09	YES	rs28844999	1.88912e-05	NO	rs588812	0.00272622	NO
SYS1	ENSG00000204070	rs1127497	3.10011e-09	YES	rs1127497	2.26306e-09	YES	rs6032259	0.00846	NO
FAM89A	ENSG00000182118	rs4378192	3.19511e-09	YES	rs12044040	0.00148613	NO	rs4378192	0.000499899	NO
SCP2	ENSG00000116171	rs480299	3.29621e-09	YES	rs960570	8.33415e-06	YES	rs1949943	0.00456781	NO
ADARB2	ENSG00000185736	rs3849973	3.32613e-09	YES	rs3849973	1.20256e-06	YES	rs3849973	3.90268e-05	NO
MARCH2	ENSG00000099785	KG_19_8440678	3.58399e-09	YES	rs34099346	9.5478e-08	YES	rs7408174	0.0106887	NO
GUF1	ENSG00000151806	rs6831166	3.64522e-09	YES	rs6447363	2.12962e-09	YES	rs10004822	0.0164339	NO
MFAP5	ENSG00000197614	rs7132012	3.71898e-09	YES	rs1805725	0.00427881	NO	rs7132012	4.26695e-08	YES
C9orf95	ENSG00000106733	rs6560421	4.03225e-09	YES	rs6560421	7.07719e-10	YES	rs7852863	0.00157945	NO
P2RX4	ENSG00000135124	rs10849859	4.52011e-09	YES	rs1132780	5.26405e-06	YES	rs73405665	0.0214004	NO
WDR5B	ENSG00000196981	rs2877601	4.70121e-09	YES	rs10934586	1.99934e-07	YES	rs2036342	0.00286988	NO
DDT	ENSG00000099977	rs5760107	4.92453e-09	YES	rs5760098	5.18036e-09	YES	rs6003643	0.0214433	NO
LAPTM4B	ENSG00000104341	rs12114567	5.60075e-09	YES	rs72673500	2.5809e-06	YES	rs2449529	0.000789345	NO
FBXO28	ENSG00000143756	rs7531891	5.69459e-09	YES	rs7531891	1.05956e-13	YES	rs17162157	0.010879	NO
GSTM4	ENSG00000168765	rs1799875	5.98732e-09	YES	rs1799875	6.62288e-11	YES	rs497451	0.00211236	NO
IRF2BPL	ENSG00000119669	rs12431429	6.40968e-09	YES	rs4903531	0.000463822	NO	rs11627146	0.0123414	NO
AC079922.3	ENSG00000237753	rs4849089	6.41165e-09	YES	rs4849089	6.39267e-08	YES	rs4849152	0.00547657	NO
LRRC6	ENSG00000129295	rs4736600	6.61246e-09	YES	rs4736600	6.03211e-06	YES	rs1895807	2.37642e-05	NO
GLB1L	ENSG00000163521	rs4674367	7.79889e-09	YES	rs4674367	1.35645e-05	NO	rs3731901	0.00193619	NO
TTC12	ENSG00000149292	rs11214577	8.02474e-09	YES	rs11214577	2.21639e-05	NO	rs12361003	0.00923375	NO
VARS2	ENSG00000137411	rs2535327	8.17061e-09	YES	rs2517467	6.56565e-12	YES	rs2735076	0.000865506	NO
ZNF418	ENSG00000196724	rs55670000	8.19185e-09	YES	rs55670000	0.00106008	NO	rs10423613	0.000173346	NO
PIGN	ENSG00000197563	rs4941119	8.53224e-09	YES	rs4941119	3.34591e-06	YES	rs28654257	0.00229714	NO
C7orf44	ENSG00000106603	rs1181574	8.82421e-09	YES	rs59808072	7.69854e-08	YES	rs10486738	0.00175912	NO
ST7L	ENSG00000007341	rs10745330	9.59828e-09	YES	rs3013440	1.46091e-06	YES	rs526970	0.00214656	NO
NOM1	ENSG00000146909	KG_7_156439057	1.00069e-08	YES	rs2302443	1.02087e-05	YES	rs4446619	0.00837362	NO
KIF16B	ENSG00000089177	rs1007144	1.01601e-08	YES	rs926773	7.46353e-10	YES	rs7352474	0.0029963	NO
RYR1	ENSG00000196218	rs2960321	1.04759e-08	YES	rs2960321	5.63505e-05	NO	rs73930587	0.0344874	NO
GJB2	ENSG00000165474	rs7981775	1.21856e-08	YES	rs7981775	1.72369e-13	YES	rs7981775	3.97852e-06	NO
RFWD3	ENSG00000168411	rs13336493	1.29919e-08	YES	rs4600490	3.69628e-07	YES	rs6564267	0.0117362	NO
CIB1	ENSG00000185043	rs4628940	1.36123e-08	YES	rs4628940	4.80179e-06	YES	rs12906053	0.00482414	NO
ZDHHC6	ENSG00000023041	rs768102	1.37868e-08	YES	rs17674469	0.000507404	NO	rs768102	0.00258536	NO
VTRNA1-1	ENSG00000199990	rs2563273	1.5945e-08	YES	rs801169	7.57888e-08	YES	rs2563273	0.00800629	NO
TMEM220	ENSG00000187824	rs374034	1.61931e-08	YES	rs374034	1.25656e-06	YES	rs62063463	0.00769264	NO
MPZL2	ENSG00000149573	rs17121881	1.62128e-08	YES	rs1624780	2.30177e-07	YES	rs11216609	0.00879483	NO
COLEC11	ENSG00000118004	rs13399327	1.7008e-08	YES	rs13399327	8.93565e-08	YES	rs4853776	0.00252011	NO
LOC678655	ENSG00000215039	rs25680	1.84475e-08	YES	rs73052493	1.28588e-06	YES	rs10744682	0.0107482	NO
UROS	ENSG00000188690	rs10901437	1.87442e-08	YES	rs10901437	3.57975e-05	NO	rs10901587	0.00188044	NO
GSDMB	ENSG00000073605	rs4795399	2.14255e-08	YES	rs1155137	0.00670456	NO	rs3816470	0.0106679	NO
ISCU	ENSG00000136003	rs10861940	2.29913e-08	YES	rs10861940	9.4848e-09	YES	rs10778602	0.00151255	NO
USF1	ENSG00000158773	rs3892375	2.30662e-08	YES	rs3892375	7.07057e-06	YES	rs1954172	0.00695391	NO
MBP	ENSG00000197971	rs2051344	2.35017e-08	YES	rs3794829	8.40489e-07	YES	rs11877899	0.000778327	NO
AC126544.1	ENSG00000204650	rs2942168	2.44209e-08	YES	rs62064441	9.43311e-08	YES	rs61160218	0.00488275	NO
AP001816.1	ENSG00000254531	rs1348161	2.49123e-08	YES	rs4699211	7.67058e-08	YES	rs6821687	0.00545065	NO
AC012146.7	ENSG00000234327	rs6502840	2.54743e-08	YES	rs6502840	1.27729e-06	YES	rs1362765	0.0077862	NO
MUT	ENSG00000146085	rs4267943	2.59559e-08	YES	rs9473541	2.69609e-10	YES	rs4391253	0.0202947	NO
TMTC4	ENSG00000125247	rs946837	2.6492e-08	YES	rs1110066	2.69918e-15	YES	rs9517929	0.00112436	NO
NDUFA12	ENSG00000184752	rs10859813	2.73103e-08	YES	rs7956452	5.33798e-12	YES	rs12827634	0.00185727	NO
HLA-L	ENSG00000243753	rs2516699	2.85415e-08	YES	rs2844766	4.70021e-13	YES	rs9261470	0.000598782	NO
C17orf97	ENSG00000187624	rs56220140	2.99608e-08	YES	rs56220140	8.80424e-07	YES	rs62056208	4.4379e-07	YES
SRR	ENSG00000167720	rs12450028	3.06138e-08	YES	rs12450028	6.47305e-09	YES	rs9892878	0.00570144	NO
KDELC2	ENSG00000178202	rs11212704	3.16698e-08	YES	rs11212704	1.53787e-05	NO	rs518852	0.0327777	NO
ADAL	ENSG00000168803	rs2412778	3.19066e-08	YES	rs999047	0.000139146	NO	rs11635852	0.00752853	NO
CDK5RAP2	ENSG00000136861	rs12376337	4.46075e-08	YES	rs12376337	2.29145e-13	YES	rs7865756	0.00273311	NO
SLC22A16	ENSG00000004809	rs11153237	4.65075e-08	YES	rs6920997	0.000131027	NO	rs9487396	0.0149865	NO
SLC22A5	ENSG00000197375	rs2073643	4.66626e-08	YES	rs4705938	0.000894516	NO	rs10900815	0.00533093	NO
AC016683.6	ENSG00000189223	rs4142815	4.76406e-08	YES	rs895417	4.17506e-07	YES	rs10195628	0.0166993	NO
PHOSPHO2	ENSG00000144362	rs12998731	4.87939e-08	YES	rs12998731	0.000102707	NO	rs1343	0.00182132	NO
CISD1	ENSG00000122873	rs2590325	5.1832e-08	YES	rs2590325	1.41565e-11	YES	rs2928445	0.0096953	NO
UBA7	ENSG00000182179	rs7649348	5.56045e-08	YES	rs7649348	0.000332744	NO	rs7649348	1.51233e-12	YES
MYOM1	ENSG00000101605	rs4798075	5.7647e-08	YES	rs4798075	2.70224e-05	NO	rs619823	0.00218802	NO
PPP1CB	ENSG00000213639	rs9309664	5.97306e-08	YES	rs11127189	2.47468e-05	NO	rs4666086	8.56652e-05	NO
RNF138	ENSG00000134758	rs4799327	5.9862e-08	YES	rs4799327	7.5576e-12	YES	rs600452	0.000736976	NO
TRIM9	ENSG00000100505	rs8021773	6.09005e-08	YES	rs12894758	7.46099e-05	NO	rs55637347	1.30883e-05	NO
AASDH	ENSG00000157426	rs7663412	7.17374e-08	YES	rs3796544	1.67225e-06	YES	rs61000253	0.0015225	NO
DUSP14	ENSG00000161326	rs853205	7.23747e-08	YES	rs853205	4.30151e-08	YES	rs6607284	0.00736963	NO
C17orf69	ENSG00000167159	rs62064441	7.51707e-08	YES	rs1724390	1.30746e-06	YES	rs17628058	0.00287992	NO
CERS5	ENSG00000139624	rs2178173	8.29136e-08	YES	rs836177	2.65408e-07	YES	rs55758326	0.027818	NO
NDUFS5	ENSG00000168653	rs4147753	8.55447e-08	YES	rs4147753	1.86873e-08	YES	rs570045	0.00298386	NO
RMI2	ENSG00000175643	rs416603	8.61698e-08	YES	rs72773852	8.68001e-07	YES	rs1541702	0.00481026	NO
C4orf33	ENSG00000151470	rs1699387	8.68611e-08	YES	rs1699387	8.63579e-06	YES	rs6813691	0.0183423	NO
LINC00426	ENSG00000238121	rs8000735	8.70876e-08	YES	rs9315005	0.0031647	NO	rs8000735	0.000532754	NO
NUCKS1	ENSG00000069275	rs823095	8.95825e-08	YES	rs12565968	4.13145e-06	YES	rs1114126	3.2791e-05	NO
MASTL	ENSG00000120539	rs11597298	8.99671e-08	YES	rs11598615	4.90673e-08	YES	rs11598615	4.81108e-10	YES
NFXL1	ENSG00000170448	rs12651301	9.01992e-08	YES	rs12651301	1.0913e-15	YES	rs2354944	0.00214056	NO
EID1	ENSG00000255302	rs7162426	9.38069e-08	YES	rs7162426	3.1511e-07	YES	rs934741	0.00660862	NO
ISCA2	ENSG00000165898	rs11625242	9.70276e-08	YES	rs2358787	3.89393e-05	NO	rs12895803	0.00982199	NO
HSD17B12	ENSG00000149084	rs2139153	1.08084e-07	YES	rs2139153	9.59684e-08	YES	rs11037662	0.0027632	NO
TACSTD2	ENSG00000184292	rs34135541	1.09324e-07	YES	rs6664314	7.09455e-06	YES	rs4912372	0.000578165	NO
C9orf156	ENSG00000136932	rs13301569	1.21511e-07	YES	rs6586	2.36255e-06	YES	rs1052270	0.00424497	NO
SPON1	ENSG00000152268	rs4757208	1.21744e-07	YES	rs4757208	3.49468e-07	YES	rs16930498	0.00100557	NO
ZNF502	ENSG00000196653	rs3804583	1.26561e-07	YES	rs12495512	2.07928e-07	YES	rs17638880	0.0212617	NO
GCN1L1	ENSG00000089154	rs11065028	1.27729e-07	YES	rs11065028	7.57598e-11	YES	rs1718134	0.014791	NO
KRT72	ENSG00000170486	rs694075	1.29269e-07	YES	rs694075	5.53213e-06	YES	rs694075	0.00190677	NO
LATS2	ENSG00000150457	KG_13_20547012	1.31182e-07	YES	rs9509249	0.000620539	NO	rs500913	0.00369593	NO
STAG3L4	ENSG00000106610	rs7804093	1.31546e-07	YES	rs7804093	1.61465e-08	YES	rs55907220	0.00482824	NO
WDR55	ENSG00000120314	rs778597	1.33198e-07	YES	rs1835959	0.00143879	NO	rs197197	0.0104993	NO
CDC42SE1	ENSG00000197622	rs15740	1.42836e-07	YES	rs15740	1.1258e-07	YES	rs56147627	0.0151334	NO
ANKRD55	ENSG00000164512	rs7731626	1.43011e-07	YES	rs7731626	8.30889e-09	YES	rs1276850	0.00976765	NO
KCNF1	ENSG00000162975	rs62120322	1.44997e-07	YES	rs62120322	0.00448021	NO	rs62120322	7.08699e-07	YES
NSG1	ENSG00000168824	rs13147893	1.45189e-07	YES	rs13147893	2.30817e-06	YES	rs13147893	0.00117799	NO
ALS2	ENSG00000003393	rs7569542	1.49975e-07	YES	rs7569542	0.000739625	NO	rs2280509	0.0111142	NO
MYBPH	ENSG00000133055	rs10920579	1.61189e-07	YES	rs10920639	0.0019761	NO	rs10920579	7.40232e-05	NO
LIAS	ENSG00000121897	rs1048140	1.66072e-07	YES	rs1048140	2.10672e-06	YES	rs10018317	0.00364628	NO
GPN3	ENSG00000111231	rs4766497	1.71552e-07	YES	rs4766497	4.26933e-05	NO	rs73191844	0.000978397	NO
CC2D1B	ENSG00000154222	rs346556	1.80732e-07	YES	rs11205957	1.2549e-09	YES	rs5174	0.00368094	NO
EXOSC6	ENSG00000223496	rs4985526	1.82524e-07	YES	rs936994	7.39895e-14	YES	rs16943483	0.0235104	NO
ATG10	ENSG00000152348	rs73134722	1.82796e-07	YES	rs862242	2.39591e-05	NO	rs1542596	0.0077333	NO
AKAP10	ENSG00000108599	rs6813	1.94747e-07	YES	rs203462	1.02325e-08	YES	rs281357	0.00274038	NO
C12orf41	ENSG00000139620	rs1316514	2.08435e-07	YES	rs1316514	1.18995e-07	YES	rs3782905	0.00177483	NO
UCP2	ENSG00000175567	rs3816824	2.1148e-07	YES	rs3816824	5.06402e-05	NO	rs530699	0.104864	NO
WBSCR27	ENSG00000165171	rs6949053	2.15544e-07	YES	rs12668451	1.00323e-10	YES	rs2527366	0.0144947	NO
HLA-G	ENSG00000204632	rs9260581	2.2569e-07	YES	rs2524037	4.8145e-08	YES	rs72843667	0.000786861	NO
MRS2	ENSG00000124532	rs41271779	2.26617e-07	YES	rs41271779	1.52298e-06	YES	rs66577954	0.00327258	NO
CCT5	ENSG00000150753	rs2578640	2.47079e-07	YES	rs2578640	9.49221e-07	YES	rs17792743	0.000161	NO
RP11-37B2.1	ENSG00000251136	rs13279023	2.73975e-07	YES	rs7004089	3.5122e-08	YES	rs62526884	0.00254485	NO
SNRNP48	ENSG00000168566	rs1044761	2.85516e-07	YES	rs7739209	5.82291e-08	YES	rs2815130	0.00220968	NO
SLC12A8	ENSG00000221955	rs2948796	2.89088e-07	YES	rs7642538	0.00471029	NO	rs7609684	0.000925139	NO
NAA38	ENSG00000128534	rs1061731	2.91652e-07	YES	rs5002233	3.5579e-08	YES	rs38913	0.00532768	NO
NSFL1C	ENSG00000088833	rs13063	2.99158e-07	YES	rs4814244	4.73481e-07	YES	rs4142354	0.000781152	NO
ATPIF1	ENSG00000130770	rs547100	3.06115e-07	YES	rs547100	0.000454716	NO	rs12403009	0.00305242	NO
APOLD1	ENSG00000178878	rs7132848	3.06849e-07	YES	rs10845601	3.44859e-05	NO	rs7299830	7.4004e-06	NO
CHD1L	ENSG00000131778	rs2883324	3.33394e-07	YES	rs10900332	9.28041e-06	YES	rs2047280	0.00210217	NO
CCDC127	ENSG00000164366	rs72711339	3.34236e-07	YES	rs326057	0.0473955	NO	rs72711339	0.00682886	NO
ARHGAP32	ENSG00000134909	rs11221672	3.59177e-07	YES	rs7924909	0.0011469	NO	rs7394896	0.00073294	NO
RNPEP	ENSG00000176393	rs10800805	3.60831e-07	YES	rs10800805	2.46251e-07	YES	rs11803449	0.000828546	NO
ACPP	ENSG00000014257	rs11713322	3.66159e-07	YES	rs11713322	0.00506452	NO	rs11713322	0.00092379	NO
AHI1	ENSG00000135541	rs9647635	3.84772e-07	YES	rs7750586	0.00161443	NO	rs2327529	0.00666786	NO
LRRC14	ENSG00000160959	rs4925811	3.93923e-07	YES	rs4925811	0.000169737	NO	rs61156785	0.0227015	NO
YEATS4	ENSG00000127337	KG_12_68076763	3.96739e-07	YES	rs11177643	0.000386688	NO	rs3108487	0.000827225	NO
ZNF333	ENSG00000160961	rs11670658	4.07493e-07	YES	rs11670658	8.70207e-05	NO	rs4809199	0.0166172	NO
SPATA5L1	ENSG00000171763	rs4774578	4.09977e-07	YES	rs4774578	4.04403e-13	YES	rs7179770	8.41594e-05	NO
CDC16	ENSG00000130177	rs7991266	4.14817e-07	YES	rs7991266	1.07457e-08	YES	rs73579379	0.0153562	NO
AGA	ENSG00000038002	rs2271101	4.20613e-07	YES	rs2271101	1.20714e-08	YES	rs1711391	0.00565115	NO
FASTKD3	ENSG00000124279	rs162024	5.4294e-07	YES	rs162031	0.000504172	NO	KG_5_8519025	0.00101356	NO
FN3KRP	ENSG00000141560	rs1046896	5.68925e-07	YES	rs56274787	0.000103427	NO	rs2380173	0.00277816	NO
PRR24	ENSG00000257704	rs45591932	5.68971e-07	YES	rs2032811	3.16199e-15	YES	rs2032811	5.38217e-14	YES
TK2	ENSG00000166548	rs11867053	5.75717e-07	YES	rs11867053	0.00119862	NO	rs464053	0.00438955	NO
RP11-534G20.3	ENSG00000224597	rs2250755	5.83381e-07	YES	rs4749421	8.29222e-08	YES	rs2250755	0.000785982	NO
C11orf57	ENSG00000150776	rs2303436	6.04053e-07	YES	rs2303436	0.000100857	NO	rs11214259	0.0153384	NO
ZNF365	ENSG00000138311	rs3758490	6.05259e-07	YES	rs1955333	4.97584e-08	YES	rs61852290	0.0016133	NO
TFAM	ENSG00000108064	rs16912188	6.10872e-07	YES	rs16912188	0.000690862	NO	rs16912758	0.00109691	NO
MFN1	ENSG00000171109	rs2287310	6.12574e-07	YES	rs2287310	1.90954e-07	YES	rs282860	0.00325479	NO
OPTN	ENSG00000123240	rs17512962	6.13108e-07	YES	rs17512962	2.35339e-13	YES	rs2815638	0.00476821	NO
NLRP2	ENSG00000022556	rs269913	6.19931e-07	YES	rs269913	5.89828e-06	YES	rs10418745	0.00417199	NO
FHL3	ENSG00000183386	rs17465651	6.6377e-07	YES	rs17465651	4.51332e-05	NO	rs2811620	0.00410375	NO
PIGL	ENSG00000108474	rs1476810	6.68405e-07	YES	rs12150270	0.000509227	NO	rs11652968	0.000552243	NO
NMB	ENSG00000197696	rs11635597	6.70928e-07	YES	rs3803403	1.99606e-05	NO	rs7180683	0.00245157	NO
RAD54B	ENSG00000197275	rs11778733	6.76133e-07	YES	rs11778733	0.000643622	NO	rs10086865	0.000470034	NO
ZNF266	ENSG00000174652	rs13535	7.24766e-07	YES	rs13535	5.25424e-06	YES	rs12971658	0.000994822	NO
NLN	ENSG00000123213	rs2707777	7.39569e-07	YES	rs264741	5.64019e-05	NO	rs264741	0.000387258	NO
RPS6KA2	ENSG00000071242	rs408087	7.46979e-07	YES	rs1003857	0.00274402	NO	rs1003857	3.54933e-05	NO
CNTNAP2	ENSG00000174469	rs1110038	7.52665e-07	YES	KG_7_147636452	5.06646e-05	NO	rs1110038	3.41429e-06	NO
NOP10	ENSG00000182117	rs73374490	7.89378e-07	YES	rs12595504	6.0524e-05	NO	rs7169755	0.00894308	NO
C9orf5	ENSG00000106771	rs3818932	8.07405e-07	YES	rs3818932	5.16553e-06	YES	rs10979996	0.00107289	NO
C2orf15	ENSG00000241962	rs6542870	8.08806e-07	YES	rs12999417	0.000660497	NO	rs6542870	0.00208833	NO
EPHX2	ENSG00000120915	rs1042064	8.35797e-07	YES	rs1042064	1.64991e-07	YES	rs2166536	0.00168715	NO
TOMM7	ENSG00000196683	rs7781074	8.44453e-07	YES	rs10276099	4.78988e-07	YES	rs2905316	0.00475657	NO
FAM200B	ENSG00000237765	rs6843740	8.6669e-07	YES	rs7695275	0.00706495	NO	rs9993371	0.000737175	NO
HLA-E	ENSG00000204592	rs2074503	8.6805e-07	YES	rs2269709	4.94582e-07	YES	rs9404964	0.000384784	NO
C10orf11	ENSG00000148655	rs7074161	8.78354e-07	YES	rs7097101	0.00746994	NO	rs7898395	0.000118724	NO
LIG3	ENSG00000005156	rs1052536	8.83178e-07	YES	rs1052536	3.08613e-07	YES	rs225277	0.00153707	NO
CWF19L1	ENSG00000095485	rs11597086	9.12384e-07	YES	rs11597086	0.000265088	NO	rs4919506	0.000489294	NO
NUP88	ENSG00000108559	rs72634034	9.22116e-07	YES	rs72634034	5.55095e-06	YES	rs4985639	0.0121064	NO
RP11-304F15.3	ENSG00000204584	rs413250	9.31501e-07	YES	rs413250	0.00138962	NO	rs2526526	0.0175574	NO
C21orf56	ENSG00000160284	rs2839160	9.53956e-07	YES	rs73144730	7.74702e-05	NO	rs62215183	0.000768616	NO
COG5	ENSG00000164597	rs17154040	1.00981e-06	YES	rs7785892	2.7434e-05	NO	rs41280236	0.000865285	NO
AC020915.4	ENSG00000142396	rs36057771	1.01667e-06	YES	rs36057771	7.43803e-07	YES	rs12986235	0.015128	NO
C22orf32	ENSG00000183172	rs11090076	1.03927e-06	YES	rs11090076	0.000137479	NO	rs2267436	0.00789709	NO
HIST1H2BD	ENSG00000158373	rs1059490	1.04091e-06	YES	rs1059490	3.92935e-05	NO	rs9393738	0.00457815	NO
C15orf38	ENSG00000242498	rs1256854	1.04102e-06	YES	rs1256854	2.9897e-07	YES	rs12914810	0.000171441	NO
B3GALT4	ENSG00000235863	rs14398	1.04774e-06	YES	rs7761464	0.00208402	NO	rs72847617	0.00684042	NO
SUPT4H1	ENSG00000213246	rs6503905	1.05135e-06	YES	rs7502947	0.00702081	NO	rs2586038	0.0160018	NO
ERP27	ENSG00000139055	rs2098433	1.05733e-06	YES	rs12826869	0.00314356	NO	rs17822087	0.00473732	NO
SIRPB1	ENSG00000101307	rs2209313	1.06128e-06	YES	rs6043583	0.000587066	NO	rs2273334	0.000245564	NO
COQ6	ENSG00000119723	rs12887106	1.08792e-06	YES	rs8006297	0.000488936	NO	rs6574151	0.0316859	NO
PRKCB	ENSG00000166501	rs7195232	1.09529e-06	YES	rs8055243	0.00147092	NO	rs7195232	0.00349587	NO
AF131215.3	ENSG00000254936	rs4841601	1.11701e-06	YES	rs10503404	0.006665	NO	rs4841601	4.35076e-05	NO
ALDH3A2	ENSG00000072210	rs7215	1.13444e-06	YES	rs4924792	9.18876e-05	NO	rs7215	1.03622e-06	NO
LEPROT	ENSG00000213625	rs4655802	1.1744e-06	YES	rs4655802	1.49073e-05	NO	rs2201689	0.0106151	NO
TAP2	ENSG00000204267	rs13501	1.17817e-06	YES	rs2071473	8.60749e-09	YES	rs4148869	0.000125436	NO
TUFM	ENSG00000178952	rs8049439	1.17854e-06	YES	rs8049439	0.000133912	NO	rs7193224	0.0179367	NO
C6orf57	ENSG00000154079	rs12198920	1.19455e-06	YES	rs35457911	0.00136991	NO	rs3805977	0.0156969	NO
CYP4V2	ENSG00000145476	rs56413992	1.20236e-06	YES	rs4253239	1.09619e-11	YES	rs11732474	0.000603729	NO
OSM	ENSG00000099985	rs5763243	1.23049e-06	YES	rs2240182	0.00236436	NO	rs5763243	2.83431e-06	NO
WIPI2	ENSG00000157954	rs62441954	1.23741e-06	YES	rs68128744	0.00589136	NO	rs2302907	0.00871956	NO
TMEM45A	ENSG00000181458	rs6441300	1.2594e-06	YES	rs11927516	8.64634e-05	NO	rs4073343	0.00121735	NO
C22orf34	ENSG00000188511	rs135876	1.25953e-06	YES	rs2071899	2.53026e-07	YES	rs73179560	0.00178345	NO
CEP89	ENSG00000121289	rs745961	1.27031e-06	YES	rs891035	0.000350881	NO	rs891035	0.000276352	NO
STAMBP	ENSG00000124356	rs1474335	1.34471e-06	YES	rs6726010	0.000312047	NO	rs1721240	0.00151451	NO
LY6G5C	ENSG00000204428	rs805287	1.34926e-06	YES	rs805287	0.000156913	NO	rs2516414	0.00319156	NO
SLC35B3	ENSG00000124786	rs35980782	1.35434e-06	YES	rs6938572	0.00992647	NO	rs9328506	0.0031601	NO
HPS5	ENSG00000110756	rs60889939	1.36409e-06	YES	rs7128017	4.76593e-05	NO	rs740318	0.000755059	NO
FNDC3B	ENSG00000075420	rs35729586	1.38596e-06	YES	rs6772821	0.0010915	NO	rs11914354	0.000776015	NO
XAF1	ENSG00000132530	rs7216734	1.38734e-06	YES	rs7221626	4.27536e-09	YES	rs7216734	9.35187e-06	NO
SMARCAD1	ENSG00000163104	rs7674215	1.39446e-06	YES	rs2578179	0.00849465	NO	rs1609424	0.00161416	NO
ERAP1	ENSG00000164307	rs2287987	1.40412e-06	YES	rs10050860	6.66691e-07	YES	rs62365984	0.00970429	NO
RP11-10L12.4	ENSG00000246560	rs150896	1.4086e-06	YES	rs150896	1.16505e-10	YES	rs3796954	0.00596928	NO
SMAP1	ENSG00000112305	rs782002	1.47504e-06	YES	rs782002	3.54361e-08	YES	rs12530229	0.000779584	NO
TRIP11	ENSG00000100815	rs17806016	1.48672e-06	YES	rs709930	4.09273e-05	NO	rs6575295	0.00308048	NO
MORN2	ENSG00000188010	rs11681583	1.49695e-06	YES	rs7606492	0.00437309	NO	rs11681583	0.00034195	NO
EMR1	ENSG00000174837	rs252564	1.49789e-06	YES	rs466876	1.18534e-05	NO	rs7259539	7.2724e-05	NO
SRGAP1	ENSG00000196935	rs1874314	1.5381e-06	YES	rs41387146	0.00956821	NO	rs1874314	3.89838e-05	NO
CTSH	ENSG00000103811	rs12148472	1.55039e-06	YES	rs17281869	0.00792548	NO	rs3825932	0.0029231	NO
INTS6	ENSG00000102786	rs9535652	1.56933e-06	YES	rs8001787	0.000156548	NO	rs706593	0.00515079	NO
AKD1	ENSG00000155085	rs12175588	1.60274e-06	YES	rs12175588	0.00300738	NO	rs380774	0.00300258	NO
HLA-P	ENSG00000181126	rs2524037	1.64992e-06	YES	rs9260581	1.58219e-08	YES	rs3094035	0.000962567	NO
TPP2	ENSG00000134900	rs677248	1.69549e-06	YES	rs677248	3.38798e-06	YES	rs279941	0.00115379	NO
STAB1	ENSG00000010327	rs11712164	1.78085e-06	YES	rs3199918	0.000678824	NO	rs312487	0.0091577	NO
KIR3DL3	ENSG00000242019	rs581623	1.8443e-06	YES	rs581623	5.76586e-06	YES	rs1043673	0.00151404	NO
FAM125B	ENSG00000196814	rs10987273	1.8595e-06	YES	rs10987281	0.00332475	NO	rs10760433	0.00666555	NO
HNRNPH1	ENSG00000169045	rs4376229	1.87961e-06	YES	rs4376229	0.000757146	NO	rs7704836	0.000415042	NO
METTL18	ENSG00000171806	rs2272920	1.89674e-06	YES	rs2272920	4.12397e-09	YES	rs619456	0.00379996	NO
LIN54	ENSG00000189308	rs10025654	1.92126e-06	YES	rs7696450	0.0013622	NO	rs1047564	0.00052635	NO
PYGB	ENSG00000100994	rs6050422	1.95659e-06	YES	rs6050559	2.26597e-07	YES	rs6132784	0.0020114	NO
CCDC77	ENSG00000120647	rs10774154	1.96386e-06	YES	rs2075032	0.00028749	NO	rs10161285	0.00381106	NO
PITRM1	ENSG00000107959	rs10903977	2.03918e-06	YES	rs10903978	1.72452e-06	YES	rs11251854	0.00352336	NO
RPUSD4	ENSG00000165526	rs11220409	2.14117e-06	YES	rs620630	0.000357942	NO	rs7104745	0.00382531	NO
PIBF1	ENSG00000083535	rs4885057	2.19495e-06	YES	rs4885057	7.59825e-08	YES	rs7326356	0.00491174	NO
PAX8	ENSG00000125618	rs4142815	2.20348e-06	YES	rs1077855	0.00877303	NO	rs1077855	0.000365256	NO
DHRS11	ENSG00000108272	rs12150665	2.30655e-06	YES	rs12150665	0.00312279	NO	rs1109593	8.30026e-05	NO
TMEM80	ENSG00000177042	rs59363309	2.36653e-06	YES	rs7118663	9.1427e-07	YES	rs12791023	0.016631	NO
BTG3	ENSG00000154640	rs11911868	2.41706e-06	YES	rs197573	0.00874883	NO	rs2849892	2.38665e-05	NO
LTBP3	ENSG00000168056	rs3200401	2.47224e-06	YES	rs3200401	2.48231e-05	NO	rs7128537	0.0307164	NO
USPL1	ENSG00000132952	rs8001897	2.49125e-06	YES	rs819407	0.00445706	NO	rs12429538	0.00125343	NO
TSPAN33	ENSG00000158457	rs12667978	2.50053e-06	YES	rs12667978	2.94261e-08	YES	rs6949152	0.00507521	NO
HDDC2	ENSG00000111906	rs6928347	2.74303e-06	YES	rs6928347	4.66934e-05	NO	rs62435062	0.00403931	NO
PI16	ENSG00000164530	rs1023037	2.79427e-06	YES	rs2766551	0.000294774	NO	rs1023037	2.50474e-05	NO
RNASET2	ENSG00000026297	rs13195812	2.89251e-06	YES	rs13195812	1.0017e-07	YES	rs2166247	0.00257227	NO
CISD2	ENSG00000145354	rs223334	2.96982e-06	YES	rs150896	2.70071e-08	YES	rs1462943	0.00069967	NO
SPAG16	ENSG00000144451	rs7585489	3.0342e-06	YES	rs1586068	0.000216799	NO	rs10498035	0.000150374	NO
SLC23A3	ENSG00000213901	rs13398523	3.05729e-06	YES	rs13398523	3.51544e-06	YES	rs7590480	0.0290811	NO
CHMP2B	ENSG00000083937	rs17523995	3.0729e-06	YES	rs1604701	0.0127434	NO	rs62267016	0.00250038	NO
ZNF197	ENSG00000186448	rs4682752	3.08249e-06	YES	rs12495512	0.000155919	NO	rs5007171	0.0105042	NO
COMT	ENSG00000093010	rs7290448	3.11015e-06	YES	rs7290448	5.83312e-06	YES	rs762531	0.0116514	NO
UHRF1BP1	ENSG00000065060	rs28675115	3.31697e-06	YES	rs2814992	0.000134763	NO	rs12206298	0.00378615	NO
APH1B	ENSG00000138613	KG_15_61356955	3.40677e-06	YES	rs17205666	0.00177955	NO	KG_15_61356955	0.00253297	NO
MICB	ENSG00000204516	rs3093993	3.40682e-06	YES	rs3828903	1.1212e-07	YES	rs9368644	0.000522951	NO
DHRS1	ENSG00000157379	rs12586530	3.42659e-06	YES	rs10483287	0.000129894	NO	rs206225	0.00246232	NO
SNORA11B	ENSG00000221102	rs7148260	3.45308e-06	YES	KG_14_89866527	0.00302196	NO	rs7148260	3.81874e-05	NO
TAGLN	ENSG00000149591	rs4938349	3.50713e-06	YES	rs7115242	0.0051824	NO	rs2243935	0.00771218	NO
UBE2L3	ENSG00000185651	rs1034329	3.56163e-06	YES	rs738127	3.77551e-08	YES	rs6001563	0.000253986	NO
SUPT3H	ENSG00000196284	rs1338908	3.62367e-06	YES	rs3778507	1.09692e-05	YES	rs9463078	0.0123843	NO
WDR67	ENSG00000156787	rs7004429	3.68321e-06	YES	rs4871340	0.000234664	NO	rs4496973	0.0100689	NO
PPP2R3C	ENSG00000092020	rs7158416	3.73383e-06	YES	rs7158416	5.88104e-06	YES	rs11156878	0.00016502	NO
C12orf32	ENSG00000171792	rs2907610	3.75392e-06	YES	rs2907610	1.14992e-10	YES	rs4765999	0.00231947	NO
GFPT1	ENSG00000198380	rs6751798	3.75575e-06	YES	rs11692547	5.14419e-06	YES	rs4627612	0.00200114	NO
CLEC12A	ENSG00000172322	rs2200745	3.8634e-06	YES	rs7309256	0.000180236	NO	rs17809949	0.00033808	NO
SNORD89	ENSG00000212283	rs6757365	3.90956e-06	YES	rs6757365	2.2394e-06	YES	rs3755294	0.0152185	NO
ANKLE2	ENSG00000176915	rs56864380	4.00363e-06	YES	rs56864380	0.000361173	NO	rs7959401	0.0313369	NO
OIP5	ENSG00000104147	rs690347	4.02298e-06	YES	rs690347	0.00030863	NO	rs73396323	0.0158318	NO
KIAA0040	ENSG00000235750	rs6929	4.04862e-06	YES	rs6929	4.03778e-13	YES	rs6664840	3.68834e-06	NO
VPS53	ENSG00000141252	KG_17_586160	4.19298e-06	YES	rs16954056	2.22915e-05	NO	rs6598847	0.0322935	NO
CAMKK2	ENSG00000110931	rs25643	4.28754e-06	YES	rs25643	3.67698e-05	NO	rs73405665	0.00357873	NO
C8orf33	ENSG00000182307	rs2978444	4.39918e-06	YES	rs11994710	8.47653e-07	YES	rs6599558	0.0587498	NO
TSNAX	ENSG00000116918	rs61828616	4.45532e-06	YES	rs4409638	0.00642296	NO	rs1202606	0.00109468	NO
CACNA2D4	ENSG00000151062	rs12300993	4.48843e-06	YES	rs10773983	3.0013e-05	NO	rs1558322	0.00113448	NO
BRD7	ENSG00000166164	rs11647203	4.545e-06	YES	rs11647203	0.00214489	NO	rs16947659	0.00540819	NO
ITM2C	ENSG00000135916	rs2042839	4.69776e-06	YES	rs7601176	0.00102274	NO	rs7601176	0.000194715	NO
IL36B	ENSG00000136696	rs12711749	4.84717e-06	YES	rs12711749	2.48632e-08	YES	rs3827763	1.26662e-05	NO
EVC	ENSG00000072840	rs6852113	4.92493e-06	YES	rs9790594	0.00426804	NO	rs6852113	0.0013585	NO
FTH1P3	ENSG00000213453	rs11691585	4.96769e-06	YES	rs55916238	0.0493917	NO	rs11691585	0.00106306	NO
MRPL18	ENSG00000112110	rs2315065	5.20768e-06	YES	KG_6_159991808	0.000106884	NO	rs2315065	0.000823108	NO
HCG27	ENSG00000206344	rs9264575	5.22665e-06	YES	rs9264575	5.00919e-05	NO	rs2596525	0.000580148	NO
ARID4A	ENSG00000032219	rs4901890	5.24089e-06	YES	rs17095654	0.000201966	NO	rs72720507	0.000561183	NO
PDSS2	ENSG00000164494	rs6568470	5.30825e-06	YES	rs1884269	7.00066e-05	NO	rs1884269	0.00398354	NO
ELP3	ENSG00000134014	rs17056852	5.40762e-06	YES	rs1461223	0.0158476	NO	rs17059134	0.00133709	NO
DKK3	ENSG00000050165	rs56122873	5.4196e-06	YES	rs56122873	1.28392e-05	NO	rs4757247	0.00258354	NO
ZNF836	ENSG00000196267	rs35322037	5.42105e-06	YES	rs35322037	1.08884e-06	YES	rs6509574	0.00103356	NO
ATG16L1	ENSG00000085978	rs10929033	5.44472e-06	YES	rs6431654	6.67832e-08	YES	rs4663369	0.00242269	NO
S100P	ENSG00000163993	rs3822262	5.60322e-06	YES	rs34744125	0.00862349	NO	rs3822262	8.432e-05	NO
PPWD1	ENSG00000113593	rs6895641	5.62274e-06	YES	rs786701	0.000145064	NO	rs1423530	0.00563635	NO
TMEM45B	ENSG00000151715	rs7114881	5.62732e-06	YES	rs7114881	0.000350192	NO	rs690917	0.000323554	NO
TDRKH	ENSG00000182134	rs1123855	5.64933e-06	YES	rs1123855	0.000174852	NO	rs10127622	0.0202641	NO
SAMSN1	ENSG00000155307	rs2254269	5.68407e-06	YES	rs427307	0.00244273	NO	rs1028271	0.00105369	NO
ALDH9A1	ENSG00000143149	rs12408101	5.72892e-06	YES	rs12408101	2.74872e-05	NO	rs965743	0.000232615	NO
SCCPDH	ENSG00000143653	rs6697526	5.73646e-06	YES	rs7526237	2.6839e-06	YES	rs28478614	0.00528302	NO
PDPN	ENSG00000162493	rs1148455	5.76814e-06	YES	rs35637700	0.00743233	NO	rs1148455	9.36259e-06	NO
PDE1B	ENSG00000123360	rs3782404	5.79164e-06	YES	rs11170900	0.00873378	NO	rs3782404	6.60084e-07	YES
DFNB31	ENSG00000095397	rs1157836	5.80776e-06	YES	rs10759699	8.79295e-05	NO	rs1157836	0.00130179	NO
DGKQ	ENSG00000145214	rs73209867	5.8886e-06	YES	rs73209867	4.02002e-08	YES	rs4690284	0.00600917	NO
NAPRT1	ENSG00000147813	KG_8_144811040	5.96318e-06	YES	rs12679471	0.00110487	NO	rs36090686	0.0188495	NO
HLA-DPB1	ENSG00000223865	rs7905	6.1216e-06	YES	rs7770370	2.04553e-06	YES	rs9271573	0.00241474	NO
NRP2	ENSG00000118257	rs3771054	6.16134e-06	YES	rs67828794	0.0173332	NO	rs1207431	0.0106819	NO
STX2	ENSG00000111450	KG_12_129883800	6.48285e-06	YES	KG_12_129883800	3.78468e-05	NO	rs2173906	0.00170384	NO
MTHFR	ENSG00000177000	rs1023252	6.54165e-06	YES	rs1023252	1.993e-05	NO	rs2076004	0.0030363	NO
DLEU1	ENSG00000176124	rs4264297	6.57122e-06	YES	rs73196768	0.000218845	NO	rs1325660	0.00194553	NO
NMNAT3	ENSG00000163864	rs10935342	6.72903e-06	YES	rs10935342	6.13019e-07	YES	rs2071387	0.00144113	NO
NFKBIB	ENSG00000104825	rs7249368	6.72983e-06	YES	rs56720463	0.00145347	NO	rs7249368	3.70835e-05	NO
C14orf132	ENSG00000227051	rs1957121	6.76819e-06	YES	rs1957121	6.08236e-05	NO	KG_14_96052809	0.000971817	NO
NEK8	ENSG00000160602	rs7224724	6.78333e-06	YES	rs1137933	0.00622757	NO	rs4796190	0.00320281	NO
RASL11B	ENSG00000128045	rs28454903	6.99954e-06	YES	rs11939189	0.000279905	NO	rs28758563	0.000730753	NO
TEF	ENSG00000167074	rs79008	7.0912e-06	YES	rs79008	3.16793e-05	NO	rs62238681	0.0409208	NO
ZDHHC20	ENSG00000180776	rs1199938	7.171e-06	YES	rs9509802	2.36193e-05	NO	rs4769194	0.000271618	NO
SYNJ2	ENSG00000078269	rs2502614	7.17368e-06	YES	rs62437126	0.00172599	NO	rs2502614	0.000528619	NO
C6orf64	ENSG00000112167	rs2746303	7.47983e-06	YES	rs228813	7.47067e-07	YES	rs160020	0.00184833	NO
C7orf13	ENSG00000244291	rs6980337	7.52693e-06	YES	rs7800925	9.97884e-05	NO	rs10261536	0.00292345	NO
KRT73	ENSG00000186049	rs694075	7.60042e-06	YES	rs694075	0.000145969	NO	rs694075	0.00197193	NO
PKD2	ENSG00000118762	rs1471403	7.61584e-06	YES	rs72655795	0.000742718	NO	rs11942367	0.0115616	NO
ZNF415	ENSG00000170954	rs8102278	7.6314e-06	YES	rs8102278	0.00011514	NO	rs8108037	0.00549934	NO
CLDN14	ENSG00000159261	rs2073601	7.76427e-06	YES	rs2244237	0.0031538	NO	rs2835616	0.0162178	NO
SERPINE2	ENSG00000135919	rs861442	7.81618e-06	YES	rs863957	0.000119198	NO	rs1439933	0.00203359	NO
ATP9A	ENSG00000054793	rs2426373	7.85096e-06	YES	rs12624349	3.83649e-05	NO	rs856336	0.00362401	NO
SIGLEC14	ENSG00000254415	rs7259861	7.85291e-06	YES	rs7259861	8.56567e-05	NO	rs1654558	0.00160327	NO
MCTP1	ENSG00000175471	rs11744169	7.92334e-06	YES	rs4869220	7.19974e-05	NO	rs12716470	0.0035689	NO
MTPAP	ENSG00000107951	rs959629	7.9525e-06	YES	rs2795593	0.000396459	NO	rs12782184	0.00132843	NO
RREB1	ENSG00000124782	rs2764087	8.01026e-06	YES	rs2764082	1.08034e-08	YES	rs60064451	0.00356503	NO
DIP2B	ENSG00000066084	rs11169520	8.01811e-06	YES	rs4491281	0.000264221	NO	rs1995690	0.00110771	NO
TMEM60	ENSG00000135211	rs1205284	8.0306e-06	YES	rs17160040	0.00149795	NO	rs7810530	0.00318436	NO
PHGDH	ENSG00000092621	rs942835	8.35533e-06	YES	rs942835	0.000766166	NO	rs590825	0.0140384	NO
SPECC1	ENSG00000128487	rs12150591	8.42373e-06	YES	rs35263947	0.000146751	NO	rs2703781	0.00524472	NO
NPHP3	ENSG00000113971	rs11718115	8.4582e-06	YES	rs7622700	3.68176e-09	YES	rs6439421	0.0120247	NO
ATP5G1	ENSG00000159199	rs1058018	8.49107e-06	YES	rs8078510	7.50848e-09	YES	rs3744346	0.0179906	NO
DFNA5	ENSG00000105928	rs722218	8.50145e-06	YES	rs10235957	0.00125524	NO	rs756913	0.00104453	NO
CNOT1	ENSG00000125107	rs3743569	8.52592e-06	YES	KG_16_57161030	0.000180864	NO	rs7204900	0.00211947	NO
TMEM50B	ENSG00000142188	rs2834342	8.7002e-06	YES	rs73194070	0.00817574	NO	rs2834342	1.16152e-05	NO
CCDC146	ENSG00000135205	rs17544690	8.92821e-06	YES	rs17544690	7.88277e-12	YES	rs17544690	1.20636e-07	YES
ZNF543	ENSG00000178229	rs7250886	9.017e-06	YES	rs10417949	2.15186e-06	YES	rs55823456	0.001638	NO
XRRA1	ENSG00000166435	rs4944960	9.19145e-06	YES	rs4944960	1.03654e-13	YES	rs4944960	0.000908222	NO
CHPT1	ENSG00000111666	rs10778143	9.71135e-06	YES	rs2559856	1.63003e-05	NO	rs919214	0.002322	NO
PKNOX1	ENSG00000160199	rs2839616	9.78655e-06	YES	rs234692	0.0193327	NO	rs3746917	0.00675065	NO
RHOU	ENSG00000116574	rs10916364	9.93631e-06	YES	rs9435807	0.000705551	NO	rs9287024	0.00319119	NO
CDS2	ENSG00000101290	rs1040759	9.96836e-06	YES	rs6117127	0.00705549	NO	rs2423043	0.00684105	NO
RPPH1	ENSG00000259001	KG_14_19884705	1.00051e-05	YES	rs1760919	3.94879e-05	NO	rs11156892	0.00253815	NO
PIGB	ENSG00000069943	rs12902710	1.00716e-05	YES	rs678892	2.07347e-07	YES	rs2222762	0.00625087	NO
ZNRD1	ENSG00000066379	rs165256	1.0283e-05	YES	rs11968367	0.000265941	NO	rs9260932	0.0210503	NO
TFCP2	ENSG00000135457	rs73103154	1.06283e-05	YES	rs17125346	7.04524e-09	YES	rs12312219	0.00322752	NO
ZNF613	ENSG00000176024	rs2278414	1.09122e-05	YES	rs2278420	0.000560498	NO	rs10500308	0.0107072	NO
PHF19	ENSG00000119403	rs881375	1.10995e-05	NO	rs9409224	0.00159681	NO	rs10818488	0.000381032	NO
ESYT2	ENSG00000117868	rs4909262	1.11292e-05	NO	rs10279869	0.0187012	NO	rs34634437	0.01993	NO
MCMBP	ENSG00000197771	rs2273747	1.14947e-05	NO	rs2273747	4.85778e-05	NO	rs2420699	0.00140873	NO
C20orf72	ENSG00000125871	rs11551768	1.17136e-05	NO	rs11551768	1.25775e-08	YES	rs2618600	0.00155417	NO
AC010536.1	ENSG00000205047	KG_16_86353544	1.17243e-05	NO	KG_16_86353544	0.000438949	NO	rs9928537	0.0234533	NO
PLBD1	ENSG00000121316	rs1141509	1.17401e-05	NO	rs7296684	0.0004193	NO	rs971165	0.00213806	NO
RNASE6	ENSG00000169413	rs7159043	1.18421e-05	NO	rs7141655	1.95512e-06	YES	rs8008446	0.001882	NO
NAAA	ENSG00000138744	rs2273	1.1991e-05	NO	rs4859610	0.00101044	NO	rs1348204	0.0133824	NO
GTF2E2	ENSG00000197265	rs7831616	1.21817e-05	NO	rs10109811	0.00161399	NO	rs2122068	0.00288613	NO
IMMP2L	ENSG00000184903	rs38752	1.221e-05	NO	rs2613590	0.00780529	NO	rs10953628	0.00848151	NO
DPY19L1	ENSG00000173852	rs1637685	1.24333e-05	NO	rs1637685	0.000554975	NO	rs10238386	0.003167	NO
SNORA80	ENSG00000200792	rs2833948	1.27116e-05	NO	rs2843700	0.0100711	NO	rs2833932	0.000338187	NO
OSGEP	ENSG00000092094	rs17277375	1.29144e-05	NO	rs3120064	9.82002e-06	YES	rs2775259	0.004741	NO
MUC20	ENSG00000176945	rs9330981	1.30061e-05	NO	rs9330981	7.12513e-08	YES	rs11921345	0.000550926	NO
RP1-286D6.2	ENSG00000235169	rs61768933	1.32802e-05	NO	rs61768933	7.55588e-05	NO	rs4648415	0.00447959	NO
SH3RF3	ENSG00000172985	rs4619637	1.34488e-05	NO	rs4619637	0.0296676	NO	rs7586264	0.00201093	NO
GNS	ENSG00000135677	rs2682724	1.35023e-05	NO	rs2460763	0.0280643	NO	rs7485874	0.0109801	NO
DLK2	ENSG00000171462	rs3734687	1.36146e-05	NO	rs752073	0.000154869	NO	rs1296018	0.00317712	NO
FAM110A	ENSG00000125898	rs6043583	1.3803e-05	NO	rs73574590	0.00129542	NO	rs4142354	0.000809182	NO
MVK	ENSG00000110921	rs3825391	1.40722e-05	NO	rs7358739	0.000416579	NO	rs10850039	0.010105	NO
ADORA1	ENSG00000163485	rs10800899	1.40764e-05	NO	rs11240611	0.00311906	NO	rs10800899	0.00565667	NO
LIG1	ENSG00000105486	rs754381	1.43417e-05	NO	rs12973411	6.5314e-05	NO	rs7252967	3.7343e-05	NO
MEF2A	ENSG00000068305	rs4965482	1.4525e-05	NO	rs11636048	0.00518762	NO	rs59193298	0.00325553	NO
SUMO4	ENSG00000177688	rs4816	1.45939e-05	NO	rs2328897	0.00748743	NO	rs4897117	0.00106484	NO
RSL24D1	ENSG00000137876	rs13379610	1.50203e-05	NO	rs11629622	0.000322741	NO	rs11071168	0.0120542	NO
CUBN	ENSG00000107611	rs2181043	1.53405e-05	NO	rs7084476	2.4358e-05	NO	rs7895741	0.00320945	NO
ZNF341	ENSG00000131061	rs2626558	1.56404e-05	NO	rs6088244	0.000581942	NO	rs910398	2.39563e-05	NO
COMMD10	ENSG00000145781	rs154599	1.57089e-05	NO	rs10053736	0.000237992	NO	rs34503882	0.000737861	NO
CLEC1B	ENSG00000165682	rs2200745	1.57133e-05	NO	rs7309256	3.30356e-06	YES	rs57006764	0.00129487	NO
SNX1	ENSG00000028528	rs2056497	1.58758e-05	NO	rs2652814	0.0141082	NO	rs978363	0.0068274	NO
HSP90B1	ENSG00000166598	rs313322	1.59192e-05	NO	rs2255795	2.07895e-05	NO	rs73176043	0.00514843	NO
ATP2A3	ENSG00000074370	rs12051739	1.59794e-05	NO	rs2271156	0.00325401	NO	rs7221871	0.00241028	NO
A2M	ENSG00000175899	rs1805728	1.60618e-05	NO	rs7304994	0.0221881	NO	rs226376	0.00470029	NO
MTHFS	ENSG00000136371	rs7177659	1.61511e-05	NO	rs4635301	3.58606e-05	NO	rs11072856	0.00107879	NO
MRPS9	ENSG00000135972	rs12611887	1.62968e-05	NO	rs15567	1.11831e-05	NO	rs12466324	0.00758661	NO
SUOX	ENSG00000139531	rs773107	1.6484e-05	NO	rs1701704	0.000270857	NO	rs1601405	0.0035141	NO
CHRNB1	ENSG00000170175	rs11658168	1.66621e-05	NO	rs2228132	0.000303569	NO	rs8072641	0.00247491	NO
NRP1	ENSG00000099250	rs7910887	1.66826e-05	NO	rs1780417	0.000997847	NO	rs2804860	0.00129587	NO
GCLC	ENSG00000001084	rs627180	1.68624e-05	NO	rs9296754	0.0024328	NO	rs12199809	0.00286754	NO
CMAHP	ENSG00000168405	rs302976	1.70451e-05	NO	rs9467583	0.000175909	NO	rs6912426	0.00509926	NO
GNG8	ENSG00000167414	rs8110829	1.71487e-05	NO	rs12977830	9.87223e-09	YES	rs12977830	0.00355165	NO
CCT8	ENSG00000156261	rs2776249	1.71623e-05	NO	rs2831521	0.00297382	NO	rs2832181	0.000117239	NO
IGHMBP2	ENSG00000132740	rs483626	1.75881e-05	NO	rs602364	0.00104245	NO	rs4357716	0.00355846	NO
RGPD3	ENSG00000153165	rs10201413	1.77097e-05	NO	rs6732799	5.65373e-05	NO	rs10201413	0.000178686	NO
PCTP	ENSG00000141179	rs10515125	1.78266e-05	NO	rs17655302	0.0212448	NO	rs10515125	3.05815e-05	NO
OSBPL11	ENSG00000144909	rs2979306	1.78722e-05	NO	rs1873397	0.000454772	NO	rs9844302	0.00521195	NO
RP11-848D3.4	ENSG00000257779	rs3847908	1.78823e-05	NO	rs1583845	0.0132674	NO	rs1901240	0.00351235	NO
RGMB	ENSG00000174136	rs34931152	1.79955e-05	NO	rs34931152	2.35067e-09	YES	rs3850902	0.00259739	NO
SURF6	ENSG00000148296	rs12335	1.81261e-05	NO	rs62574658	2.07098e-06	YES	rs10118100	0.00171521	NO
BBS2	ENSG00000125124	rs8059717	1.8157e-05	NO	rs28472677	2.10501e-06	YES	rs9931027	0.00126699	NO
TMEM186	ENSG00000184857	rs1472991	1.81688e-05	NO	rs7498340	0.00112269	NO	rs4780298	0.000569544	NO
VAMP8	ENSG00000118640	rs17026396	1.82411e-05	NO	rs17026396	1.58364e-05	NO	rs11892316	0.0169308	NO
CEP63	ENSG00000182923	rs13098546	1.8733e-05	NO	rs1391695	0.000299229	NO	rs1105878	0.0362226	NO
UFM1	ENSG00000120686	rs9548066	1.89467e-05	NO	rs2805088	0.0120712	NO	rs9548066	0.000127866	NO
TMED7	ENSG00000134970	rs258019	1.90319e-05	NO	rs152368	0.00341594	NO	rs187600	0.00131983	NO
VAMP1	ENSG00000139190	rs12817054	1.90838e-05	NO	rs2041375	0.00253062	NO	rs4930785	0.000207989	NO
HPGD	ENSG00000164120	rs45545934	1.91008e-05	NO	rs45545934	5.55782e-07	YES	rs12502812	0.0121202	NO
C7orf42	ENSG00000106609	rs9691392	1.92373e-05	NO	rs9691392	8.73406e-05	NO	rs73135784	0.00153143	NO
TLR3	ENSG00000164342	rs12503636	1.93801e-05	NO	rs6821894	0.000661833	NO	rs2306990	0.00152292	NO
GLIPR2	ENSG00000122694	rs4878646	1.95064e-05	NO	rs616009	0.00442374	NO	rs4878646	0.00223881	NO
SERPINB2	ENSG00000197632	rs3786343	1.96092e-05	NO	rs7228174	0.000457292	NO	rs3786343	0.000132324	NO
CCT3	ENSG00000163468	rs4661037	1.96746e-05	NO	rs10908550	0.0289419	NO	rs10908550	0.010006	NO
MCTP2	ENSG00000140563	rs8034865	1.96837e-05	NO	rs6496016	0.000599089	NO	rs16948483	0.000759549	NO
HLCS	ENSG00000159267	rs219765	1.97222e-05	NO	rs8127640	0.00539631	NO	rs219765	0.00013748	NO
PPP3R1	ENSG00000221823	rs66512504	1.997e-05	NO	rs10196560	0.00599767	NO	rs13418956	0.00115046	NO
RBM6	ENSG00000004534	rs7649348	2.0084e-05	NO	rs3774734	0.00501228	NO	rs11717463	0.00501367	NO
ZNF91	ENSG00000167232	rs295393	2.01227e-05	NO	rs1948438	0.00093778	NO	rs8112021	0.00135182	NO
CCNG2	ENSG00000138764	rs10016676	2.05086e-05	NO	rs10016676	1.76924e-05	NO	rs2055493	0.00938011	NO
MAT2B	ENSG00000038274	rs6867306	2.07748e-05	NO	rs62398131	0.0101749	NO	rs292402	0.000905128	NO
CTNS	ENSG00000040531	rs9909521	2.07767e-05	NO	rs9906423	0.00104961	NO	rs9910332	0.000110441	NO
ERO1LB	ENSG00000086619	rs1405623	2.08297e-05	NO	rs1405623	7.3798e-08	YES	KG_1_234513044	0.00149516	NO
SLC35D2	ENSG00000130958	rs4743056	2.09056e-05	NO	rs16910003	0.0115796	NO	rs7870753	0.00493696	NO
CLCNKA	ENSG00000186510	rs10927875	2.09972e-05	NO	rs221031	0.00335703	NO	rs10927875	0.00107618	NO
SAP30L	ENSG00000164576	rs4958795	2.10513e-05	NO	rs746358	0.00449259	NO	rs35674275	0.00316125	NO
TMEM128	ENSG00000132406	KG_4_5110599	2.11892e-05	NO	rs73082020	2.88272e-05	NO	rs4689117	0.00861558	NO
KDSR	ENSG00000119537	rs2187420	2.15542e-05	NO	rs1541296	0.0001235	NO	rs882965	0.00975955	NO
STX18	ENSG00000168818	rs2920255	2.18341e-05	NO	rs177766	0.00764889	NO	rs2920255	4.69251e-05	NO
CEACAM3	ENSG00000170956	rs10407619	2.2159e-05	NO	rs10407619	2.36458e-05	NO	rs12461797	0.0310261	NO
DHX38	ENSG00000140829	rs7192730	2.24423e-05	NO	rs7191127	7.99336e-05	NO	rs17345313	0.00385563	NO
CD1A	ENSG00000158477	rs450850	2.25574e-05	NO	rs12075	4.00992e-05	NO	rs450850	0.00101186	NO
SLC9A2	ENSG00000115616	rs12996115	2.26113e-05	NO	rs900385	0.00181463	NO	rs12996115	0.00231298	NO
UBR7	ENSG00000012963	rs2905	2.26981e-05	NO	rs2905	0.000163308	NO	rs12881444	0.0016215	NO
DENND1C	ENSG00000205744	rs28617395	2.27322e-05	NO	rs2115386	0.00405595	NO	rs1389623	0.00190191	NO
NUP107	ENSG00000111581	rs7978586	2.2773e-05	NO	rs1905454	0.000622599	NO	rs61926874	0.000591132	NO
ASPRV1	ENSG00000244617	rs6715047	2.28718e-05	NO	rs17698193	0.0177933	NO	rs10865377	0.00288291	NO
ZNF419	ENSG00000105136	rs62126199	2.31697e-05	NO	rs62126199	5.89118e-05	NO	rs1990576	0.000823424	NO
GNPTAB	ENSG00000111670	rs7954716	2.33628e-05	NO	rs10860858	0.00367081	NO	rs2373383	0.00249482	NO
PROSC	ENSG00000147471	rs7463174	2.34407e-05	NO	rs6468379	0.00692761	NO	rs328300	0.0127588	NO
RALGPS1	ENSG00000136828	rs546549	2.3447e-05	NO	rs10987521	2.98745e-05	NO	rs7035535	0.0258389	NO
IVD	ENSG00000128928	rs12593066	2.34505e-05	NO	rs11633883	0.000159891	NO	rs2118960	0.0245368	NO
C17orf48	ENSG00000170222	rs6503278	2.35747e-05	NO	rs3915464	0.00266612	NO	rs4792047	0.000341829	NO
REL	ENSG00000162924	rs1534645	2.36494e-05	NO	rs6726160	0.00352861	NO	rs1534645	0.00193798	NO
TLN1	ENSG00000137076	rs2145925	2.39713e-05	NO	rs1890592	0.00851051	NO	rs10972638	8.97371e-05	NO
CD47	ENSG00000196776	rs1006044	2.41176e-05	NO	rs11715122	4.95766e-07	YES	rs1283094	0.00831032	NO
TRANK1	ENSG00000168016	rs9849555	2.43785e-05	NO	rs12637912	0.000234055	NO	rs12637912	0.00205696	NO
HIBCH	ENSG00000198130	rs291466	2.44581e-05	NO	rs2067446	0.000474082	NO	rs6738692	0.000818287	NO
MRTO4	ENSG00000053372	rs28574760	2.47022e-05	NO	rs6662273	0.00271056	NO	rs1568339	0.000596599	NO
SPRYD4	ENSG00000176422	rs7302925	2.47841e-05	NO	rs7302925	3.78324e-16	YES	rs7302925	2.53845e-05	NO
C11orf54	ENSG00000182919	rs12575249	2.49088e-05	NO	rs7310	0.000100861	NO	rs12575249	0.00056176	NO
AC069513.3	ENSG00000242086	rs9886959	2.50133e-05	NO	rs7653845	1.3562e-05	NO	KG_3_196078350	0.00653842	NO
RDH13	ENSG00000160439	rs17836524	2.52004e-05	NO	rs17836524	9.09832e-05	NO	rs1654660	0.00424923	NO
SPATS2	ENSG00000123352	rs11169027	2.54335e-05	NO	rs58095611	0.00129921	NO	rs1316514	0.00557631	NO
POLR1E	ENSG00000137054	rs10973396	2.55837e-05	NO	rs10973396	2.12109e-06	YES	rs11794104	0.000407213	NO
GDPD1	ENSG00000153982	rs6503905	2.58134e-05	NO	rs9903279	0.0195723	NO	rs6503905	0.000858382	NO
KIAA1598	ENSG00000187164	rs1905541	2.63315e-05	NO	rs180727	0.0026483	NO	rs11197843	1.33938e-05	NO
MANEA	ENSG00000172469	rs9387603	2.66911e-05	NO	rs9387603	3.43147e-05	NO	rs12198669	0.00301317	NO
AP3M2	ENSG00000070718	rs12547064	2.67713e-05	NO	rs28611189	0.0111445	NO	rs60393396	0.00436138	NO
PTGS2	ENSG00000073756	rs330705	2.67808e-05	NO	rs230619	0.0021822	NO	rs330705	1.79631e-06	NO
OSBPL2	ENSG00000130703	rs4925371	2.69237e-05	NO	rs4925371	2.60074e-05	NO	rs6061981	0.00804636	NO
HDHD3	ENSG00000119431	rs3747816	2.69418e-05	NO	rs3747816	6.77988e-08	YES	KG_9_115436225	0.00321083	NO
SNUPN	ENSG00000169371	rs6495182	2.69499e-05	NO	rs6495182	3.36033e-08	YES	rs3210683	0.000264624	NO
PFKM	ENSG00000152556	rs1046438	2.71501e-05	NO	rs2524319	0.000533465	NO	rs214725	0.0031709	NO
C17orf81	ENSG00000170291	rs17203281	2.76146e-05	NO	rs1215	0.00105046	NO	rs558503	0.00997371	NO
SLIT2	ENSG00000145147	rs10024417	2.76365e-05	NO	rs28546989	0.00112714	NO	rs60044461	0.00306853	NO
RPAP1	ENSG00000103932	rs1200353	2.76493e-05	NO	rs11070349	0.000408711	NO	rs12440118	0.00902533	NO
ACTR5	ENSG00000101442	rs2254245	2.78292e-05	NO	rs6100884	0.000985548	NO	rs16987050	0.0198943	NO
TLR4	ENSG00000136869	rs7037225	2.79003e-05	NO	rs7034845	0.000135495	NO	rs2806065	0.00257058	NO
PLCD1	ENSG00000187091	rs4955408	2.79287e-05	NO	rs267514	0.00555841	NO	rs7617277	0.000608956	NO
INCENP	ENSG00000149503	rs11230938	2.79926e-05	NO	rs12800538	2.94882e-06	YES	rs2259606	0.00207236	NO
ZFP14	ENSG00000142065	rs62112569	2.8152e-05	NO	rs62113146	1.56031e-05	NO	rs2912420	0.0142957	NO
RAB14	ENSG00000119396	rs61745682	2.84803e-05	NO	rs61042275	0.021474	NO	rs9409238	0.0029526	NO
RPL36	ENSG00000130255	rs344570	2.91795e-05	NO	rs344570	0.000475169	NO	rs581910	0.0278316	NO
RP11-548O1.3	ENSG00000244578	rs1602631	2.918e-05	NO	rs683094	0.0267975	NO	rs1602631	0.00887337	NO
GHRLOS2	ENSG00000231177	rs11465932	2.91978e-05	NO	rs7618981	0.00817908	NO	rs13059702	0.0021682	NO
MS4A14	ENSG00000166928	rs4939353	2.92066e-05	NO	rs4938939	0.000104767	NO	rs4938941	0.00905797	NO
CCDC15	ENSG00000149548	rs7107487	2.92336e-05	NO	rs7107487	1.33521e-05	NO	rs7104745	0.00512802	NO
EXTL2	ENSG00000162694	rs3737580	2.9427e-05	NO	rs12118497	0.00865221	NO	rs1418929	0.00359627	NO
FUCA1	ENSG00000179163	rs9424398	2.95474e-05	NO	rs9424398	4.98864e-07	YES	rs1198431	0.00357702	NO
AURKC	ENSG00000105146	rs1009158	2.96987e-05	NO	rs1558355	0.00148553	NO	rs1009158	3.58547e-05	NO
RNASE1	ENSG00000129538	rs7141655	2.98378e-05	NO	rs7141655	1.34382e-08	YES	rs8008446	0.00249694	NO
C1orf115	ENSG00000162817	rs189231	2.98878e-05	NO	rs7539769	0.000551353	NO	rs2889895	0.00204417	NO
PHLPP2	ENSG00000040199	rs732318	3.02127e-05	NO	rs10500560	0.000482762	NO	KG_16_69574098	0.00552942	NO
RP11-290L1.7	ENSG00000198923	rs2632231	3.02276e-05	NO	rs2632231	0.00205062	NO	rs12581023	0.00226453	NO
NUP43	ENSG00000120253	rs2297928	3.04345e-05	NO	rs2297928	0.000195825	NO	rs7754504	0.000362713	NO
POLR1D	ENSG00000186184	rs2232669	3.09867e-05	NO	rs2232669	2.96989e-09	YES	rs718617	0.000864629	NO
IRF2	ENSG00000168310	rs793899	3.10152e-05	NO	rs10008153	0.00126611	NO	rs11737799	0.00245244	NO
RYBP	ENSG00000163602	rs13072744	3.1266e-05	NO	rs7652333	0.000180039	NO	rs11713882	0.00749007	NO
ZNF283	ENSG00000167637	rs56148428	3.13306e-05	NO	rs7259647	0.000257063	NO	rs388685	0.0142283	NO
SMG1	ENSG00000157106	rs11647903	3.1482e-05	NO	rs12924062	0.0270021	NO	rs11644570	0.00189108	NO
GS1-251I9.4	ENSG00000253738	rs4435678	3.19803e-05	NO	rs11785003	0.00403475	NO	rs4323435	0.00832539	NO
NSUN2	ENSG00000037474	rs3756424	3.21533e-05	NO	rs34950	0.00198689	NO	rs3756424	0.000183447	NO
ILDR1	ENSG00000145103	rs4610269	3.22188e-05	NO	rs13320117	0.00764315	NO	rs1881995	0.00677207	NO
PIAS2	ENSG00000078043	rs56293633	3.28172e-05	NO	rs11664743	0.0136751	NO	rs56293633	0.00662318	NO
DDI2	ENSG00000197312	rs998032	3.2956e-05	NO	rs10927831	0.0034506	NO	rs514969	0.0169603	NO
ZNF516	ENSG00000101493	KG_18_72070762	3.34123e-05	NO	rs4619485	0.00208057	NO	rs7506968	0.00350722	NO
DBNDD1	ENSG00000003249	rs2078478	3.38373e-05	NO	rs2078478	7.61829e-05	NO	rs2302513	0.013404	NO
PCM1	ENSG00000078674	rs394923	3.39805e-05	NO	rs436542	0.00133725	NO	rs7461128	0.00166224	NO
PPP1R10	ENSG00000204569	rs2857698	3.41105e-05	NO	rs2523733	0.00365355	NO	rs2857698	0.00481678	NO
SENP2	ENSG00000163904	rs6762208	3.41498e-05	NO	rs6762208	0.000131063	NO	rs68183022	0.0153832	NO
PANX1	ENSG00000110218	rs35053221	3.47212e-05	NO	rs7310	0.000904348	NO	rs7310	5.32268e-05	NO
LRRC16A	ENSG00000079691	rs2328884	3.48242e-05	NO	rs215015	5.50612e-05	NO	rs2328881	0.0013882	NO
FAM55C	ENSG00000144815	rs16844120	3.51513e-05	NO	rs16844120	0.00254727	NO	rs1108689	0.00131941	NO
TEAD2	ENSG00000074219	rs683856	3.51772e-05	NO	rs7259930	0.0176015	NO	rs1177825	0.00142474	NO
INSIG1	ENSG00000186480	rs2316230	3.57463e-05	NO	rs35353544	0.0010573	NO	rs2316230	2.01165e-05	NO
PHTF1	ENSG00000116793	rs12041547	3.57845e-05	NO	rs61817589	0.000279166	NO	rs773602	0.00164041	NO
RBM15	ENSG00000162775	rs7545124	3.58635e-05	NO	rs333961	0.00108997	NO	rs7545124	0.000110399	NO
FBXO42	ENSG00000037637	KG_1_15682188	3.61409e-05	NO	rs11589046	0.0122396	NO	rs4646092	0.000164171	NO
ZNF654	ENSG00000175105	rs2116149	3.65271e-05	NO	rs2116149	6.04355e-08	YES	rs2344815	0.00444578	NO
ATP9B	ENSG00000166377	rs12456140	3.70049e-05	NO	rs626549	0.00564041	NO	KG_18_74064990	0.00274035	NO
C18orf55	ENSG00000075336	rs2120144	3.70361e-05	NO	rs4072208	0.00760035	NO	rs2120144	0.00173543	NO
ELMO1	ENSG00000155849	rs1882079	3.70678e-05	NO	rs2700984	0.000618861	NO	KG_7_37417403	0.00208307	NO
HSD11B1L	ENSG00000167733	rs10415368	3.72196e-05	NO	rs34539805	0.0104357	NO	rs581910	0.0163414	NO
DIP2A	ENSG00000160305	rs2070435	3.74864e-05	NO	rs718496	3.07789e-09	YES	rs11089082	0.0151942	NO
GCC2	ENSG00000135968	rs2683798	3.75039e-05	NO	rs2683798	0.000116561	NO	rs11681754	0.0340328	NO
FCRL5	ENSG00000143297	rs3811033	3.78666e-05	NO	rs12036228	0.000101898	NO	rs12132012	0.000119865	NO
PDGFRB	ENSG00000113721	rs11738308	3.8232e-05	NO	rs13356420	0.00730678	NO	rs12652032	0.000262169	NO
C5orf34	ENSG00000172244	rs1845485	3.82799e-05	NO	rs779850	0.0076929	NO	rs779850	0.000112277	NO
KLHL36	ENSG00000135686	rs8053334	3.82835e-05	NO	rs8053334	0.000687373	NO	rs254326	0.00127536	NO
PLD1	ENSG00000075651	rs6804852	3.8378e-05	NO	rs73169213	0.00106641	NO	rs9824475	0.0011186	NO
HPS1	ENSG00000107521	rs1060445	3.84369e-05	NO	rs1804689	1.20494e-06	YES	rs7085445	0.000460542	NO
ZNF626	ENSG00000188171	rs7258003	3.87332e-05	NO	rs10425463	4.45907e-07	YES	rs11085270	0.000969964	NO
TRAV4	ENSG00000211778	rs7159043	3.8848e-05	NO	rs7159043	2.44255e-06	YES	rs10140314	0.00337566	NO
CLTA	ENSG00000122705	rs4878646	3.89572e-05	NO	KG_9_35797410	8.67348e-05	NO	rs10814495	0.00838309	NO
CCDC24	ENSG00000159214	rs6680421	3.89607e-05	NO	rs6680421	0.000652199	NO	rs56061701	1.15718e-05	NO
ANKRD26	ENSG00000107890	rs11015237	3.91407e-05	NO	rs10829194	0.022323	NO	rs11015237	0.000669214	NO
RAB38	ENSG00000123892	rs12788303	3.92433e-05	NO	rs9666414	9.21804e-05	NO	rs5016282	0.00080008	NO
TOX	ENSG00000198846	rs13264476	3.95771e-05	NO	rs4501567	0.000482746	NO	rs13264476	1.25439e-05	NO
PKM2	ENSG00000067225	rs7161811	4.00649e-05	NO	rs3934655	0.000332124	NO	rs7164652	0.0127335	NO
B4GALT4	ENSG00000121578	rs36052974	4.00751e-05	NO	rs4568126	9.31076e-08	YES	rs4568126	0.000159643	NO
SEMA4F	ENSG00000135622	rs72816785	4.01464e-05	NO	rs7568898	0.000618095	NO	rs3771833	0.0021144	NO
NECAP1	ENSG00000089818	rs2024301	4.0518e-05	NO	rs11057065	6.888e-08	YES	rs12369506	0.00678145	NO
SH3YL1	ENSG00000035115	rs3791221	4.10314e-05	NO	rs300780	4.98191e-07	YES	rs28393260	0.000457764	NO
ZNF121	ENSG00000197961	rs8102702	4.12541e-05	NO	rs8102702	1.33918e-07	YES	rs11882036	0.0175011	NO
IGFBP3	ENSG00000146674	rs2462686	4.13289e-05	NO	rs788717	0.000105082	NO	rs13235531	0.0136136	NO
AP003068.23	ENSG00000254614	rs3825072	4.1523e-05	NO	rs3825072	3.74045e-05	NO	rs481574	0.0411314	NO
LYRM4	ENSG00000214113	rs761365	4.19e-05	NO	rs761365	0.00058623	NO	rs11752380	0.00698715	NO
HNRNPA2B1	ENSG00000122566	rs1159397	4.23012e-05	NO	rs17151393	0.0128618	NO	rs4722614	0.00142042	NO
CLN6	ENSG00000128973	rs1554223	4.24936e-05	NO	rs8032153	0.00377834	NO	rs60146098	0.00192365	NO
PSMD5	ENSG00000095261	rs1060817	4.25964e-05	NO	rs10984729	0.00032578	NO	rs4997435	0.0236141	NO
LIPT1	ENSG00000144182	rs7558074	4.27362e-05	NO	rs6542870	0.000594695	NO	rs12712221	0.0286607	NO
AC006978.6	ENSG00000235859	rs1420143	4.30206e-05	NO	rs2741	0.00922205	NO	rs13245560	0.0119326	NO
MRPL52	ENSG00000172590	rs8016202	4.31534e-05	NO	rs10135915	0.000105752	NO	rs227859	0.00169955	NO
PDCD5	ENSG00000105185	rs382416	4.31933e-05	NO	rs2868146	0.0104035	NO	rs10420632	0.0051565	NO
ANKRD57	ENSG00000198142	KG_2_109673574	4.33207e-05	NO	rs4676051	0.00236758	NO	rs28740980	0.00467895	NO
ZC3H12C	ENSG00000149289	rs11213539	4.35723e-05	NO	rs12420766	0.00036889	NO	rs12420766	0.000727961	NO
ZBTB4	ENSG00000174282	KG_17_7840995	4.37763e-05	NO	rs7211486	0.000979447	NO	rs312462	0.00100389	NO
EFHD1	ENSG00000115468	rs2633263	4.41052e-05	NO	rs1036648	0.00611804	NO	rs2580816	0.00766826	NO
TRIM28	ENSG00000130726	rs36057771	4.41794e-05	NO	rs11084508	0.0220811	NO	rs36057771	0.00026666	NO
FKBP1A	ENSG00000088832	rs1294689	4.43894e-05	NO	rs2250091	0.000146178	NO	rs6117374	0.00697349	NO
PRPSAP2	ENSG00000141127	rs12150591	4.46711e-05	NO	rs12150591	0.00355261	NO	rs1555142	0.069289	NO
PILRB	ENSG00000121716	rs35111986	4.47503e-05	NO	rs10085549	1.48309e-07	YES	rs72615159	0.00722145	NO
AMACR	ENSG00000242110	rs3195676	4.50359e-05	NO	rs10941112	2.82267e-07	YES	rs4437380	0.000186256	NO
RP11-269F19.4	ENSG00000234093	rs1889759	4.50681e-05	NO	rs12022308	0.0104519	NO	rs1889759	0.00167925	NO
DDX55	ENSG00000111364	rs7976110	4.52989e-05	NO	rs786447	0.000509559	NO	rs11057369	0.0145164	NO
FADD	ENSG00000168040	rs10898840	4.569e-05	NO	rs10793046	0.00172088	NO	rs10793046	0.00964924	NO
KIR3DL1	ENSG00000167633	rs581623	4.5704e-05	NO	rs581623	0.000313831	NO	rs34436714	0.00645871	NO
YPEL4	ENSG00000166793	rs1783826	4.57657e-05	NO	rs1783826	7.11786e-09	YES	rs1783826	4.59536e-05	NO
SCAPER	ENSG00000140386	rs2469249	4.6151e-05	NO	rs4886825	0.000246848	NO	rs1499063	0.0126889	NO
MUL1	ENSG00000090432	rs12729829	4.64554e-05	NO	rs12729829	6.71355e-05	NO	rs6426833	0.0190241	NO
SNORD100	ENSG00000221500	rs7773338	4.66079e-05	NO	rs212788	0.000139575	NO	rs2145351	0.000972794	NO
DOCK8	ENSG00000107099	rs13292474	4.66522e-05	NO	rs1355143	0.00238524	NO	rs10967209	0.00522651	NO
C20orf196	ENSG00000171984	rs6116934	4.68429e-05	NO	rs2326660	0.00138303	NO	rs236142	0.0100353	NO
EFEMP2	ENSG00000172638	rs7107912	4.68929e-05	NO	rs905770	0.0526045	NO	rs56147726	0.0133454	NO
ANAPC7	ENSG00000196510	rs12297035	4.70762e-05	NO	rs10774603	0.00449281	NO	rs10850838	0.0117288	NO
C17orf85	ENSG00000074356	rs9897376	4.72642e-05	NO	rs9906179	0.00596024	NO	rs879207	0.00340019	NO
GDPD5	ENSG00000158555	rs11236452	4.76467e-05	NO	rs12288090	0.0223789	NO	rs611449	0.00530816	NO
PTAR1	ENSG00000188647	rs13292762	4.77015e-05	NO	rs34288512	0.00819748	NO	rs1056266	0.000572251	NO
ARL16	ENSG00000214087	rs11150805	4.78204e-05	NO	rs11150805	3.2213e-06	YES	rs4969425	2.97661e-05	NO
AC007362.1	ENSG00000180672	rs3771054	4.85796e-05	NO	rs67828794	0.00223524	NO	rs28799892	0.000584088	NO
RAB3IP	ENSG00000127328	rs4258420	4.88704e-05	NO	rs4258420	5.96427e-05	NO	rs10748123	0.000974582	NO
MYC	ENSG00000136997	rs1367966	4.95065e-05	NO	rs62513189	0.000284022	NO	rs62513189	0.0009443	NO
VPS26A	ENSG00000122958	rs4745987	4.95791e-05	NO	rs4746965	0.0136549	NO	rs4745987	0.00300533	NO
MLKL	ENSG00000168404	rs2057803	5.04805e-05	NO	rs6564159	0.00103394	NO	rs2057803	0.0037392	NO
KYNU	ENSG00000115919	rs9973511	5.10889e-05	NO	rs13019434	0.00497112	NO	rs1320138	0.00341519	NO
FAM136BP	ENSG00000232654	rs17136575	5.13815e-05	NO	rs6934994	0.00667057	NO	rs17136575	6.58554e-05	NO
SETD4	ENSG00000185917	rs2835237	5.16134e-05	NO	rs4817766	1.8049e-06	YES	rs2246860	0.00244744	NO
MT1H	ENSG00000205358	rs11508026	5.16891e-05	NO	rs7186533	0.00564637	NO	rs11508026	0.000983057	NO
RUFY3	ENSG00000018189	rs1043903	5.19365e-05	NO	rs12512502	0.00539866	NO	rs11934871	0.0363124	NO
UGDH	ENSG00000109814	rs10856845	5.24245e-05	NO	rs936380	0.000126235	NO	rs35137679	0.002225	NO
NCOA5	ENSG00000124160	rs3092314	5.26209e-05	NO	rs971759	0.00046829	NO	rs2425903	0.00473497	NO
ZNF585B	ENSG00000245680	rs10421944	5.342e-05	NO	rs2967449	0.00376512	NO	rs10421944	0.00199052	NO
TOP1	ENSG00000198900	rs734532	5.36739e-05	NO	rs6029791	0.000986712	NO	rs6029791	0.000738047	NO
AP1M1	ENSG00000072958	rs12977651	5.41585e-05	NO	rs12977651	0.000353167	NO	rs17642306	0.00445729	NO
GTF3C4	ENSG00000125484	rs787891	5.42144e-05	NO	rs215189	0.00867537	NO	rs1536858	0.00344702	NO
LEMD3	ENSG00000174106	rs2884589	5.43193e-05	NO	rs1657050	0.00152163	NO	rs2884589	0.000864058	NO
RP11-693N9.2	ENSG00000235505	rs477995	5.44059e-05	NO	rs477995	0.000379591	NO	rs6591081	0.0131533	NO
PPP1R8	ENSG00000117751	rs61787572	5.4477e-05	NO	rs12732199	0.0240017	NO	rs61787572	0.00601116	NO
INF2	ENSG00000203485	rs4983510	5.45669e-05	NO	rs1955660	0.0138494	NO	rs4983510	0.0331374	NO
SLCO3A1	ENSG00000176463	rs1165	5.47654e-05	NO	rs2240589	0.000116826	NO	rs28682450	0.000260825	NO
ID2	ENSG00000115738	rs35740468	5.51576e-05	NO	rs4133346	0.0171698	NO	rs35740468	1.88079e-05	NO
CAPRIN2	ENSG00000110888	rs10843611	5.52361e-05	NO	rs4931228	0.000896998	NO	rs10771810	0.00328651	NO
C14orf101	ENSG00000070269	rs2094694	5.53125e-05	NO	rs730962	0.00737807	NO	rs17776256	0.000745298	NO
PDCD6IP	ENSG00000170248	rs10212462	5.53422e-05	NO	rs13097841	0.00687239	NO	rs7644492	4.60242e-05	NO
SERAC1	ENSG00000122335	rs2502606	5.55264e-05	NO	rs2296507	0.000147199	NO	rs9355697	0.0101941	NO
CUL5	ENSG00000166266	rs2445102	5.5882e-05	NO	rs12803043	0.000757098	NO	rs11212913	0.000119562	NO
LANCL1	ENSG00000115365	rs1465828	5.60616e-05	NO	rs4597455	0.000433992	NO	rs3910518	0.00285238	NO
MESP1	ENSG00000166823	rs17238056	5.64441e-05	NO	rs17238056	0.000230114	NO	rs7163586	0.00528472	NO
LGR6	ENSG00000133067	rs12741415	5.70692e-05	NO	rs12743401	0.00105075	NO	rs6688148	0.000523649	NO
STAU1	ENSG00000124214	rs11697080	5.77611e-05	NO	rs6122682	0.00572474	NO	rs5629	0.00689801	NO
TRIM26	ENSG00000234127	rs982558	5.80889e-05	NO	rs422640	0.000186995	NO	rs422640	0.00180008	NO
GADD45A	ENSG00000116717	rs497710	5.81529e-05	NO	rs435066	0.00193791	NO	rs12034358	0.0131837	NO
ZNF155	ENSG00000204920	rs415521	5.84142e-05	NO	rs383133	4.75283e-06	YES	rs399098	0.00406842	NO
BBS10	ENSG00000179941	rs3087711	5.84972e-05	NO	rs34492199	0.000867713	NO	rs11117132	0.00222073	NO
LTBR	ENSG00000111321	rs4301834	5.98215e-05	NO	rs9669611	0.000239535	NO	rs3782645	0.00836603	NO
SRPRB	ENSG00000144867	rs7626433	6.03863e-05	NO	rs7626433	0.000196818	NO	rs6439418	0.00748412	NO
SDCCAG3	ENSG00000165689	rs3812581	6.05219e-05	NO	rs3812581	6.51191e-07	YES	rs57670611	0.00503879	NO
PANK4	ENSG00000157881	KG_1_1727755	6.05496e-05	NO	rs6665546	0.00407536	NO	KG_1_1727755	0.000923613	NO
AF131215.2	ENSG00000255310	rs7018334	6.05989e-05	NO	rs11996321	0.00307454	NO	rs11990550	0.00107452	NO
C1orf123	ENSG00000162384	rs35027235	6.06063e-05	NO	rs2297663	0.00186173	NO	rs11578602	0.00419233	NO
TESK2	ENSG00000070759	rs2993263	6.09586e-05	NO	rs61783220	6.31177e-05	NO	rs12026893	0.00622294	NO
DNAJC27	ENSG00000115137	rs2384056	6.11527e-05	NO	rs1172293	0.000916189	NO	rs1031092	0.0121928	NO
C1orf43	ENSG00000143612	rs4246529	6.14359e-05	NO	rs66719553	0.0113495	NO	rs4246529	4.66059e-05	NO
DHX29	ENSG00000067248	rs7716434	6.18453e-05	NO	rs715180	0.0104841	NO	rs7724650	0.00171793	NO
ATF6	ENSG00000118217	rs12043145	6.25004e-05	NO	rs12043145	1.00059e-05	YES	rs1961879	0.000234474	NO
HCP5	ENSG00000206337	rs7761965	6.33222e-05	NO	rs9263740	0.000242684	NO	rs9266061	0.00142445	NO
AKAP13	ENSG00000170776	rs11631015	6.36433e-05	NO	rs72764768	0.00104968	NO	rs72764768	0.000317532	NO
HSD3B7	ENSG00000099377	rs7206295	6.43594e-05	NO	rs17839544	0.0128933	NO	rs8057320	0.00470921	NO
ZNF345	ENSG00000251247	rs10407557	6.46177e-05	NO	rs486466	0.00473184	NO	rs7257484	0.0111619	NO
USP24	ENSG00000162402	rs12139455	6.52539e-05	NO	KG_1_54880097	0.000871619	NO	rs17112735	0.000631701	NO
HCG18	ENSG00000231074	rs1158763	6.58314e-05	NO	rs968909	0.000111873	NO	rs1062470	0.00779114	NO
CCDC167	ENSG00000198937	rs2173313	6.5906e-05	NO	rs6909898	0.00049576	NO	rs259682	0.00122274	NO
RAD1	ENSG00000113456	rs10053840	6.63585e-05	NO	rs716971	0.0328174	NO	rs6897787	0.000950392	NO
GPSM3	ENSG00000213654	rs185819	6.64469e-05	NO	rs380468	0.00457913	NO	rs185819	0.00428117	NO
RPL8	ENSG00000161016	rs2953854	6.65258e-05	NO	rs1209867	1.16532e-06	YES	rs61156785	0.0291806	NO
ATF3	ENSG00000162772	rs973155	6.75306e-05	NO	rs17718437	0.0125246	NO	rs4655282	0.00133359	NO
MEA1	ENSG00000124733	rs12214723	6.78061e-05	NO	rs260255	0.00868525	NO	rs12214723	0.00112808	NO
KIAA1683	ENSG00000130518	rs7245576	6.78832e-05	NO	rs11085240	0.00493323	NO	rs8100532	0.000298651	NO
MED22	ENSG00000148297	rs3739890	6.80716e-05	NO	rs1537233	0.00895687	NO	rs12335	0.00862373	NO
SUSD1	ENSG00000106868	rs7020062	6.81632e-05	NO	rs3739704	0.0137337	NO	rs16916643	0.00466122	NO
FBXW11	ENSG00000072803	rs931804	6.84884e-05	NO	rs1545033	0.00466246	NO	rs6863650	0.00510276	NO
WWOX	ENSG00000186153	rs34092935	6.93324e-05	NO	rs16951379	0.000289697	NO	rs3751771	0.0022987	NO
PSD4	ENSG00000125637	rs4849168	6.95284e-05	NO	rs13001920	7.20024e-06	YES	rs1191683	0.00286584	NO
B3GAT1	ENSG00000109956	KG_11_133770446	6.97013e-05	NO	KG_11_133770446	0.00121743	NO	rs713278	0.00156169	NO
ULK1	ENSG00000177169	rs73469192	6.99203e-05	NO	rs10773839	0.00288747	NO	rs4246274	0.00127132	NO
LOXL3	ENSG00000115318	rs3771773	6.99297e-05	NO	rs11688000	0.00492503	NO	rs3771853	0.015495	NO
AC097523.1	ENSG00000233045	rs12053559	7.04568e-05	NO	rs11680642	0.000487083	NO	rs12053559	0.000411113	NO
AC114814.2	ENSG00000231032	rs13407074	7.07955e-05	NO	rs6711646	0.00739169	NO	rs8245	0.000704087	NO
C13orf16	ENSG00000153495	rs9588382	7.09444e-05	NO	rs11842209	0.00342143	NO	rs9521700	0.00226036	NO
BRIX1	ENSG00000113460	rs458010	7.10999e-05	NO	rs6897719	0.000245978	NO	rs163231	1.59249e-05	NO
ADRB2	ENSG00000169252	rs34081286	7.12257e-05	NO	rs11959113	0.00223031	NO	rs741146	0.000819235	NO
UBE2K	ENSG00000078140	rs7693172	7.13826e-05	NO	rs13123893	0.0126202	NO	rs7693172	0.000947926	NO
RBM43	ENSG00000184898	rs55775354	7.14178e-05	NO	rs55775354	7.19168e-06	YES	rs10930121	0.00180207	NO
G2E3	ENSG00000092140	rs11156639	7.15392e-05	NO	rs179524	0.00216205	NO	rs10483356	0.00105245	NO
BLCAP	ENSG00000166619	rs2425266	7.21265e-05	NO	rs6098467	0.00321281	NO	rs6099053	0.00181556	NO
VAMP4	ENSG00000117533	rs10903	7.25245e-05	NO	rs2220728	0.000337395	NO	rs10753195	0.000381836	NO
DERA	ENSG00000023697	rs12423241	7.25314e-05	NO	rs11056481	0.00644336	NO	rs12426878	0.0092486	NO
CTBS	ENSG00000117151	rs12022113	7.25391e-05	NO	rs551156	3.02807e-05	NO	rs12022113	0.00114623	NO
OR56B1	ENSG00000181023	rs2723663	7.27232e-05	NO	rs72896245	0.00126207	NO	rs10768355	0.00138411	NO
DICER1-AS	ENSG00000235706	rs3897472	7.28779e-05	NO	rs7161231	0.00108447	NO	rs7161490	0.000220131	NO
REEP4	ENSG00000168476	rs56377219	7.30451e-05	NO	rs1533308	0.0196162	NO	rs2086235	0.00160883	NO
GNAI3	ENSG00000065135	rs12023950	7.32518e-05	NO	rs6682956	2.08133e-08	YES	rs2484684	0.00516833	NO
B3GNTL1	ENSG00000175711	rs9899855	7.33651e-05	NO	rs3826309	0.0364007	NO	rs4356529	0.00398652	NO
CX3CR1	ENSG00000168329	rs9847662	7.37008e-05	NO	rs9847662	0.000431134	NO	rs9870795	0.0190894	NO
SPARC	ENSG00000113140	rs1054204	7.42495e-05	NO	rs12514193	0.00572013	NO	rs1054204	2.57846e-05	NO
ARSB	ENSG00000113273	rs252751	7.43779e-05	NO	rs16877240	0.00237985	NO	rs264997	0.000335865	NO
SFT2D3	ENSG00000173349	rs1869816	7.46889e-05	NO	rs17599750	0.00151785	NO	rs7601320	0.0089274	NO
CASP1	ENSG00000137752	rs10895756	7.52258e-05	NO	rs630880	0.0223597	NO	rs10895756	0.000897208	NO
RPS15P5	ENSG00000229806	rs11130409	7.52448e-05	NO	rs2125543	0.0101957	NO	rs7430102	0.00252263	NO
ABCB8	ENSG00000197150	rs446079	7.55686e-05	NO	rs17490405	0.00235778	NO	KG_7_150086621	0.00348076	NO
UGT1A3	ENSG00000243135	rs57500377	7.58571e-05	NO	KG_2_235179396	0.000936521	NO	KG_2_235179396	0.000508291	NO
HSPA1A	ENSG00000204389	rs9348843	7.60733e-05	NO	rs2523924	0.00104777	NO	rs6457644	0.000287728	NO
INPP5K	ENSG00000132376	rs9908795	7.63885e-05	NO	rs2760751	0.00126392	NO	rs12943099	0.000499226	NO
TMEM43	ENSG00000170876	rs2733168	7.65068e-05	NO	rs2733168	0.00554623	NO	rs55774490	0.000616518	NO
AP001793.1	ENSG00000229442	rs675697	7.69091e-05	NO	rs1481039	0.00129571	NO	rs9961999	0.000970001	NO
IRAK2	ENSG00000134070	rs1629816	7.72415e-05	NO	rs904467	0.0205089	NO	rs1629816	0.00185176	NO
NCALD	ENSG00000104490	KG_8_103171252	7.72677e-05	NO	KG_8_103171252	0.00035301	NO	rs1529604	0.0022699	NO
CMPK1	ENSG00000162368	rs12064637	7.76786e-05	NO	rs7554749	0.0041047	NO	rs12064637	0.000885428	NO
PANK3	ENSG00000120137	rs62378499	7.78668e-05	NO	rs1472356	0.00210749	NO	rs42388	0.00696575	NO
MAD1L1	ENSG00000002822	rs4721321	7.80379e-05	NO	rs4721321	0.00112249	NO	rs2023969	0.000566275	NO
MAPKAPK2	ENSG00000162889	rs7549114	7.83904e-05	NO	rs28391411	0.00723287	NO	rs7549114	4.35849e-05	NO
LSG1	ENSG00000041802	rs2275682	7.90336e-05	NO	rs13318131	0.000383923	NO	rs34357956	0.00709314	NO
FIGNL1	ENSG00000132436	rs12533940	7.93251e-05	NO	rs10230343	0.000436867	NO	rs12531206	0.000466633	NO
JDP2	ENSG00000140044	rs61980912	7.93721e-05	NO	rs11627282	0.00479276	NO	rs61980912	0.000589769	NO
PAPSS2	ENSG00000198682	rs11202512	7.94145e-05	NO	rs4104990	0.0020908	NO	rs11202512	0.000279328	NO
ABAT	ENSG00000183044	rs3100050	7.97798e-05	NO	rs12324970	0.000601879	NO	rs3100050	0.000201075	NO
LYSMD4	ENSG00000183060	rs7497935	7.98789e-05	NO	rs2727167	0.00248096	NO	rs59591128	0.00407898	NO
CTSC	ENSG00000109861	rs9804609	8.02154e-05	NO	rs9804609	1.10923e-07	YES	rs1031375	8.52572e-05	NO
RP5-1056L3.3	ENSG00000226396	KG_1_19812482	8.06447e-05	NO	rs72658558	0.00351382	NO	rs626600	0.000719074	NO
SLC4A7	ENSG00000033867	rs13091835	8.09066e-05	NO	rs11129244	6.22823e-05	NO	rs1586507	0.0101901	NO
SNORA24	ENSG00000206823	rs3828500	8.14228e-05	NO	rs13152458	0.00544406	NO	rs17874756	0.00142883	NO
SPCS3	ENSG00000129128	rs10213204	8.2174e-05	NO	rs34576037	0.00318394	NO	rs10014804	0.000391843	NO
TMEM150A	ENSG00000168890	rs72838574	8.23655e-05	NO	rs12992282	0.0087096	NO	rs62147469	0.00791026	NO
CD33	ENSG00000105383	rs2455069	8.24932e-05	NO	rs2455069	0.0046564	NO	rs1404318	0.00381831	NO
ING4	ENSG00000111653	rs7298053	8.27312e-05	NO	rs2239139	0.00184154	NO	rs7298053	0.00236026	NO
PELI2	ENSG00000139946	rs7159773	8.30806e-05	NO	rs17092455	0.000127794	NO	rs11158135	0.000840445	NO
LYZ	ENSG00000090382	rs10748123	8.32864e-05	NO	rs1152927	0.00115782	NO	rs11178191	0.00104645	NO
NDUFB4	ENSG00000065518	rs384136	8.35223e-05	NO	rs6791913	0.0477925	NO	rs1862941	0.0105428	NO
RNASE3	ENSG00000169397	rs2027405	8.35606e-05	NO	rs2027405	0.000371187	NO	rs8007176	0.000575532	NO
PRTFDC1	ENSG00000099256	rs2442901	8.38149e-05	NO	rs7073544	0.00611621	NO	rs2807256	0.000555837	NO
HMGN2P18	ENSG00000223452	rs4414034	8.38496e-05	NO	rs4845392	0.0674458	NO	rs4414034	0.002034	NO
ASF1A	ENSG00000111875	rs1889561	8.43523e-05	NO	rs12526935	0.000430387	NO	rs9385080	0.0139289	NO
WASF2	ENSG00000158195	rs56362645	8.46872e-05	NO	rs11806397	0.0132285	NO	rs56362645	9.28921e-05	NO
WRNIP1	ENSG00000124535	rs9392367	8.50787e-05	NO	rs408770	0.000378071	NO	rs4959622	0.00209979	NO
NCKAP1L	ENSG00000123338	rs17708817	8.59292e-05	NO	rs11171338	0.00770396	NO	rs56145523	0.00374986	NO
KIFC3	ENSG00000140859	rs11549845	8.5987e-05	NO	rs9937047	0.00229426	NO	rs11508026	0.000355421	NO
ZNF320	ENSG00000182986	rs3810115	8.6336e-05	NO	rs3810115	6.28834e-06	YES	rs11084166	0.0014797	NO
GNA12	ENSG00000146535	rs2266921	8.64216e-05	NO	rs798492	5.51285e-05	NO	rs7785356	0.00265062	NO
NCOA1	ENSG00000084676	rs6756785	8.65042e-05	NO	rs1127568	0.010921	NO	rs6756785	0.000790614	NO
EEF1E1	ENSG00000124802	rs12200065	8.68257e-05	NO	rs2207720	0.000506497	NO	rs2326980	0.00206051	NO
ZNF586	ENSG00000083828	rs2158013	8.70633e-05	NO	rs2158013	5.68249e-05	NO	rs33931963	0.00650753	NO
TMCC3	ENSG00000057704	rs892494	8.71437e-05	NO	rs7135592	0.00678075	NO	rs892494	0.000724495	NO
MRPS23	ENSG00000181610	rs7212722	8.79453e-05	NO	rs57037680	0.00812465	NO	rs55796698	0.000389822	NO
C10orf128	ENSG00000204161	rs7078115	8.80461e-05	NO	rs17774010	0.00455781	NO	KG_10_49999019	0.000186183	NO
WDR63	ENSG00000162643	rs1020770	8.82784e-05	NO	rs817464	0.000303644	NO	rs12744313	0.00766199	NO
HMGN2P46	ENSG00000179362	rs16952671	8.84194e-05	NO	rs2086843	0.0054174	NO	rs2924123	0.0152286	NO
ZNF565	ENSG00000196357	rs73046013	8.84635e-05	NO	rs1129376	0.0157886	NO	KG_19_41877248	0.00386991	NO
CAPN11	ENSG00000137225	rs3734716	8.85764e-05	NO	rs10948108	0.00950494	NO	rs3734716	7.46213e-05	NO
IDH2	ENSG00000182054	rs1972927	8.86081e-05	NO	rs4932364	0.0094618	NO	rs893615	0.00170096	NO
CLIC5	ENSG00000112782	rs4479928	8.89074e-05	NO	rs4479928	1.46965e-09	YES	rs3777610	0.0014592	NO
ADAM15	ENSG00000143537	rs4460629	8.90621e-05	NO	rs7368345	0.000871223	NO	rs1218552	0.00665112	NO
ORMDL3	ENSG00000172057	rs2290400	8.92995e-05	NO	rs4795399	0.00937641	NO	rs16966168	0.015847	NO
C19orf53	ENSG00000104979	rs8107465	9.00022e-05	NO	rs3745453	0.0123047	NO	rs8107465	0.0036335	NO
CDKL3	ENSG00000006837	rs12516971	9.11815e-05	NO	rs10515461	0.00410873	NO	rs2860258	0.000784734	NO
RP11-1060G2.1	ENSG00000257283	rs10777611	9.1403e-05	NO	rs4761529	0.00081515	NO	rs10777611	0.0011245	NO
CTSW	ENSG00000172543	KG_11_65356232	9.15926e-05	NO	KG_11_65356232	0.000530884	NO	rs17307346	0.0151658	NO
KLF6	ENSG00000067082	rs1901632	9.15962e-05	NO	rs57173011	0.00135236	NO	rs11251583	0.00137599	NO
ATP5E	ENSG00000124172	rs6015458	9.22229e-05	NO	rs7341	0.00192693	NO	KG_20_56891214	2.75882e-05	NO
RP11-617D20.1	ENSG00000231160	rs2126526	9.36211e-05	NO	rs2126526	0.000291136	NO	rs13435456	0.000188557	NO
IFI27L1	ENSG00000165948	rs2180082	9.37367e-05	NO	rs34561099	0.000690198	NO	rs10144530	0.000548229	NO
ZNF160	ENSG00000170949	rs329719	9.46237e-05	NO	rs329719	0.0001526	NO	rs7255107	0.00378293	NO
CABYR	ENSG00000154040	rs4129316	9.72725e-05	NO	rs752798	0.0039167	NO	rs4129316	0.00686834	NO
MSH2	ENSG00000095002	rs72810487	9.77763e-05	NO	rs56304087	0.00588818	NO	rs72810487	0.00027432	NO
CACNA1C	ENSG00000151067	rs7972947	9.81642e-05	NO	rs3782805	0.00296065	NO	rs7972947	0.00142803	NO
CDK13	ENSG00000065883	rs4723924	9.82364e-05	NO	rs10282661	0.000433956	NO	rs6462901	0.00543338	NO
RB1	ENSG00000139687	rs1172425	9.86152e-05	NO	rs1449582	0.00057322	NO	rs1449582	0.00101632	NO
C11orf46	ENSG00000152219	rs506306	9.98404e-05	NO	rs506306	1.40904e-06	YES	rs11031118	0.00633227	NO
CLDND2	ENSG00000160318	rs321945	9.98968e-05	NO	rs321945	0.000113986	NO	rs2569491	0.00375335	NO
TLK1	ENSG00000198586	rs754058	0.000100438	NO	rs6717184	0.000993059	NO	rs17218404	0.00324046	NO
NMI	ENSG00000123609	rs13417280	0.000100761	NO	rs2139425	0.00898472	NO	rs13417280	0.000227844	NO
CHD2	ENSG00000173575	rs34930828	0.00010115	NO	rs4340310	0.00225724	NO	rs10520730	0.00117179	NO
GLOD4	ENSG00000167699	rs2273453	0.000101275	NO	rs2361573	0.00859026	NO	rs12939528	0.001727	NO
MTMR14	ENSG00000163719	rs10510396	0.000101846	NO	rs12630695	0.0039214	NO	rs34463332	0.00172868	NO
CTD-3083F21.1	ENSG00000250569	rs6983781	0.000101849	NO	rs10956802	0.0226095	NO	rs6983781	0.0029974	NO
MYO3B	ENSG00000071909	rs16859081	0.000101869	NO	rs10187750	0.00196175	NO	rs4389303	0.000592572	NO
SEPT2	ENSG00000168385	rs62186366	0.000102072	NO	rs11681497	1.48946e-06	YES	KG_2_242604431	0.00467087	NO
LARS2	ENSG00000011376	rs13083568	0.000102614	NO	rs2187671	0.000923705	NO	rs6441963	0.00625919	NO
DHRS4L1	ENSG00000225766	rs1952406	0.00010295	NO	rs73598764	0.00295559	NO	rs1952406	0.0162441	NO
SEPHS1	ENSG00000086475	rs7905928	0.000102982	NO	rs7093805	0.0106279	NO	rs7899590	0.000752905	NO
TXK	ENSG00000074966	rs7434434	0.000103623	NO	rs4695372	0.000467983	NO	rs34730980	0.0011428	NO
FAM177B	ENSG00000197520	rs73124884	0.00010385	NO	rs2378603	0.000220198	NO	rs17161975	0.011238	NO
WDR41	ENSG00000164253	rs163017	0.000104093	NO	rs11743364	0.00053121	NO	KG_5_76146025	0.00297077	NO
B3GALT6	ENSG00000176022	rs28550169	0.000104249	NO	KG_1_1292705	0.0185744	NO	rs28550169	0.0333032	NO
RP3-430A16.1	ENSG00000236336	rs2038069	0.000104422	NO	rs17138856	0.0100187	NO	rs1113341	0.00301696	NO
GTF2H5	ENSG00000185068	rs644637	0.000105023	NO	rs911531	1.60913e-06	YES	rs4235927	0.00485455	NO
C6orf108	ENSG00000112667	rs2651205	0.000105459	NO	rs9369430	0.000743259	NO	rs2651205	0.000116164	NO
ADCY7	ENSG00000121281	rs11647203	0.000105721	NO	rs11642515	0.0102951	NO	rs193914	0.0030697	NO
DPH3	ENSG00000154813	rs869120	0.000105834	NO	rs4490334	0.000128098	NO	rs6775152	0.00843003	NO
C1orf96	ENSG00000154429	rs11576324	0.000106334	NO	rs237775	3.54082e-07	YES	rs6690154	0.0026066	NO
RPS16	ENSG00000105193	rs34918990	0.000107286	NO	rs34918990	0.0111133	NO	rs385681	0.00749254	NO
ACSL3	ENSG00000123983	rs10175867	0.000107303	NO	rs824938	0.00796821	NO	rs10175867	0.00126134	NO
FECH	ENSG00000066926	rs8095390	0.000108201	NO	rs72940381	1.44843e-05	NO	rs34027711	0.00104082	NO
DSC3	ENSG00000134762	rs276918	0.000108315	NO	rs2591110	0.000120651	NO	rs2591110	0.00226292	NO
INPP5B	ENSG00000204084	rs7546178	0.000108618	NO	rs12746544	0.000106761	NO	rs7546178	0.00023283	NO
DYRK2	ENSG00000127334	rs10878822	0.000108993	NO	rs1905454	0.0167682	NO	rs10878822	0.00141782	NO
ZZEF1	ENSG00000074755	rs1821860	0.000109572	NO	rs58625333	0.00198496	NO	rs2317892	0.00191882	NO
TRIM44	ENSG00000166326	rs7128260	0.000109781	NO	rs7128260	0.000116816	NO	rs1447007	0.000953968	NO
MRPL35	ENSG00000132313	rs13403186	0.000110169	NO	rs13403186	5.70886e-06	YES	rs4474882	0.0261041	NO
PNRC1	ENSG00000146278	rs3777518	0.000110496	NO	rs12195066	0.000762936	NO	rs13215418	0.00314493	NO
USP14	ENSG00000101557	rs67705913	0.000111305	NO	rs11081025	0.00415903	NO	rs4797049	0.00464546	NO
FAM91A1	ENSG00000176853	rs13267313	0.000112462	NO	rs13252451	0.00123683	NO	rs7016556	0.00113725	NO
ME3	ENSG00000151376	rs7944874	0.000113647	NO	rs17820499	0.00394145	NO	rs4245423	0.0001936	NO
AC011322.1	ENSG00000233487	rs41298089	0.000113663	NO	rs6772164	0.00215728	NO	rs73084691	0.00553762	NO
USP48	ENSG00000090686	rs7554400	0.000113759	NO	rs10799708	0.000255709	NO	rs12132543	0.00288129	NO
LPAR3	ENSG00000171517	rs1536116	0.000113885	NO	rs12023575	0.000731615	NO	rs12145516	0.00104738	NO
EMP1	ENSG00000134531	rs10845824	0.000113934	NO	rs10772692	0.00892773	NO	rs2300243	0.00182932	NO
SELRC1	ENSG00000162377	KG_1_52638222	0.000114398	NO	rs12563825	0.00492618	NO	KG_1_52638222	0.00406169	NO
FRMD4A	ENSG00000151474	rs12355018	0.000114817	NO	rs17358351	0.00597379	NO	rs12355018	0.00026156	NO
SLC35F2	ENSG00000110660	rs564569	0.000114879	NO	rs578300	0.000110261	NO	rs12574006	0.00728842	NO
LNX2	ENSG00000139517	rs34465640	0.000115115	NO	rs3751395	0.00128699	NO	rs34465640	2.46538e-05	NO
SMYD3	ENSG00000185420	rs56260816	0.000115168	NO	rs56260816	0.00101412	NO	rs7523252	0.000771813	NO
ZC3HAV1L	ENSG00000146858	rs7811342	0.000115655	NO	rs7789074	0.00044628	NO	rs10954630	0.000498163	NO
DCLK3	ENSG00000163673	rs4678879	0.000115962	NO	rs197754	0.00217567	NO	rs197754	0.00748675	NO
DCLRE1A	ENSG00000198924	rs4918801	0.000116383	NO	rs11196845	0.000362369	NO	rs4752031	0.00143835	NO
IPCEF1	ENSG00000074706	rs17086041	0.000116628	NO	KG_6_155586920	0.00318623	NO	rs1316755	0.00709028	NO
ZBTB49	ENSG00000168826	rs4234838	0.000116701	NO	rs177795	0.00259642	NO	rs4234838	0.000957148	NO
C14orf167	ENSG00000215256	KG_14_23528592	0.000116763	NO	rs73600715	4.15894e-05	NO	rs17101367	0.00360226	NO
ALDH5A1	ENSG00000112294	rs9379762	0.000116814	NO	rs2027584	0.00816957	NO	rs9461124	0.0018452	NO
TMEM180	ENSG00000138111	rs729025	0.000116995	NO	rs12573077	4.33366e-07	YES	rs3740397	1.27602e-05	NO
ZNF295	ENSG00000173276	rs1378577	0.000117003	NO	rs13048056	0.00229767	NO	rs9325617	0.000320928	NO
TRAV21	ENSG00000211801	rs28756824	0.00011722	NO	rs17182592	0.00521942	NO	rs11624905	0.000334547	NO
FAM173B	ENSG00000150756	rs2662424	0.000117656	NO	rs2662533	0.00133084	NO	rs32267	0.00227233	NO
RBL2	ENSG00000103479	rs12444248	0.000117854	NO	rs1421090	0.00935304	NO	rs12599358	0.000148155	NO
AGGF1	ENSG00000164252	rs6888854	0.000117865	NO	rs9293691	0.00219547	NO	rs2069656	0.000778717	NO
ANKRA2	ENSG00000164331	rs2112161	0.000117968	NO	rs1979550	0.00033292	NO	rs1352200	0.0222009	NO
S100A13	ENSG00000189171	rs4351684	0.000118156	NO	rs10797096	0.00117437	NO	rs4351684	0.0197976	NO
FAR1	ENSG00000197601	rs7927727	0.000118437	NO	rs1997309	0.00154592	NO	rs2583119	0.00818814	NO
STX6	ENSG00000135823	rs12734657	0.000118781	NO	rs576602	8.33206e-05	NO	rs9919167	0.000829613	NO
MAP2K5	ENSG00000137764	rs12905371	0.000119046	NO	rs12905371	0.000658753	NO	rs17272228	0.00677587	NO
ATR	ENSG00000175054	rs34332506	0.000119551	NO	rs4683702	0.00149379	NO	rs4683702	0.00273495	NO
DSTN	ENSG00000125868	KG_20_16612598	0.000119732	NO	rs6044953	0.000169879	NO	rs6080720	0.00176612	NO
A2LD1	ENSG00000134864	rs1283280	0.000120438	NO	rs9554743	0.000113573	NO	rs4771388	0.00365842	NO
TRNT1	ENSG00000072756	rs340828	0.000120549	NO	rs59714193	0.00124799	NO	rs34729686	0.00108936	NO
DOK2	ENSG00000147443	rs1479056	0.000120795	NO	rs17495481	0.00116472	NO	rs4961412	0.00399892	NO
GPX7	ENSG00000116157	KG_1_52638222	0.000120882	NO	rs835338	1.1797e-05	NO	rs1288367	0.0394658	NO
SAMD12	ENSG00000177570	rs2033042	0.000121116	NO	rs4077747	0.00214539	NO	KG_8_120403336	0.00145952	NO
TAS2R10	ENSG00000121318	rs253156	0.000121758	NO	rs10845279	0.000351463	NO	rs7960202	0.00256602	NO
SARM1	ENSG00000004139	rs4796190	0.000121969	NO	rs2945396	0.00608225	NO	rs11650743	0.00392241	NO
CDO1	ENSG00000129596	rs411148	0.000122139	NO	rs258019	0.0014508	NO	rs2303752	0.0103336	NO
C19orf25	ENSG00000119559	rs4147904	0.00012226	NO	rs11670805	0.156886	NO	rs4147904	0.00739057	NO
SHPRH	ENSG00000146414	rs867056	0.000122347	NO	rs4370382	0.00501178	NO	rs9322069	0.00978151	NO
UBAP1	ENSG00000165006	rs950546	0.000122737	NO	rs11787797	0.0123723	NO	rs10972047	9.91139e-05	NO
UST	ENSG00000111962	rs9373576	0.000122888	NO	rs2128332	0.00298226	NO	rs6919514	0.00164047	NO
ASCC1	ENSG00000138303	rs1668157	0.000122951	NO	rs1668157	0.00255577	NO	rs875861	0.0237288	NO
FAM134B	ENSG00000154153	rs25901	0.000122959	NO	rs25901	0.00020906	NO	rs252446	0.00738788	NO
PDP2	ENSG00000172840	rs719941	0.000123425	NO	rs16957489	0.00100508	NO	rs10852433	0.00605919	NO
NOG	ENSG00000183691	rs12449568	0.000123531	NO	rs17759200	0.00769614	NO	rs4793863	0.00596697	NO
PTN	ENSG00000105894	rs4099093	0.00012395	NO	rs889870	0.000448155	NO	rs10268599	0.00110387	NO
AVL9	ENSG00000105778	rs6462396	0.000124127	NO	rs7787353	0.000589983	NO	rs10233901	0.00166599	NO
IQGAP3	ENSG00000183856	rs1412310	0.00012469	NO	rs6677369	0.0376124	NO	rs1412310	0.0259863	NO
NT5E	ENSG00000135318	rs4053720	0.000124702	NO	rs867744	5.76056e-05	NO	rs4053720	0.000672698	NO
PAPOLA	ENSG00000090060	rs17310204	0.000124735	NO	rs8012206	0.00276487	NO	rs8011303	0.000575471	NO
C2orf29	ENSG00000158435	rs10172039	0.000125833	NO	rs3218977	0.0107168	NO	rs10172039	0.000373975	NO
DGKD	ENSG00000077044	rs838554	0.000126154	NO	rs1500482	0.000911788	NO	rs6708323	0.00189009	NO
GBP2	ENSG00000162645	rs4656013	0.000126708	NO	rs61766110	6.45204e-06	YES	rs4656013	0.000538151	NO
CMTM7	ENSG00000153551	rs11924760	0.000126908	NO	rs9849233	0.000872238	NO	rs3853719	0.00100545	NO
RGP1	ENSG00000107185	rs10972341	0.000127183	NO	rs4878640	0.0200103	NO	rs167906	0.0115053	NO
SLC7A11	ENSG00000151012	rs1376082	0.000128187	NO	rs35666583	0.000110022	NO	rs17050678	0.0023157	NO
RAF1	ENSG00000132155	rs4684079	0.000128228	NO	rs167408	0.00159295	NO	rs13064115	0.0055277	NO
BRCA1	ENSG00000012048	rs9646413	0.000128308	NO	rs799917	0.0114162	NO	rs2229611	0.0118068	NO
LBR	ENSG00000143815	rs753720	0.000128455	NO	rs16845098	0.00536391	NO	rs2405523	0.00173032	NO
ZNF212	ENSG00000170260	rs12704090	0.000129146	NO	rs12704091	3.10318e-05	NO	rs887570	0.00516801	NO
VPS11	ENSG00000160695	rs471000	0.000129567	NO	rs12788933	0.01461	NO	rs45448195	0.00663991	NO
ZNF830	ENSG00000198783	rs1588799	0.000129672	NO	rs7209082	0.00569998	NO	rs1588799	0.00256964	NO
EEF1A1P27	ENSG00000179460	rs7806034	0.000129748	NO	rs2058076	0.000264259	NO	rs7806034	0.000229179	NO
FAM32A	ENSG00000105058	rs12977651	0.000130244	NO	rs55954696	0.000425791	NO	rs10410357	0.00553479	NO
ANXA7	ENSG00000138279	rs7087762	0.000131116	NO	rs2131960	0.0112796	NO	rs7087762	0.00963732	NO
PLEKHA1	ENSG00000107679	rs7350442	0.000131122	NO	rs7350442	7.58754e-05	NO	rs2935692	0.000411921	NO
HEATR3	ENSG00000155393	rs11647203	0.000131562	NO	rs11076510	2.05285e-06	YES	rs8046783	0.00355804	NO
PRR4	ENSG00000111215	rs3851578	0.000131834	NO	rs1015442	2.51245e-08	YES	rs3741845	0.00541252	NO
RP11-30K9.1	ENSG00000242747	rs72753121	0.000131901	NO	rs1426652	0.000770322	NO	rs11071459	0.000220175	NO
CEACAM21	ENSG00000007129	rs2302188	0.000132106	NO	rs2302188	4.74531e-06	YES	rs7251950	0.00551785	NO
ASPH	ENSG00000198363	rs12547094	0.000132359	NO	rs10216609	0.00039424	NO	rs3864674	0.000197475	NO
COL16A1	ENSG00000084636	rs6669719	0.000133007	NO	rs16834081	0.0106469	NO	rs6669719	0.00483518	NO
DGCR8	ENSG00000128191	rs5992429	0.000133076	NO	rs55929151	2.61241e-07	YES	rs5992429	0.000335506	NO
CLEC4D	ENSG00000166527	rs74059866	0.000133131	NO	rs74059866	0.000136499	NO	rs7308811	0.00469402	NO
HMBS	ENSG00000256269	rs471000	0.000133442	NO	rs471000	0.000475119	NO	rs10892482	0.00906049	NO
JAKMIP2	ENSG00000176049	rs62378571	0.000133565	NO	rs17624756	0.000574343	NO	rs11958187	0.00401802	NO
LETMD1	ENSG00000050426	rs7957659	0.000134671	NO	rs17125286	0.0011741	NO	rs829112	0.00285306	NO
B3GALNT2	ENSG00000162885	rs2774334	0.000135237	NO	rs291384	0.00128828	NO	rs72767414	0.00294041	NO
LIN52	ENSG00000205659	rs2286425	0.000135412	NO	rs3742809	9.09602e-06	YES	rs3742809	0.00432198	NO
HERC3	ENSG00000138641	rs28898346	0.000135417	NO	rs28898346	0.000337997	NO	rs538005	0.00389521	NO
TRIM65	ENSG00000141569	rs2665972	0.000135863	NO	rs2305346	0.0178067	NO	rs59555688	0.0265221	NO
MARCH6	ENSG00000145495	rs2380095	0.000136075	NO	rs2380095	2.1431e-07	YES	rs17789143	0.00504808	NO
MRPL41	ENSG00000182154	rs10867068	0.000136121	NO	rs1129767	0.00448459	NO	rs10732688	0.0510251	NO
SNRPGP5	ENSG00000235763	rs861136	0.000136302	NO	rs10796006	0.00285211	NO	rs35954282	0.00112928	NO
BCL6	ENSG00000113916	rs16862892	0.000136706	NO	rs849755	0.00631644	NO	rs13079741	0.00503527	NO
GRIN2A	ENSG00000183454	rs4985053	0.000138252	NO	rs9931692	0.00934521	NO	rs35146603	0.00493799	NO
C12orf51	ENSG00000173064	rs10850023	0.000138402	NO	rs3803061	0.031173	NO	rs3752630	0.0257248	NO
DRG2	ENSG00000108591	rs7217560	0.000138662	NO	rs17732024	0.0187498	NO	rs7217560	0.000416757	NO
APCDD1L	ENSG00000198768	rs6128410	0.000139291	NO	rs6015258	0.00763142	NO	rs6015338	0.00106697	NO
ATP2B4	ENSG00000058668	rs6670040	0.00013988	NO	rs2798625	0.000237334	NO	rs6670040	9.69687e-05	NO
MCPH1	ENSG00000147316	rs7008774	0.000140121	NO	rs10086565	0.000202601	NO	rs6995971	0.000157324	NO
CADM1	ENSG00000182985	rs34138164	0.000141199	NO	rs2275997	0.000905425	NO	rs7949181	0.00173998	NO
SCAND2	ENSG00000176700	rs11858419	0.000141438	NO	rs8182086	9.47356e-05	NO	rs17631906	0.0113704	NO
ZC3H12D	ENSG00000178199	rs11752228	0.000141685	NO	rs10782309	7.20058e-05	NO	rs10782309	0.000149015	NO
PHF23	ENSG00000040633	rs7222019	0.000142352	NO	rs4796409	0.000228951	NO	rs1514028	0.00902537	NO
VMO1	ENSG00000182853	rs4790230	0.000142372	NO	rs4790230	0.000232032	NO	rs8072788	0.0110234	NO
C11orf58	ENSG00000110696	rs757517	0.0001424	NO	KG_11_17324827	0.0084632	NO	KG_11_17041516	0.00186167	NO
SORT1	ENSG00000134243	rs565808	0.000142424	NO	rs924181	8.28408e-05	NO	rs12736201	0.000372126	NO
POGLUT1	ENSG00000163389	rs17281703	0.000142784	NO	rs17281647	0.000323875	NO	rs7625642	0.00766376	NO
EARS2	ENSG00000103356	rs2158245	0.000142977	NO	rs16973781	0.000263802	NO	rs2158245	0.000152606	NO
MANBAL	ENSG00000101363	rs1043404	0.000143404	NO	rs62208292	3.37489e-05	NO	rs73296462	0.00622216	NO
URB2	ENSG00000135763	rs61824034	0.00014368	NO	rs61824034	0.00132223	NO	rs2530360	0.0032112	NO
C2orf16	ENSG00000221843	rs7567409	0.000144028	NO	rs72784782	0.0081042	NO	rs7567409	0.000536377	NO
ZFP90	ENSG00000184939	rs1728765	0.000144432	NO	rs1103955	4.41323e-07	YES	rs7188750	0.00403822	NO
INO80C	ENSG00000153391	rs355319	0.000144546	NO	rs12962805	0.0497717	NO	rs355319	0.000736053	NO
UFC1	ENSG00000143222	rs10494367	0.00014463	NO	rs1136207	0.00164916	NO	rs1572498	0.000165958	NO
BPNT1	ENSG00000162813	rs11118452	0.000145412	NO	rs774146	0.0017539	NO	rs1620685	7.67689e-06	NO
MIR1267	ENSG00000221650	rs2994577	0.000146073	NO	rs9520852	0.00186404	NO	rs9301247	0.000788052	NO
CCDC106	ENSG00000173581	rs912735	0.000146401	NO	rs7249172	0.000271088	NO	KG_19_61253918	0.00505291	NO
NUP210	ENSG00000132182	rs6793656	0.000146875	NO	rs17038710	0.0028989	NO	rs4263271	0.00207793	NO
TRAV3	ENSG00000211777	rs7140691	0.000146946	NO	rs7159043	0.000915083	NO	rs871408	0.000888096	NO
AC024270.1	ENSG00000166503	rs55994896	0.000147209	NO	rs7170046	0.00114161	NO	rs59199978	0.00803932	NO
ADD3	ENSG00000148700	rs12243027	0.000147216	NO	rs504263	0.000914624	NO	rs661846	0.00372741	NO
BNIPL	ENSG00000163141	rs15740	0.000147409	NO	rs15740	7.32294e-06	YES	rs61818035	0.00852165	NO
AP000936.4	ENSG00000224077	rs12099358	0.000147854	NO	rs548046	0.00220174	NO	rs548046	0.00127322	NO
IFT46	ENSG00000118096	rs11552421	0.000148055	NO	rs11552421	0.000735651	NO	rs5014623	0.000929834	NO
TTC5	ENSG00000136319	rs2184670	0.000148094	NO	rs3209531	0.00103866	NO	rs12884216	0.000891217	NO
NCAPG	ENSG00000109805	rs4323099	0.000148634	NO	rs1400938	0.000363848	NO	rs7654027	0.00178801	NO
FAM53A	ENSG00000174137	rs811316	0.000148831	NO	rs811316	1.31272e-12	YES	rs811316	0.000384161	NO
ZNF250	ENSG00000196150	rs12681727	0.000148965	NO	rs12681727	0.0123808	NO	rs56089308	0.0935098	NO
HADHA	ENSG00000084754	rs72809668	0.000149072	NO	rs72809668	0.000690713	NO	rs60315551	0.00033763	NO
C8orf40	ENSG00000176209	rs2974312	0.000149544	NO	rs2923428	9.41242e-08	YES	rs13264131	0.00354273	NO
ACOT4	ENSG00000177465	rs12590145	0.000150069	NO	rs12590145	1.87683e-05	NO	rs12100961	0.0177642	NO
RAB21	ENSG00000080371	rs10748183	0.000151104	NO	rs11178918	0.000859713	NO	rs2367751	0.00240251	NO
SCARNA18	ENSG00000238835	rs10040340	0.00015124	NO	rs4703555	0.0121997	NO	rs10040340	0.00349746	NO
RP11-484D2.3	ENSG00000254463	rs61898727	0.000152016	NO	rs7117110	0.00324232	NO	rs7117110	0.00076997	NO
UBTD1	ENSG00000165886	rs10883098	0.000152133	NO	rs3890727	0.00420183	NO	rs10748732	0.0133423	NO
ANAPC4	ENSG00000053900	rs186408	0.000152138	NO	rs6448356	0.00676334	NO	rs11730482	0.000850708	NO
DHX37	ENSG00000150990	rs4442602	0.000152238	NO	rs4448747	0.0268625	NO	rs4442602	9.61033e-05	NO
ADCK2	ENSG00000133597	rs1181723	0.000152553	NO	rs269227	0.00311342	NO	rs886645	0.000113344	NO
NUDT7	ENSG00000140876	rs2966055	0.000153144	NO	rs9924012	2.26398e-06	YES	rs7200961	0.000747182	NO
HLA-F-AS1	ENSG00000214922	rs1012411	0.000153635	NO	rs1633050	0.000243986	NO	rs3129054	0.0142728	NO
RNGTT	ENSG00000111880	rs12661230	0.000153771	NO	rs35953049	0.0158633	NO	rs9444675	0.00255274	NO
CNTRL	ENSG00000119397	rs10985376	0.000154443	NO	rs10984847	0.0022	NO	rs2777320	0.00270511	NO
CLIC1	ENSG00000213719	rs2523589	0.000154509	NO	rs35647108	0.00237977	NO	rs570963	0.00275773	NO
STAU2	ENSG00000040341	rs35990825	0.00015453	NO	rs7841334	0.00544037	NO	rs13258239	0.00391869	NO
CEP164	ENSG00000110274	rs2243935	0.000154721	NO	rs2156121	0.00271797	NO	rs2243935	0.00417585	NO
TNFRSF25	ENSG00000215788	rs10779676	0.000154874	NO	rs4908443	0.00133447	NO	rs9439603	0.00048333	NO
GTDC1	ENSG00000121964	rs10445654	0.000155129	NO	rs13026163	0.00031651	NO	rs13017937	0.00170336	NO
AGAP1	ENSG00000157985	rs717518	0.000155182	NO	rs2720102	0.014132	NO	rs12052330	0.000210034	NO
C12orf23	ENSG00000151135	rs2559600	0.000155388	NO	rs933880	0.00467332	NO	rs1465546	0.000113563	NO
RNF34	ENSG00000170633	rs15876	0.000155583	NO	rs925530	0.00298584	NO	rs56036638	0.00519371	NO
C17orf79	ENSG00000172301	KG_17_26901969	0.00015603	NO	rs2160811	0.00560904	NO	rs225208	0.00570099	NO
AL162574.1	ENSG00000196777	rs1323669	0.000156677	NO	rs2209118	0.00239163	NO	rs74112070	0.00102883	NO
DET1	ENSG00000140543	rs7402984	0.000156927	NO	rs17190166	0.00106365	NO	rs293359	0.0177398	NO
ZNF721	ENSG00000182903	rs61792123	0.000157573	NO	rs61792123	0.00346886	NO	rs60796428	0.0675503	NO
RP11-824M15.1	ENSG00000224161	rs7231369	0.000157585	NO	rs7231369	0.000317971	NO	rs28645103	0.00269989	NO
PRSS35	ENSG00000146250	rs1013318	0.000157812	NO	rs13220730	0.00173109	NO	rs6899777	0.000957239	NO
TBCC	ENSG00000124659	rs1397175	0.000157977	NO	rs9472031	0.00763169	NO	rs9471831	0.0157449	NO
TNPO3	ENSG00000064419	rs10488630	0.000158457	NO	rs17425565	0.0016717	NO	rs6467181	0.00428912	NO
ZNHIT6	ENSG00000117174	rs12743311	0.00015922	NO	rs5744357	0.000162032	NO	rs11161455	0.000117186	NO
SNORD114-2	ENSG00000200823	rs10132483	0.0001598	NO	rs61991058	0.0594157	NO	rs10132483	3.55929e-05	NO
RAB11FIP5	ENSG00000135631	rs12473812	0.000159981	NO	rs6546819	0.0335545	NO	rs1464690	0.000870761	NO
RP11-166B2.1	ENSG00000234719	rs1713482	0.00016007	NO	rs11645971	0.00179127	NO	rs11645971	0.000405208	NO
ZNF235	ENSG00000159917	rs2571081	0.000160173	NO	rs346524	0.00231496	NO	rs346524	0.00216541	NO
CD1B	ENSG00000158485	rs450850	0.00016022	NO	rs12075	0.00226078	NO	rs450850	0.00180562	NO
ZNF503	ENSG00000165655	rs58689185	0.00016023	NO	rs61862570	0.00656267	NO	rs17435126	0.000237298	NO
IGFLR1	ENSG00000126246	rs4806237	0.000160738	NO	rs12973353	0.000103173	NO	KG_19_41877248	0.00174269	NO
PIP4K2A	ENSG00000150867	rs1409393	0.000160758	NO	rs12253847	6.91293e-05	NO	rs10741021	0.020469	NO
ZFYVE19	ENSG00000166140	rs10152371	0.00016133	NO	rs10152371	0.0017744	NO	rs11070293	0.0189065	NO
HEATR1	ENSG00000119285	rs10802580	0.000161805	NO	rs1252145	0.000704255	NO	KG_1_235242393	0.00943937	NO
RP11-941H19.1	ENSG00000241746	rs73693576	0.000162344	NO	rs4739743	0.000149826	NO	rs73693576	0.000175667	NO
PET112	ENSG00000059691	rs1877185	0.000162556	NO	rs62328982	0.000103423	NO	rs55834581	0.027442	NO
GEMIN7	ENSG00000142252	rs12983889	0.000163196	NO	rs10403760	0.00012993	NO	rs13344893	0.00144139	NO
SOBP	ENSG00000112320	rs4946900	0.000163328	NO	rs1462147	0.0021992	NO	rs1462147	0.00109483	NO
ARHGEF40	ENSG00000165801	rs1261801	0.000163728	NO	rs10872886	0.000291263	NO	rs10872886	0.00163424	NO
RBM11	ENSG00000185272	rs2822502	0.000164196	NO	rs2822502	0.000573518	NO	rs2822162	0.00334754	NO
CHRAC1	ENSG00000104472	rs4961309	0.000165166	NO	rs4961309	1.06388e-05	YES	rs10097160	0.00393862	NO
LSM5	ENSG00000106355	rs17336609	0.000165915	NO	rs7783129	0.00324153	NO	rs12671823	0.00778983	NO
UQCRH	ENSG00000173660	rs11211176	0.000165971	NO	rs3766236	0.00506242	NO	KG_1_45867492	0.000955398	NO
VTA1	ENSG00000009844	rs2782528	0.000166025	NO	rs17769801	0.00217096	NO	rs955271	0.00241519	NO
BNIP1	ENSG00000113734	rs17662639	0.000166258	NO	rs869236	0.00135946	NO	rs792691	0.00469501	NO
CCDC50	ENSG00000152492	rs12494006	0.000166302	NO	rs4677728	0.000281496	NO	rs9851374	0.000663833	NO
ZCCHC14	ENSG00000140948	rs9927977	0.000166805	NO	rs72813976	0.00176378	NO	rs56286756	0.0232613	NO
DNHD1	ENSG00000179532	rs2345345	0.000167134	NO	rs10769730	0.00170593	NO	rs10839587	0.00081289	NO
ERGIC3	ENSG00000125991	rs6088887	0.00016784	NO	rs2425021	0.023069	NO	KG_20_33760828	0.00947145	NO
CHN1	ENSG00000128656	rs9789395	0.000168544	NO	rs2646146	0.00194676	NO	rs9789395	0.00071162	NO
RPL39L	ENSG00000163923	rs12054151	0.000168576	NO	rs3774052	0.00152484	NO	rs13323803	0.000917887	NO
C11orf21	ENSG00000110665	rs11023096	0.000168768	NO	rs1029409	0.000145235	NO	rs4255520	0.00112885	NO
ARHGAP25	ENSG00000163219	rs7569175	0.000169006	NO	rs6740317	0.00158687	NO	rs6740317	0.003958	NO
SDC1	ENSG00000115884	rs6716014	0.000169019	NO	rs666416	0.00782927	NO	rs6716014	1.79882e-05	NO
F5	ENSG00000198734	rs2213873	0.000169481	NO	rs2298905	3.47869e-05	NO	rs12038274	0.00486343	NO
COL11A2	ENSG00000204248	rs9276835	0.000169633	NO	rs6457709	0.00267809	NO	rs9276859	0.000181754	NO
MT1E	ENSG00000169715	rs1862849	0.000169639	NO	rs1862849	0.00023048	NO	rs2113315	0.000196514	NO
ILKAP	ENSG00000132323	rs34995138	0.00016977	NO	rs6738488	0.00200627	NO	rs6755052	0.00433408	NO
C22orf40	ENSG00000205643	rs1984406	0.000169958	NO	rs6007897	0.000166594	NO	rs136095	0.000864952	NO
MEX3C	ENSG00000176624	rs4940069	0.000170085	NO	rs1025687	0.000806337	NO	rs1025687	0.00104511	NO
DCLRE1C	ENSG00000152457	rs7083600	0.000170713	NO	rs1013405	0.000140432	NO	rs2688827	0.00326465	NO
RFC4	ENSG00000163918	rs266718	0.000170846	NO	rs17373414	0.000968094	NO	rs17373414	0.00433589	NO
STAT2	ENSG00000170581	rs61957798	0.000170859	NO	rs7297871	0.00992677	NO	rs61957798	0.000559635	NO
RP11-849H4.2	ENSG00000254469	rs3133259	0.0001712	NO	rs7123288	0.00136052	NO	rs7943424	0.00182247	NO
GPX8	ENSG00000164294	rs12152746	0.000171441	NO	rs6450226	0.00320867	NO	rs7716434	0.000594926	NO
SSX2IP	ENSG00000117155	rs6681025	0.000171528	NO	rs11161543	0.016807	NO	rs1530103	0.00974851	NO
SERPINB9	ENSG00000170542	rs72838674	0.0001717	NO	rs72842116	6.14349e-06	YES	rs316346	0.0131134	NO
FAM131B	ENSG00000159784	KG_7_142743336	0.000172371	NO	rs2189874	0.0345375	NO	KG_7_142743336	0.000370838	NO
PPIAP29	ENSG00000214975	rs2762356	0.000172489	NO	rs12213891	0.00609167	NO	rs2762356	0.000736158	NO
C14orf49	ENSG00000176438	rs1951990	0.000173674	NO	rs17093417	0.00161164	NO	rs17093417	0.000289487	NO
EIF4A3	ENSG00000141543	rs35802963	0.000174166	NO	rs11150745	0.0151385	NO	rs9897830	0.0263562	NO
ADAMTS6	ENSG00000049192	rs7710264	0.000174819	NO	rs7710264	0.000145257	NO	rs2561217	0.00305657	NO
MINK1	ENSG00000141503	rs8072531	0.000175109	NO	rs1052751	5.5242e-05	NO	rs11651691	0.00736818	NO
EPN2	ENSG00000072134	rs4924980	0.000175696	NO	rs2703781	0.0453546	NO	rs2453614	0.00321965	NO
HLA-DRB6	ENSG00000229391	rs968155	0.000177152	NO	rs9268581	6.98796e-05	NO	rs968155	0.000408545	NO
KIAA0748	ENSG00000135426	rs1994355	0.000178021	NO	rs2264786	3.48654e-06	YES	rs10876848	0.0195618	NO
NUP54	ENSG00000138750	rs34685001	0.000178755	NO	rs6853965	0.00770075	NO	rs17000522	0.00886238	NO
CD55	ENSG00000196352	rs607952	0.000179145	NO	rs2842721	0.0146085	NO	rs607952	0.00964624	NO
SEPT11	ENSG00000138758	rs34685001	0.000179421	NO	rs1874564	0.00735799	NO	rs34685001	0.00234325	NO
SMYD4	ENSG00000186532	rs11078635	0.000179935	NO	rs11062	0.000180265	NO	rs10438710	0.0068596	NO
NCAM1	ENSG00000149294	rs387301	0.000180258	NO	rs586903	0.00131396	NO	rs591242	0.000715877	NO
PTPN23	ENSG00000076201	rs17287379	0.000180536	NO	rs59048074	0.0182298	NO	rs17287379	0.000393247	NO
RNF219	ENSG00000152193	rs1590946	0.000180664	NO	rs9601109	0.000330459	NO	rs1972227	0.00147144	NO
SC5DL	ENSG00000109929	rs1945010	0.00018144	NO	rs2115923	9.27174e-05	NO	rs1945010	0.00109508	NO
STX10	ENSG00000104915	rs2943690	0.000181896	NO	KG_19_13292398	0.0115691	NO	rs13382150	0.0144378	NO
CSNK2A1	ENSG00000101266	rs512236	0.000182135	NO	rs1294690	0.00983544	NO	rs512236	0.00052471	NO
IQSEC1	ENSG00000144711	rs2733168	0.000182775	NO	rs310752	0.000230557	NO	rs3856806	0.00125786	NO
NUP153	ENSG00000124789	rs2147215	0.000183765	NO	rs10807604	0.00511059	NO	rs35544124	0.000306675	NO
VTRNA1-3	ENSG00000202515	rs801169	0.000184357	NO	rs6848	0.0045231	NO	rs2569169	0.00299927	NO
NANOS1	ENSG00000188613	rs3824830	0.000184545	NO	rs3824830	0.000978903	NO	rs61864459	0.00654706	NO
ICAM5	ENSG00000105376	rs7258950	0.000184592	NO	rs1051738	0.00524537	NO	rs7258950	0.00351879	NO
IAH1	ENSG00000134330	rs10063	0.00018467	NO	rs4321340	0.00274873	NO	rs10929589	0.0112473	NO
POLH	ENSG00000170734	rs6918742	0.00018513	NO	rs6458351	0.00282228	NO	rs9369476	0.00862654	NO
IP6K2	ENSG00000068745	KG_3_48824142	0.000185455	NO	rs6442117	0.00105405	NO	rs6796790	0.00810054	NO
UTP3	ENSG00000132467	rs1881668	0.000185736	NO	rs7683903	0.0240866	NO	rs11249497	0.00265764	NO
NPY5R	ENSG00000164129	rs2597444	0.000185741	NO	rs4593083	0.0121256	NO	rs17571991	0.00589688	NO
EFHB	ENSG00000163576	rs1133328	0.000186553	NO	rs1133328	0.000612108	NO	rs1948904	0.00434337	NO
RPS6KB1	ENSG00000108443	rs6503905	0.000187162	NO	rs9899390	0.00714987	NO	rs6503905	0.00879687	NO
ADAM2	ENSG00000104755	rs62511408	0.000187305	NO	rs12375383	0.00324599	NO	rs16888382	0.000252951	NO
TRDV3	ENSG00000256590	rs34304860	0.000187481	NO	rs4981419	0.00103067	NO	rs3811259	0.00154686	NO
COL22A1	ENSG00000169436	rs12674962	0.000187543	NO	rs34687998	0.0023469	NO	rs12114743	0.000202826	NO
RPS6	ENSG00000137154	rs1932456	0.000187558	NO	rs28434727	0.00142207	NO	rs17244095	0.00622497	NO
STXBP2	ENSG00000076944	rs3786688	0.000187669	NO	rs12610448	0.00220128	NO	rs34970001	0.0137062	NO
CNOT7	ENSG00000198791	rs11778291	0.000191155	NO	rs17549969	0.00730666	NO	rs17125338	0.00386923	NO
MAP6D1	ENSG00000180834	rs263016	0.000191649	NO	rs9844777	0.000237319	NO	rs482912	0.00427193	NO
STOX2	ENSG00000173320	rs11734376	0.000191669	NO	rs6853755	0.00251321	NO	rs11734376	0.000488336	NO
HEBP1	ENSG00000013583	rs7299830	0.000191956	NO	rs2072539	0.00191745	NO	KG_12_12375929	0.00108975	NO
MT1X	ENSG00000187193	rs4784730	0.000192139	NO	rs4566154	0.00230026	NO	rs9922112	0.00885227	NO
LINC00243	ENSG00000214894	rs2517592	0.000192477	NO	rs3094629	0.000151482	NO	rs2905722	0.000428041	NO
GSTM1	ENSG00000134184	rs11807	0.000192623	NO	rs11807	0.000661357	NO	rs11807	0.00847825	NO
ADCK1	ENSG00000063761	rs10143701	0.000192835	NO	rs10132988	1.13146e-05	NO	rs390316	0.00519103	NO
JAG1	ENSG00000101384	rs12480468	0.000193126	NO	rs6108927	0.00519041	NO	rs12480468	0.00108101	NO
MYO1F	ENSG00000142347	rs12610448	0.000193479	NO	rs10416111	0.00929778	NO	rs10416111	0.00384725	NO
WDR6	ENSG00000178252	rs12631989	0.000193864	NO	rs7643368	0.00120231	NO	rs9873726	0.0726935	NO
BMP6	ENSG00000153162	rs1885465	0.000195087	NO	rs1885465	0.000405002	NO	rs1322237	0.000805435	NO
FAM65B	ENSG00000111913	rs1747522	0.000195312	NO	rs1165165	0.015345	NO	rs2070642	0.000679362	NO
EIF5A2	ENSG00000163577	rs7611581	0.00019534	NO	rs360419	0.00193747	NO	rs1491663	0.012307	NO
TXNDC15	ENSG00000113621	rs9327686	0.000195362	NO	rs10056789	0.0181455	NO	rs744247	0.00738777	NO
ZNF219	ENSG00000165804	rs4470055	0.000195504	NO	rs12888070	0.000245295	NO	rs4470055	0.0026347	NO
NBEAL2	ENSG00000160796	rs6442009	0.000195672	NO	rs1001007	0.0172434	NO	rs6442009	0.0025848	NO
ATF1	ENSG00000123268	rs3825219	0.000196831	NO	rs2178173	0.0198793	NO	rs61181595	0.00496873	NO
CD300C	ENSG00000167850	rs1107704	0.000196936	NO	rs1107704	0.000625118	NO	rs12944665	0.0111751	NO
DPM3	ENSG00000179085	rs6690388	0.000198499	NO	rs1218592	0.0223168	NO	rs10908455	0.00303651	NO
RTCD1	ENSG00000137996	rs12123486	0.000198636	NO	rs61783495	0.00687312	NO	rs12027179	0.00684042	NO
MYO1C	ENSG00000197879	rs7209963	0.000200326	NO	rs1885987	0.022284	NO	rs7209963	0.00926785	NO
TXNDC3	ENSG00000086288	rs17170830	0.000200346	NO	rs17170830	0.000523308	NO	rs7777258	0.000639277	NO
EHBP1	ENSG00000115504	rs4672474	0.000201151	NO	KG_2_62048905	0.00625281	NO	rs6753189	0.0135914	NO
C1RL	ENSG00000139178	rs7311050	0.00020283	NO	rs2041375	0.0177115	NO	rs1984564	0.001641	NO
CMTM3	ENSG00000140931	rs2526721	0.000202982	NO	rs8051710	0.00031301	NO	rs2526721	0.000205918	NO
NCOA7	ENSG00000111912	rs584032	0.000203077	NO	rs1322633	0.0122975	NO	rs1322633	0.0116308	NO
KCTD9	ENSG00000104756	rs10481337	0.000203536	NO	rs17053931	0.000528923	NO	rs7002349	0.00248697	NO
SLC25A34	ENSG00000162461	rs34958034	0.000204457	NO	rs34958034	0.000854898	NO	rs804134	0.00166515	NO
CLASP2	ENSG00000163539	rs11129533	0.000204815	NO	KG_3_32533178	0.0297445	NO	rs13076799	0.00179314	NO
VLDLR	ENSG00000147852	rs3904470	0.000205217	NO	rs10738699	0.00123824	NO	rs12554929	0.00124829	NO
ANG	ENSG00000214274	rs7159043	0.000206707	NO	rs4394987	0.00064149	NO	rs8008446	0.00165528	NO
CHSY1	ENSG00000131873	rs2643350	0.000206724	NO	rs59193298	0.00501563	NO	rs7174996	0.00152637	NO
EED	ENSG00000074266	rs12146464	0.000206747	NO	rs881120	0.0245213	NO	rs10898437	0.00584182	NO
SPOP	ENSG00000121067	rs68044892	0.000207168	NO	rs7217988	0.00349959	NO	rs2303487	0.00480043	NO
C9orf46	ENSG00000107020	rs7860592	0.000207598	NO	rs7860592	8.90298e-06	YES	rs10974625	0.0102587	NO
SPP1	ENSG00000118785	rs6532024	0.000207745	NO	rs1471403	3.02876e-08	YES	rs10032322	0.00745466	NO
PIGF	ENSG00000151665	rs10201978	0.000208206	NO	rs4952831	0.000343059	NO	rs56304087	0.000606678	NO
ZNF525	ENSG00000203326	rs7259646	0.000208411	NO	rs11671598	0.000103791	NO	rs57209721	0.00030269	NO
NOTCH2	ENSG00000134250	rs3753264	0.000209071	NO	rs911244	0.00586807	NO	rs2282403	0.0103627	NO
KIAA1671	ENSG00000197077	rs2027887	0.000209939	NO	rs4476445	3.42094e-05	NO	rs742170	0.00112988	NO
DDHD2	ENSG00000085788	rs13279807	0.000210169	NO	rs12541651	0.00464665	NO	rs7820902	0.00137634	NO
RP5-1160K1.1	ENSG00000235045	rs4839225	0.000210288	NO	rs11807	0.00421317	NO	rs74117680	0.00320581	NO
CD8A	ENSG00000153563	rs34546581	0.000210587	NO	rs34546581	0.000570559	NO	rs2139199	0.215382	NO
MED19	ENSG00000156603	rs518804	0.000211014	NO	rs518804	0.00234662	NO	rs3741089	0.0117917	NO
WDR37	ENSG00000047056	rs4880473	0.00021102	NO	rs7087819	0.0023963	NO	rs915268	0.00196722	NO
PLCL1	ENSG00000115896	rs1456566	0.000211424	NO	rs1607376	0.00499473	NO	rs6746027	0.00715493	NO
ITIH4	ENSG00000055955	rs13083728	0.000211454	NO	rs11130313	2.03812e-06	YES	rs11130313	0.00351574	NO
SNAPC5	ENSG00000174446	rs4776900	0.000211773	NO	rs34722686	0.00196195	NO	rs12908529	0.000838514	NO
NUDCD3	ENSG00000015676	rs10240967	0.000211859	NO	rs17654740	0.00108907	NO	rs10267576	0.0118277	NO
IFNA14	ENSG00000228083	rs7034410	0.000211887	NO	rs7047648	0.0107159	NO	rs10757291	0.0117227	NO
DNAJC3	ENSG00000102580	rs6492836	0.00021201	NO	rs9525135	0.00621212	NO	rs9590145	0.00158312	NO
FAM190B	ENSG00000107771	rs4934015	0.00021209	NO	rs12264194	0.00121325	NO	rs612715	0.0104997	NO
CUL2	ENSG00000108094	rs6481963	0.000212281	NO	rs1953597	0.00556987	NO	rs6481963	0.000314252	NO
GAA	ENSG00000171298	rs8065486	0.000212608	NO	rs8065486	6.19427e-09	YES	rs12940486	0.000630927	NO
C1orf74	ENSG00000162757	rs58868503	0.000214111	NO	rs6691759	0.00943017	NO	rs4844484	0.00587945	NO
GAD1	ENSG00000128683	rs6755814	0.000214405	NO	rs12622772	0.00148165	NO	rs11893993	0.00157535	NO
EIF2B2	ENSG00000119718	rs4556	0.000214657	NO	rs4556	2.00559e-07	YES	rs12887154	0.0440263	NO
MAL	ENSG00000172005	rs3112230	0.000214918	NO	rs2320625	0.000132742	NO	rs7563350	0.173888	NO
MCCC1	ENSG00000078070	rs1502762	0.000215161	NO	rs2243991	0.00222058	NO	rs1502762	0.00129302	NO
ABR	ENSG00000159842	rs9908795	0.000215828	NO	rs434307	0.00931493	NO	rs415822	0.0164859	NO
FAM184A	ENSG00000111879	rs997463	0.000216567	NO	rs9481945	0.00425492	NO	rs1413845	0.0026645	NO
NUBP1	ENSG00000103274	rs8743	0.000216605	NO	rs7184228	0.0029718	NO	rs7184228	0.00671852	NO
MEP1A	ENSG00000112818	rs9463163	0.000216885	NO	rs9296540	0.000245056	NO	rs4599639	0.000435587	NO
CCND1	ENSG00000110092	rs4357716	0.000217471	NO	rs4357716	0.0284316	NO	rs10899612	0.00662324	NO
TTF2	ENSG00000116830	rs2244501	0.000217473	NO	rs1335532	0.00319897	NO	rs9428194	0.0080081	NO
C4orf41	ENSG00000168538	rs11736952	0.00021763	NO	rs72703487	0.00449486	NO	rs28576779	0.000492237	NO
TOP2B	ENSG00000077097	rs1160717	0.000217862	NO	rs7652856	0.00153413	NO	rs7610415	0.000544046	NO
ZNF704	ENSG00000164684	rs4739608	0.00021845	NO	rs72671953	0.0016843	NO	rs10112204	0.00205263	NO
SHPK	ENSG00000197417	rs4790438	0.000218657	NO	rs222780	9.37265e-05	NO	rs17762380	0.00590727	NO
SYNGR1	ENSG00000100321	rs5750789	0.000218705	NO	KG_22_38065156	0.00489067	NO	rs137687	0.00245229	NO
PMM1	ENSG00000100417	rs1883205	0.000218803	NO	rs2187795	0.000147059	NO	rs8139287	0.0198694	NO
PLCB1	ENSG00000182621	rs989804	0.000218808	NO	rs12053642	0.00952504	NO	rs6086949	0.00134491	NO
TIGD5	ENSG00000179886	rs12679471	0.000219077	NO	rs56089308	0.00463089	NO	rs12677931	0.0072815	NO
CHUK	ENSG00000213341	rs11594868	0.000219771	NO	rs603424	0.0049747	NO	rs1343522	0.00401828	NO
MAP2K4	ENSG00000065559	rs34310066	0.000220035	NO	rs28469846	0.0043203	NO	rs8076744	0.00310864	NO
PSMA7	ENSG00000101182	rs1892327	0.000220168	NO	rs6061421	0.0339653	NO	rs1892327	0.000336936	NO
KIAA1737	ENSG00000198894	rs67873774	0.000220194	NO	rs17811712	9.97164e-10	YES	rs7151685	0.00227314	NO
KLHL7	ENSG00000122550	rs28876250	0.000221116	NO	rs1419756	0.0113195	NO	rs1419756	0.0123149	NO
RAI14	ENSG00000039560	rs10058903	0.000222023	NO	rs6860094	0.00211507	NO	rs10058903	0.00125456	NO
ANO6	ENSG00000177119	rs58980964	0.000222034	NO	rs3742055	0.00567116	NO	rs4768596	0.00198182	NO
ZC3H12A	ENSG00000163874	rs4653233	0.000222662	NO	rs2773159	0.00141058	NO	rs4653233	0.0022461	NO
TMEM129	ENSG00000168936	rs62285067	0.000223444	NO	rs1612948	0.0169665	NO	rs62285067	0.00751287	NO
C8orf58	ENSG00000241852	rs13264187	0.000223461	NO	rs4871850	0.00637021	NO	rs62494319	0.00506448	NO
RNF213	ENSG00000173821	rs7210391	0.000224783	NO	rs8073529	0.0207916	NO	rs7210391	0.00304504	NO
ICA1	ENSG00000003147	rs2057789	0.000226071	NO	rs7806959	0.00207704	NO	rs10255611	0.000602619	NO
FABP4	ENSG00000170323	rs7012556	0.000226496	NO	rs2623026	0.041934	NO	rs10102890	0.00518482	NO
TMEM79	ENSG00000163472	rs4661037	0.000227086	NO	rs12117903	3.28205e-05	NO	rs12035615	0.0373017	NO
CROCC	ENSG00000058453	rs10888046	0.000227242	NO	rs2235927	0.0152178	NO	rs871644	0.00318982	NO
C10orf32	ENSG00000166275	rs2250301	0.000227684	NO	rs9527	0.000296286	NO	rs10786736	0.00972756	NO
SMPD2	ENSG00000135587	rs3778474	0.000228206	NO	rs9487226	0.000133453	NO	rs9374045	0.000417214	NO
TMEM87B	ENSG00000153214	rs7573344	0.000228324	NO	rs6742470	0.000792383	NO	rs4849152	0.0173812	NO
ENOSF1	ENSG00000132199	rs7229142	0.000228608	NO	rs7229142	0.000168546	NO	rs10502292	0.00197446	NO
CCDC101	ENSG00000176476	rs7193224	0.000228838	NO	rs3859172	0.000449192	NO	rs7193224	0.0133609	NO
MYOC	ENSG00000034971	rs17361789	0.000228945	NO	rs7534165	0.00217983	NO	rs17361789	0.000265865	NO
CCT8L1P	ENSG00000020219	rs13237973	0.000228949	NO	rs11764857	0.00696149	NO	rs4370445	0.00513544	NO
HLA-DPA1	ENSG00000231389	rs11758463	0.000229103	NO	rs7746922	0.00699344	NO	rs11758463	0.000764521	NO
PTDSS1	ENSG00000156471	rs72666140	0.000229168	NO	rs59529631	0.0167195	NO	rs2439696	0.00116584	NO
SRRD	ENSG00000100104	rs3747134	0.000229339	NO	rs3747134	0.00222827	NO	rs134938	0.00169221	NO
CSTA	ENSG00000121552	rs73192127	0.000229598	NO	rs793975	0.00935197	NO	rs6438722	2.97536e-05	NO
CNOT6	ENSG00000113300	rs11739089	0.000229944	NO	rs11738129	1.03243e-07	YES	rs13171921	4.66683e-05	NO
LRP11	ENSG00000120256	rs73617894	0.000230041	NO	rs520028	0.00281848	NO	rs520028	0.000714004	NO
PPP1R11	ENSG00000204619	rs378337	0.000231267	NO	rs3893259	0.00432332	NO	rs9257660	0.000512632	NO
RP9P	ENSG00000205763	rs4720133	0.000231287	NO	rs73104602	0.00295292	NO	rs4723134	0.00243657	NO
RP11-392P7.1	ENSG00000241352	rs1468844	0.000231502	NO	rs7975123	0.00182923	NO	rs11055200	0.000520944	NO
MAD2L1BP	ENSG00000124688	rs11755799	0.000231947	NO	rs1096699	5.44521e-05	NO	rs6458392	0.00397229	NO
NIPA1	ENSG00000170113	rs956120	0.000232235	NO	rs60506149	0.0126451	NO	rs7169716	0.00199936	NO
SNX29	ENSG00000048471	rs7186756	0.000234601	NO	rs9936150	0.000106328	NO	rs7187496	0.00439313	NO
DNAJB12	ENSG00000148719	rs1029207	0.000234839	NO	rs12356915	2.58964e-05	NO	rs11000090	0.000491639	NO
HNRNPC	ENSG00000092199	rs11626464	0.000234943	NO	rs17277277	0.00284505	NO	rs2297062	0.00127868	NO
CACNG4	ENSG00000075461	rs7213186	0.000235328	NO	rs2642039	0.00486126	NO	rs4381631	0.00514062	NO
GJB6	ENSG00000121742	rs3764092	0.000236598	NO	rs4770032	0.00501571	NO	rs7994946	0.00932945	NO
C9orf102	ENSG00000182150	rs10819695	0.000236604	NO	rs10819695	6.48007e-06	YES	rs2083825	1.72958e-05	NO
EBAG9	ENSG00000147654	rs11990209	0.000236858	NO	rs34649979	0.00667348	NO	rs11992891	0.0128672	NO
ARID5B	ENSG00000150347	rs10995251	0.000236872	NO	rs10995239	0.012907	NO	rs2393884	0.000340935	NO
CTD-2366F13.1	ENSG00000247796	rs2068247	0.000238105	NO	rs10060810	4.25056e-05	NO	rs271244	0.00173761	NO
KAT6B	ENSG00000156650	rs9663814	0.000239067	NO	rs10824352	0.000347728	NO	rs12244763	0.00411621	NO
GLTSCR2	ENSG00000105373	rs35461177	0.000239405	NO	rs8101491	0.0129789	NO	rs281407	0.0117101	NO
CTC-353G13.1	ENSG00000253660	rs17070005	0.000239484	NO	rs72830948	0.00726661	NO	rs9918152	0.000313159	NO
ANXA1	ENSG00000135046	rs4483218	0.000239585	NO	rs17059634	0.00724985	NO	rs4483218	0.00661603	NO
AL009179.2	ENSG00000248841	rs149943	0.000239603	NO	rs9468011	0.000706174	NO	rs9468158	0.0177582	NO
KIR2DL4	ENSG00000189013	rs670795	0.000242773	NO	rs581623	0.000863818	NO	rs6509868	0.00194194	NO
HSCB	ENSG00000100209	rs5762737	0.000242844	NO	KG_22_26789665	0.0258827	NO	KG_22_26789665	0.000181022	NO
TMEM194B	ENSG00000189362	rs894072	0.000242994	NO	rs11685221	5.81442e-08	YES	rs291466	0.000176981	NO
FDPS	ENSG00000160752	rs4361977	0.000243571	NO	rs2241108	0.00769475	NO	rs10908455	0.00056846	NO
MBD5	ENSG00000204406	rs10177769	0.000244161	NO	rs1990649	0.0042584	NO	rs229336	0.00281252	NO
LPAR6	ENSG00000139679	rs751312	0.000245876	NO	rs12873634	0.00188272	NO	rs4463986	0.037837	NO
CCL22	ENSG00000102962	rs289715	0.000246273	NO	rs247615	0.00349587	NO	rs289715	0.00862327	NO
ZNF79	ENSG00000196152	rs7869823	0.000247281	NO	rs2247905	0.000624731	NO	rs6478740	0.00618899	NO
HRK	ENSG00000135116	rs3809192	0.000247433	NO	rs484659	0.00012444	NO	rs12824686	0.00204969	NO
SLC25A26	ENSG00000144741	rs11713645	0.000248335	NO	rs17074280	0.00161418	NO	rs7636311	0.00397078	NO
FBXL13	ENSG00000161040	rs55867734	0.00024868	NO	rs6954835	0.00166819	NO	rs67649823	0.00115426	NO
ABCF1	ENSG00000204574	rs4248138	0.00024871	NO	rs1626392	0.000685087	NO	rs3132565	0.00458961	NO
C22orf29	ENSG00000215012	rs1052978	0.000248756	NO	rs1052978	2.3737e-05	NO	rs2078750	0.000448999	NO
MAF	ENSG00000178573	rs30413	0.000248945	NO	rs30413	0.000203615	NO	rs12444620	0.00297846	NO
SLC29A1	ENSG00000112759	rs7743369	0.00024909	NO	rs4382252	0.00683815	NO	rs9472282	0.022405	NO
C5orf41	ENSG00000164463	rs17738166	0.000249853	NO	rs13189040	0.00804614	NO	rs17738166	4.90749e-05	NO
AHNAK	ENSG00000124942	rs11231409	0.000249908	NO	rs1692120	0.0210991	NO	rs7101446	0.00831155	NO
ATAD2	ENSG00000156802	KG_8_124786456	0.000250027	NO	rs72709034	0.000776259	NO	rs7837959	0.00204421	NO
IRF4	ENSG00000137265	rs13196509	0.000250632	NO	KG_6_623789	0.00107186	NO	rs13199591	0.000652943	NO
RP11-1149O23.3	ENSG00000246582	rs7820465	0.000250666	NO	rs12155616	0.00354049	NO	rs11784679	0.0150876	NO
TMEM9	ENSG00000116857	rs10920115	0.0002508	NO	rs3752975	0.000519416	NO	rs564440	0.00179998	NO
BCAS4	ENSG00000124243	rs6021460	0.000251222	NO	KG_20_48959633	0.00146667	NO	rs11086343	0.00449433	NO
ZMPSTE24	ENSG00000084073	rs17569868	0.000251926	NO	rs10449759	0.000433784	NO	rs10449759	0.00910271	NO
ANKRD7	ENSG00000106013	rs2518881	0.000252265	NO	rs28637828	0.0188389	NO	rs4357234	0.00745343	NO
DERL1	ENSG00000136986	rs7015548	0.000252497	NO	rs2294086	0.000144683	NO	rs7015548	0.00287168	NO
CEP41	ENSG00000106477	rs12706901	0.00025303	NO	rs17814135	0.00422997	NO	rs12673358	0.0141487	NO
C2orf89	ENSG00000186854	rs1554110	0.000253228	NO	rs1554110	0.00024828	NO	rs11892316	0.0198987	NO
AC021593.1	ENSG00000204282	rs3744802	0.00025343	NO	rs2411132	0.000362228	NO	rs11769	0.00174396	NO
GHITM	ENSG00000165678	rs56115454	0.00025501	NO	rs7096124	0.00873141	NO	rs56115454	0.000493127	NO
RBM33	ENSG00000184863	rs66509091	0.00025532	NO	rs11773709	0.00155678	NO	rs2530767	0.000842264	NO
AC074286.1	ENSG00000213963	rs7609112	0.000255336	NO	rs1448536	0.0046197	NO	rs6708551	0.000946869	NO
FRS2	ENSG00000166225	rs7972058	0.000255408	NO	rs11837237	0.00475764	NO	rs12322915	0.00169971	NO
GFM2	ENSG00000164347	rs6453074	0.000255855	NO	rs298391	0.000218726	NO	rs34340	0.000285998	NO
CDK14	ENSG00000058091	rs6972809	0.000256292	NO	rs3808234	0.0147275	NO	rs1858922	0.0067494	NO
TCF19	ENSG00000137310	rs2516498	0.000256317	NO	rs7750854	0.00894329	NO	rs2516498	0.0132733	NO
NGRN	ENSG00000182768	rs7178220	0.000256413	NO	rs1972873	0.00998113	NO	rs62025204	0.014416	NO
HECTD2	ENSG00000165338	rs7894250	0.000256712	NO	rs7086130	0.000884764	NO	rs7086130	7.78524e-05	NO
RP11-543B16.1	ENSG00000234004	rs845451	0.000257221	NO	rs1112269	0.0114612	NO	rs1112269	0.00380643	NO
MMAB	ENSG00000139428	rs16940177	0.000258289	NO	rs11836136	0.00442339	NO	rs10850039	0.00181429	NO
ITPR2	ENSG00000123104	rs59868868	0.000258592	NO	rs6487528	0.000590179	NO	rs6487528	0.000158984	NO
MCM9	ENSG00000111877	rs35917528	0.000258716	NO	rs9385063	0.00024346	NO	rs9481945	0.0400629	NO
BZW1P2	ENSG00000198406	rs6795202	0.000259261	NO	rs1676232	0.000899885	NO	rs11708237	0.000542643	NO
DDX10	ENSG00000178105	rs10789724	0.000259486	NO	rs518852	0.00024573	NO	rs686701	0.00311725	NO
MITF	ENSG00000187098	rs1024889	0.000259559	NO	rs1126301	0.000251411	NO	rs9985329	0.00223155	NO
AKR1C3	ENSG00000196139	rs313470	0.000259711	NO	rs313470	0.000122641	NO	rs2105450	0.000990972	NO
C16orf62	ENSG00000103544	rs227761	0.000260449	NO	rs227761	0.00601741	NO	rs7500220	0.000216235	NO
CTC-438O3.1	ENSG00000254252	rs6891294	0.000260761	NO	rs2161425	0.000359266	NO	rs10463158	0.00188318	NO
RP11-151F5.2	ENSG00000228053	rs72750844	0.000261117	NO	rs4978810	0.00488505	NO	rs10739280	3.71603e-05	NO
TFEB	ENSG00000112561	rs6906363	0.000261601	NO	rs497051	0.00356238	NO	rs6909657	0.000705774	NO
CD74	ENSG00000019582	rs4705361	0.000261981	NO	rs3776822	0.0104414	NO	rs4705361	0.00121688	NO
SLC2A8	ENSG00000136856	rs7869823	0.000263493	NO	rs7869823	4.0969e-06	YES	rs10987273	0.00286783	NO
FAM179A	ENSG00000189350	rs1452923	0.000263765	NO	rs61108956	0.00292648	NO	rs7602239	0.00165561	NO
ACSS2	ENSG00000131069	rs6057929	0.000263891	NO	rs6059703	0.0103198	NO	rs6120870	0.00240267	NO
BEST1	ENSG00000167995	rs17704641	0.000264027	NO	rs17704641	0.00177405	NO	rs11600383	0.00920274	NO
HENMT1	ENSG00000162639	rs2297563	0.000264415	NO	rs839878	0.00551947	NO	rs683182	0.00116892	NO
GAS1	ENSG00000180447	rs10780820	0.000264736	NO	rs10868551	0.0060694	NO	rs7025731	0.00137779	NO
STAT4	ENSG00000138378	rs2067392	0.00026536	NO	rs13389408	0.0029012	NO	rs11884122	4.4858e-06	NO
APOE	ENSG00000130203	rs2288911	0.000265623	NO	rs204905	0.000162116	NO	rs35136575	0.00171932	NO
VPS13B	ENSG00000132549	rs7001549	0.000265641	NO	rs2514323	0.00398657	NO	rs2844042	0.00117447	NO
ZBTB42	ENSG00000179627	rs12050167	0.000265945	NO	rs11622475	0.000224314	NO	rs12885509	0.022743	NO
PMFBP1	ENSG00000118557	rs16973716	0.000266018	NO	rs7190071	0.00149877	NO	rs2113223	0.00952391	NO
GPR19	ENSG00000183150	rs12811932	0.000266071	NO	rs12311887	5.54968e-05	NO	rs10505762	0.00204208	NO
CYB5R1	ENSG00000159348	rs10800873	0.000266577	NO	rs10800873	0.00594598	NO	rs6691193	0.00610452	NO
CDKN1B	ENSG00000111276	rs7960497	0.000266582	NO	rs7312208	0.00851765	NO	rs11613385	0.00341541	NO
ABCC2	ENSG00000023839	rs10883348	0.000266761	NO	rs7067971	0.0001178	NO	rs11596243	0.000375851	NO
SNW1	ENSG00000100603	rs17811712	0.000266773	NO	rs10151830	0.000518634	NO	rs12589677	0.00146462	NO
ARL4A	ENSG00000122644	rs10488226	0.000266928	NO	rs12154646	0.000266961	NO	rs10272911	0.00132791	NO
RP1-239B22.1	ENSG00000188211	rs214108	0.000267108	NO	KG_11_17292721	0.00609777	NO	rs214108	0.00103346	NO
RFC1	ENSG00000035928	rs1982739	0.000267197	NO	rs10029247	0.00187916	NO	rs3733271	0.00371961	NO
FARP1	ENSG00000152767	rs4640041	0.000267844	NO	rs583704	0.00542539	NO	rs4640041	7.85721e-05	NO
SETDB2	ENSG00000136169	rs9535080	0.000269361	NO	rs2407200	0.000672558	NO	rs2987530	0.0204832	NO
IRS2	ENSG00000185950	rs2893343	0.000269897	NO	rs9521265	0.00450056	NO	rs7988988	0.000379163	NO
PDE8A	ENSG00000073417	rs4842868	0.000269956	NO	rs12148187	0.00403551	NO	rs72764768	0.00308276	NO
BCKDHB	ENSG00000083123	rs9448731	0.000271149	NO	rs4706816	0.000508404	NO	rs2814381	0.00815946	NO
MED10	ENSG00000133398	rs3088100	0.000272163	NO	rs10454950	0.019769	NO	rs159981	0.0116853	NO
HS2ST1	ENSG00000153936	rs56042046	0.000272296	NO	rs4655956	0.00557052	NO	rs4655956	0.000344205	NO
TRAV20	ENSG00000211800	rs6572540	0.000273873	NO	rs12890321	0.00372092	NO	rs28756824	0.00378124	NO
MTX2	ENSG00000128654	rs1464082	0.000274569	NO	rs1355845	0.00185457	NO	rs12623637	0.0022433	NO
TCP11L2	ENSG00000166046	rs7959392	0.000275548	NO	rs7305812	0.0152592	NO	rs7959392	0.00551443	NO
UBE2D2	ENSG00000131508	rs13170388	0.000275682	NO	rs2569169	0.00507985	NO	rs7727559	0.00717264	NO
AJAP1	ENSG00000196581	rs349405	0.000275909	NO	rs10915541	0.00606419	NO	rs349410	0.00773922	NO
KIAA2018	ENSG00000176542	rs1532593	0.000277485	NO	rs2712355	0.00275953	NO	rs1532593	0.000697001	NO
GNG5	ENSG00000174021	rs17129848	0.000277685	NO	rs582145	0.00476932	NO	rs4628522	0.0023639	NO
CADPS2	ENSG00000081803	rs10240090	0.000278237	NO	rs3801380	0.00297666	NO	rs978739	0.00613134	NO
CHD1	ENSG00000153922	rs10044333	0.000278653	NO	rs10066757	0.00730477	NO	rs1017772	0.00352357	NO
GSC	ENSG00000133937	rs1187722	0.000278887	NO	rs12895346	0.00455027	NO	rs7152672	0.000781544	NO
AC010982.1	ENSG00000234199	rs2420165	0.000280378	NO	rs10195628	6.8672e-05	NO	rs17042709	0.00450711	NO
RP11-328C8.2	ENSG00000257376	rs10785299	0.000280548	NO	KG_12_40239637	5.20276e-05	NO	rs10736004	0.00430805	NO
EFNA1	ENSG00000169242	rs6690388	0.000281035	NO	rs11264244	0.0109535	NO	rs6690388	0.000629427	NO
EAPP	ENSG00000129518	rs11156878	0.000281156	NO	rs12886379	0.00166296	NO	rs11156878	4.63508e-05	NO
HOMER3	ENSG00000051128	rs4808867	0.000282275	NO	rs4808867	0.0580754	NO	rs10403272	0.0273583	NO
SPATS2L	ENSG00000196141	rs10221945	0.000282521	NO	rs203759	0.00384417	NO	KG_2_200649612	0.00269815	NO
ZNF444	ENSG00000167685	rs16987032	0.000282557	NO	rs62130906	0.0013379	NO	rs7251726	9.15996e-05	NO
PPP1R14A	ENSG00000167641	rs11083506	0.000283267	NO	rs1968251	0.0073577	NO	rs7259272	0.00430411	NO
BAZ1A	ENSG00000198604	rs72664587	0.000283309	NO	rs1958036	0.00632588	NO	rs1951269	0.02116	NO
AKAP12	ENSG00000131016	rs7767143	0.000283772	NO	rs17054385	0.00601334	NO	rs1352976	0.000741648	NO
FRMD6	ENSG00000139926	rs4901289	0.000284574	NO	rs2145449	0.0051177	NO	rs12885451	6.44174e-05	NO
CTSZ	ENSG00000101160	rs6070744	0.000284585	NO	rs6128541	0.0115021	NO	rs927937	0.00495915	NO
ADI1	ENSG00000182551	rs992906	0.000285341	NO	rs4849999	3.04091e-05	NO	rs4849999	0.000411788	NO
TSTD1	ENSG00000215845	rs2516840	0.000285483	NO	rs2516840	1.12706e-07	YES	rs11807714	0.000996523	NO
HOXA5	ENSG00000106004	rs1229661	0.000285556	NO	rs1229681	0.0105289	NO	rs1229661	0.00115717	NO
REEP3	ENSG00000165476	rs6479932	0.000285724	NO	rs7907439	0.0079944	NO	rs1916453	0.00220292	NO
UBE2HP1	ENSG00000253677	rs4739765	0.000285886	NO	rs6473260	0.0026131	NO	rs367273	0.011855	NO
EFCAB11	ENSG00000140025	rs11624003	0.00028625	NO	rs10129709	0.000740116	NO	rs45517739	3.53233e-05	NO
IL1RAP	ENSG00000196083	rs9841552	0.000286272	NO	rs2193880	0.00443679	NO	rs9841552	0.000962059	NO
ZBTB34	ENSG00000177125	rs41486950	0.000286338	NO	rs7858544	0.002622	NO	rs10760413	0.00886373	NO
ZNF518B	ENSG00000178163	rs4698003	0.000286802	NO	rs56044722	0.00741065	NO	rs17280854	0.00207255	NO
FTH1P20	ENSG00000226564	rs13027602	0.000287049	NO	rs11686899	0.0100628	NO	rs13027602	0.000289791	NO
RASL11A	ENSG00000122035	rs995424	0.000287512	NO	rs9554080	0.000381017	NO	rs9554080	0.000717241	NO
PFN2	ENSG00000070087	rs9637407	0.000288293	NO	rs9637407	9.16087e-05	NO	rs516349	0.000695722	NO
SNORD30	ENSG00000207424	rs7928792	0.000288423	NO	rs2463838	0.00299067	NO	rs259884	0.0190583	NO
KCNJ2	ENSG00000123700	rs9915486	0.000288561	NO	rs45603434	0.00284887	NO	rs9915486	0.0139602	NO
PPP1R27	ENSG00000182676	rs28521104	0.000288728	NO	rs4789704	0.00102813	NO	rs7213849	0.0238593	NO
SEMA4B	ENSG00000185033	rs4566137	0.000288825	NO	rs17833760	0.000877753	NO	rs7178220	0.00131538	NO
KCTD2	ENSG00000180901	rs12601210	0.000288896	NO	rs11657349	0.0160575	NO	rs3935718	0.0111829	NO
RAB3GAP2	ENSG00000118873	rs10863537	0.000289188	NO	rs10779402	0.000922072	NO	rs10863537	0.000185739	NO
FCGBP	ENSG00000090920	rs8109718	0.00028962	NO	rs8109718	1.53455e-05	NO	rs73034462	0.00315435	NO
POLA2	ENSG00000014138	rs560097	0.00028976	NO	rs61886927	0.00324808	NO	rs61886927	0.00760044	NO
C9orf38	ENSG00000215066	KG_9_7375383	0.000289956	NO	rs10815398	0.00429631	NO	rs35028838	0.00135755	NO
STXBP5	ENSG00000164506	rs7765526	0.000290183	NO	rs9485215	0.000699989	NO	rs73016184	0.000829002	NO
UQCR10	ENSG00000184076	rs9614158	0.00029044	NO	rs5752968	0.000940992	NO	rs5752933	0.0279891	NO
TTC7A	ENSG00000068724	rs4953408	0.00029046	NO	rs1466021	0.00194897	NO	rs4953408	0.000908727	NO
PSMB5	ENSG00000100804	rs8016202	0.00029121	NO	rs8016202	0.00014512	NO	rs4417485	0.00314243	NO
EFHC1	ENSG00000096093	rs12201582	0.00029145	NO	rs11754350	0.0169672	NO	rs16881581	7.50586e-05	NO
ZNF248	ENSG00000198105	rs2749589	0.000291976	NO	rs2459418	0.00900037	NO	rs10734024	0.0129233	NO
VCL	ENSG00000035403	rs10824192	0.000292795	NO	rs2131960	0.00769284	NO	rs10762638	0.0715918	NO
RB1CC1	ENSG00000023287	rs73593042	0.000292934	NO	rs966247	0.00486022	NO	rs1425902	0.00155739	NO
DDX59	ENSG00000118197	rs2809345	0.000293078	NO	rs2363570	0.00520907	NO	rs6427835	0.00451535	NO
RNF144A	ENSG00000151692	rs10929507	0.000293884	NO	KG_2_8016449	0.00263544	NO	rs1861497	0.000315826	NO
AC034193.5	ENSG00000180385	rs4684739	0.000294321	NO	rs1145158	0.00204179	NO	rs4684739	0.000223709	NO
LMTK2	ENSG00000164715	rs7791109	0.000294438	NO	rs4268041	0.00102678	NO	rs4729514	0.0177958	NO
DDX23	ENSG00000174243	rs1057908	0.000294721	NO	rs2446971	0.0095476	NO	rs1248366	0.00637494	NO
ZNF814	ENSG00000204514	rs73060518	0.000294879	NO	rs4224	0.00123165	NO	rs4224	0.00188303	NO
FTSJ3	ENSG00000108592	rs2236737	0.000294905	NO	rs3826341	1.14933e-05	NO	rs17650301	0.000278755	NO
ZNF48	ENSG00000180035	rs13332167	0.000295198	NO	rs17708472	0.0701023	NO	rs13332167	0.000268839	NO
TMEM2	ENSG00000135048	rs13293998	0.000295423	NO	rs11142947	0.00185572	NO	rs7856482	0.00166342	NO
ARID4B	ENSG00000054267	rs7532095	0.000295565	NO	rs7554426	0.000734812	NO	rs7532095	5.19716e-05	NO
CCL20	ENSG00000115009	rs55741079	0.000295664	NO	rs16823913	0.00403069	NO	rs6743614	0.00269903	NO
EMG1	ENSG00000126749	rs61916275	0.000295723	NO	rs1984564	0.0174773	NO	rs2239162	0.000228682	NO
NR3C2	ENSG00000151623	rs17486547	0.000296052	NO	rs17582206	0.00223968	NO	rs17582206	0.00138629	NO
RELA	ENSG00000173039	rs61895407	0.000296417	NO	rs7934036	0.0180562	NO	rs1626021	0.00635009	NO
RP11-106A1.2	ENSG00000206147	KG_9_7375383	0.00029739	NO	rs3912454	0.00366091	NO	rs7031325	0.00743237	NO
TIAM1	ENSG00000156299	rs2833274	0.000298198	NO	rs2070409	2.77169e-05	NO	rs7275495	0.00859723	NO
RP11-550E18.1	ENSG00000225347	rs10971153	0.000299107	NO	rs10970986	0.000748828	NO	rs16918057	2.72899e-05	NO
RP11-113C12.2	ENSG00000243830	rs12302046	0.000299239	NO	rs10743542	0.00817041	NO	rs12302046	0.000542047	NO
SOX13	ENSG00000143842	rs55983180	0.000300268	NO	rs3900967	0.000213167	NO	rs16854023	0.000903009	NO
RGS10	ENSG00000148908	rs73356084	0.000300282	NO	rs10736269	0.0102556	NO	rs10736269	0.000389011	NO
FMO4	ENSG00000076258	rs11801771	0.000301264	NO	rs7537770	0.0134638	NO	rs2224396	0.00656062	NO
SUMF1	ENSG00000144455	rs6806903	0.000301359	NO	rs343439	0.000163886	NO	rs35808091	0.000313127	NO
C8orf84	ENSG00000164764	rs7825542	0.00030138	NO	rs346617	0.000244455	NO	rs2587562	0.00222695	NO
GAPDHP61	ENSG00000248415	rs2414844	0.000301516	NO	rs11071759	0.000350347	NO	rs1471834	0.000546257	NO
OXTR	ENSG00000180914	rs6809875	0.000301851	NO	rs431005	0.00356628	NO	rs6809875	0.000121894	NO
POLR3F	ENSG00000132664	rs6136330	0.000302832	NO	rs62206691	0.00161696	NO	rs6136330	7.39419e-05	NO
DCP2	ENSG00000172795	rs2227948	0.00030323	NO	KG_5_111979820	0.00133302	NO	rs17135364	0.0055457	NO
RAMP1	ENSG00000132329	rs4663795	0.000303291	NO	rs9677610	0.00031222	NO	rs3769095	3.98628e-05	NO
PHF7	ENSG00000010318	rs11712164	0.000303751	NO	rs3199918	0.00728256	NO	rs2710314	0.000373342	NO
MIS18BP1	ENSG00000129534	rs10151891	0.000303767	NO	rs10146237	0.00250612	NO	rs189089	0.0243982	NO
TUBB6	ENSG00000176014	rs9951752	0.000303868	NO	rs397147	3.64165e-05	NO	rs9954406	0.00900947	NO
SCRN3	ENSG00000144306	KG_2_175876496	0.000304277	NO	rs7607139	0.0037078	NO	KG_2_175876496	0.000272776	NO
DVL2	ENSG00000004975	rs8076947	0.000304401	NO	rs758384	0.00400401	NO	rs3809835	0.0015343	NO
PLCL2	ENSG00000154822	rs493733	0.000305631	NO	rs6796868	0.000891095	NO	rs17043135	0.00494212	NO
PRICKLE2	ENSG00000163637	rs697293	0.000306225	NO	rs2887976	0.00180894	NO	rs34100784	0.00640754	NO
OCIAD2	ENSG00000145247	rs4695372	0.00030721	NO	rs4695372	0.00176489	NO	rs13133062	0.0698418	NO
CPVL	ENSG00000106066	rs10254657	0.00030786	NO	rs17156577	4.40798e-05	NO	rs17156573	0.00616289	NO
SH3BP4	ENSG00000130147	rs73995705	0.000308619	NO	rs62186883	1.21304e-05	NO	rs617970	0.00286804	NO
PLXNC1	ENSG00000136040	rs10745676	0.000310471	NO	rs11107398	0.00350705	NO	rs10745676	0.00172899	NO
NUDT21	ENSG00000167005	rs1561140	0.000311555	NO	rs7203984	0.00492014	NO	rs1561140	2.37069e-05	NO
MATN2	ENSG00000132561	rs1872018	0.000311908	NO	rs4734404	0.00127142	NO	rs2448142	0.00144562	NO
SUB1	ENSG00000113387	rs1807386	0.000313121	NO	rs16891076	0.00265879	NO	rs1729014	0.00196165	NO
PHPT1	ENSG00000054148	rs4880157	0.000313309	NO	rs10867041	0.033722	NO	rs4880157	0.000719257	NO
JMJD4	ENSG00000081692	rs17319408	0.00031488	NO	rs12097239	0.0300273	NO	rs10916034	0.0346315	NO
CEP135	ENSG00000174799	rs6554217	0.000314918	NO	rs6554217	0.00121079	NO	rs12646681	0.00190574	NO
RP11-13P5.1	ENSG00000224478	rs674249	0.000315032	NO	rs705932	0.0044162	NO	rs55760480	0.00581127	NO
TC2N	ENSG00000165929	rs8012413	0.000315287	NO	rs2284339	0.0131181	NO	rs17736427	0.0193201	NO
CRTC2	ENSG00000160741	rs9426902	0.000315296	NO	rs11585177	0.00391423	NO	rs4845392	0.000609896	NO
RAB11FIP2	ENSG00000107560	rs912748	0.000315389	NO	rs11198021	0.00144315	NO	rs56185200	0.00909201	NO
BDP1	ENSG00000145734	rs13153562	0.000317285	NO	rs41393950	0.000535655	NO	rs13153562	0.00437141	NO
AC093726.6	ENSG00000214106	rs55654835	0.00031736	NO	rs34044649	4.18876e-05	NO	rs4725531	0.00595097	NO
AC017099.3	ENSG00000228486	rs72823794	0.000317401	NO	rs1470625	1.80328e-05	NO	rs11537554	0.000266841	NO
C8orf83	ENSG00000205133	rs11993886	0.000317493	NO	rs16915825	0.00578067	NO	rs11993886	5.96689e-05	NO
C12orf77	ENSG00000226397	rs2955479	0.000317578	NO	rs11048291	0.00145793	NO	rs853516	0.00366211	NO
TTL	ENSG00000114999	rs6748256	0.000317833	NO	rs935598	0.00828802	NO	rs10183121	0.00293758	NO
ZC3H7A	ENSG00000122299	rs8743	0.000317876	NO	rs9933513	0.00178268	NO	rs8052944	0.00205301	NO
DHTKD1	ENSG00000181192	rs1108959	0.000318218	NO	rs1701470	2.26437e-05	NO	rs1701470	5.38582e-05	NO
RP11-466F5.9	ENSG00000230659	rs12030964	0.000318361	NO	rs4657449	0.00299945	NO	rs4657449	0.00476771	NO
LSM1	ENSG00000175324	rs7844381	0.0003186	NO	KG_8_37503343	0.00224411	NO	rs328300	0.0100413	NO
LCP1	ENSG00000136167	rs4547245	0.000318963	NO	rs2573307	0.00172819	NO	rs17281886	0.000349824	NO
PLTP	ENSG00000100979	rs13040315	0.000319209	NO	rs6104374	9.05638e-06	YES	rs6065998	0.00799056	NO
NDN	ENSG00000182636	rs1722793	0.000321967	NO	rs11161347	0.0020798	NO	rs1524845	0.0280416	NO
DNAAF2	ENSG00000165506	rs4901026	0.000323423	NO	rs10148195	0.0187723	NO	rs34090127	0.00342861	NO
CYTH3	ENSG00000008256	rs1432189	0.000324742	NO	rs1432189	0.0020794	NO	rs5010183	0.0145021	NO
LRRK1	ENSG00000154237	rs12441899	0.000324879	NO	rs8031976	0.000541864	NO	rs72633241	0.000700326	NO
DYRK1B	ENSG00000105204	rs17641276	0.000325511	NO	rs17709471	0.0145066	NO	rs586176	0.00588713	NO
STX17	ENSG00000136874	rs162201	0.000325645	NO	rs4742779	0.00375551	NO	rs1413294	0.00394226	NO
ANKRD28	ENSG00000206560	rs2115580	0.000325773	NO	rs59304854	0.00132041	NO	rs11916806	0.00490939	NO
NT5DC3	ENSG00000111696	rs17034657	0.000325817	NO	rs17034657	0.000154652	NO	rs703635	0.00180127	NO
CASP3	ENSG00000164305	rs12509189	0.000325987	NO	rs6853795	0.000705829	NO	rs3775553	0.00457256	NO
ADRM1	ENSG00000130706	rs62200484	0.00032646	NO	rs6122093	0.0123496	NO	rs2207541	0.0100515	NO
MYBBP1A	ENSG00000132382	rs58209386	0.000327996	NO	rs322942	0.0246831	NO	rs9899556	0.017815	NO
ODF2L	ENSG00000122417	rs1058978	0.000328636	NO	rs2753275	0.00196222	NO	rs17127810	0.00684268	NO
STOML2	ENSG00000165283	rs10972341	0.000329027	NO	rs73501033	0.00424675	NO	rs2812344	0.00857675	NO
AZI2	ENSG00000163512	rs6772594	0.00032914	NO	rs35648825	0.00255235	NO	rs9841714	0.00172521	NO
CAMK1	ENSG00000134072	rs10510396	0.000329874	NO	rs237852	0.00136049	NO	rs2270469	1.01159e-05	NO
FASLG	ENSG00000117560	rs723123	0.000329975	NO	rs723123	0.00029662	NO	rs723123	0.0133038	NO
GDE1	ENSG00000006007	rs3751821	0.000330573	NO	rs4496151	0.000577568	NO	rs4462596	0.0100057	NO
FNDC3A	ENSG00000102531	rs17071169	0.000332443	NO	rs61960010	0.00770493	NO	rs17071169	0.00823477	NO
HNRNPA1P2	ENSG00000237285	rs17212223	0.000333199	NO	rs426523	0.00244997	NO	rs2523504	0.00252199	NO
UAP1	ENSG00000117143	rs6427700	0.000333311	NO	rs6427700	0.00399328	NO	rs6427700	7.03444e-06	NO
TXN2	ENSG00000100348	rs140040	0.000333656	NO	rs6000386	0.0465389	NO	rs140040	0.00669182	NO
RAD50	ENSG00000113522	rs73790242	0.000333819	NO	rs4616886	0.00605481	NO	rs256254	0.00512986	NO
TMCO1	ENSG00000143183	rs6676037	0.000335207	NO	rs10918293	0.0132784	NO	rs3767369	0.0107478	NO
ZNF702P	ENSG00000242779	rs7258746	0.00033565	NO	rs1650930	0.00255713	NO	rs1015304	0.00184363	NO
AP3B1	ENSG00000132842	rs252751	0.000335809	NO	rs4590167	0.00149432	NO	rs252751	2.8842e-05	NO
LAP3	ENSG00000002549	rs1860598	0.000336375	NO	rs1860598	1.00247e-06	YES	rs1830383	0.00263792	NO
C6orf100	ENSG00000204709	rs7383248	0.00033639	NO	rs10447393	1.00139e-11	YES	rs10447393	0.000300413	NO
ITGB7	ENSG00000139626	rs1994355	0.000338267	NO	rs17118767	0.0160427	NO	rs12827282	0.0164537	NO
USP45	ENSG00000123552	rs9376138	0.000339152	NO	rs10485227	0.00325021	NO	rs1856505	0.00242447	NO
RBM17	ENSG00000134453	rs61832743	0.00034024	NO	rs61832743	0.00192368	NO	rs9424194	0.00101694	NO
SH3BGR	ENSG00000185437	rs2836799	0.000341262	NO	rs9984894	0.00288297	NO	rs2836799	0.00107353	NO
ART1	ENSG00000129744	rs4593998	0.000341781	NO	rs276894	0.00344384	NO	rs4593998	0.00597886	NO
CECR6	ENSG00000183307	rs1008378	0.000342396	NO	rs4819559	0.000912622	NO	rs5994097	0.0008614	NO
RP11-280G19.2	ENSG00000237417	rs11187761	0.000342783	NO	rs12779373	0.000901203	NO	rs11187065	0.00226235	NO
RP11-144L1.2	ENSG00000236257	rs11265187	0.000344288	NO	rs4656236	0.00164163	NO	rs11265187	5.75371e-06	NO
FLOT2	ENSG00000132589	rs16964766	0.000344371	NO	rs241772	0.0179184	NO	rs57775649	0.00490293	NO
GRSF1	ENSG00000132463	rs4694292	0.000344598	NO	rs7694409	0.00441592	NO	rs13146209	0.0119554	NO
CYP27A1	ENSG00000135929	rs1991162	0.000345922	NO	rs6436090	0.000610327	NO	rs3791936	0.0011733	NO
RP4-639F20.1	ENSG00000235501	rs17410643	0.00034599	NO	rs12725867	0.00668042	NO	rs17410643	0.000227464	NO
CAND2	ENSG00000144712	rs62234797	0.000346504	NO	rs17669026	0.00107223	NO	rs62234797	0.00234103	NO
TM7SF3	ENSG00000064115	rs16931510	0.000346632	NO	rs16931510	0.00126934	NO	rs7309318	5.79123e-05	NO
CHRNA10	ENSG00000129749	rs56006393	0.000347119	NO	rs10767681	0.000767844	NO	rs2231532	2.22386e-05	NO
METTL5	ENSG00000138382	rs7559456	0.000347196	NO	rs12619539	0.00409027	NO	rs1345141	0.00192647	NO
PIGK	ENSG00000142892	rs17672913	0.000347299	NO	rs61771336	0.0151116	NO	rs17672913	0.000128881	NO
UXS1	ENSG00000115652	rs5833194	0.000347793	NO	rs4077162	0.000990173	NO	rs2971647	0.000356381	NO
ZFAND1	ENSG00000104231	rs1485999	0.00034782	NO	rs2291490	0.000698579	NO	rs1485999	0.00380791	NO
JUNB	ENSG00000171223	rs34689735	0.000348727	NO	rs10424345	0.00026881	NO	rs8105975	0.012694	NO
EEF1A1P17	ENSG00000257907	rs7307040	0.000348774	NO	rs1816854	0.0189975	NO	rs7307040	0.00275072	NO
DIRC2	ENSG00000138463	rs62269207	0.000348967	NO	rs953730	0.000613782	NO	rs861890	0.0198106	NO
LINGO2	ENSG00000174482	rs4279684	0.000348997	NO	rs1377054	0.000253615	NO	rs7857018	0.00147487	NO
MPHOSPH6	ENSG00000135698	rs2098753	0.000349875	NO	rs2303262	2.49844e-06	YES	rs2932833	0.00256179	NO
SNAPC3	ENSG00000164975	rs4741469	0.000350076	NO	rs7033140	0.0045618	NO	rs10123717	0.000907677	NO
PGLYRP1	ENSG00000008438	rs10408465	0.000350111	NO	rs10408465	9.09981e-05	NO	rs12978825	0.00169595	NO
RFFL	ENSG00000092871	rs8066240	0.00035095	NO	rs11655913	0.0017761	NO	rs7222525	0.00185672	NO
MRPL19	ENSG00000115364	rs17689863	0.000351653	NO	rs842663	0.00426597	NO	rs3771833	0.00125057	NO
LACTB2	ENSG00000147592	rs10957545	0.000352721	NO	rs13280965	2.36358e-05	NO	rs6472532	0.00643519	NO
BATF3	ENSG00000123685	rs1512847	0.000353299	NO	rs950582	0.0073976	NO	rs12023263	0.0031378	NO
CYB5R4	ENSG00000065615	KG_6_84809228	0.000354128	NO	rs2324753	0.00625309	NO	rs1886254	0.0042912	NO
PGM2	ENSG00000169299	rs7679058	0.000354226	NO	rs2995966	0.000270003	NO	rs2637735	0.00245178	NO
TRIM11	ENSG00000154370	rs1551624	0.000355427	NO	KG_1_226896242	0.00660628	NO	rs1551624	5.48241e-05	NO
ACAT2	ENSG00000120437	rs2504935	0.000355532	NO	rs6930342	0.00435817	NO	rs2450970	0.000568104	NO
ETV3	ENSG00000117036	rs1052067	0.000356254	NO	rs7340113	0.00654788	NO	rs7340113	0.0062095	NO
LINC00174	ENSG00000179406	rs4452696	0.000356289	NO	rs6971509	0.0406389	NO	rs4717254	0.0253265	NO
LNP1	ENSG00000206535	rs11918291	0.000357349	NO	rs4367102	0.000545922	NO	rs1503840	0.00584031	NO
HDHD2	ENSG00000167220	rs4614822	0.000358696	NO	rs17712141	0.000532977	NO	rs4245247	0.00310291	NO
DDX5	ENSG00000108654	rs17650301	0.000359103	NO	rs17650301	0.00245244	NO	rs1003407	0.00230383	NO
LCMT2	ENSG00000168806	rs689647	0.00035928	NO	rs2412778	3.62071e-05	NO	rs35535692	0.0269828	NO
CCDC152	ENSG00000198865	rs62371988	0.000359389	NO	rs7717985	0.0033405	NO	rs779862	0.0947934	NO
GPR108	ENSG00000125734	rs3786688	0.000359619	NO	rs73002097	0.00259654	NO	KG_19_7220697	0.000650161	NO
XPO6	ENSG00000169180	rs28637763	0.00036001	NO	rs3024560	0.011503	NO	rs7193224	0.00325292	NO
KIAA1383	ENSG00000212916	rs10910514	0.000360227	NO	rs12741135	0.00623942	NO	rs9727541	0.00628458	NO
ZNF470	ENSG00000197016	rs145011	0.000360319	NO	rs145011	3.52629e-06	YES	rs3760849	0.00118723	NO
SNRNP40	ENSG00000060688	rs999933	0.000360624	NO	rs11577262	0.0221503	NO	rs999933	0.0196505	NO
AC010336.1	ENSG00000183248	KG_19_7215528	0.00036137	NO	rs7408174	0.00299346	NO	rs7258382	0.00134403	NO
TM2D3	ENSG00000184277	rs1078513	0.000362231	NO	rs7183342	0.00407383	NO	rs12594409	0.0108625	NO
PCBD1	ENSG00000166228	rs10762446	0.000362564	NO	rs2487067	0.00656151	NO	rs10823529	0.00278842	NO
NPEPPS	ENSG00000141279	rs4793951	0.000362836	NO	rs7225575	0.0242547	NO	rs4793951	0.000122697	NO
ZW10	ENSG00000086827	rs12282356	0.000363627	NO	rs72995788	0.010399	NO	rs2075654	0.000121922	NO
HUS1	ENSG00000136273	rs12702292	0.000364055	NO	rs10499651	0.0105171	NO	rs12702292	0.00136518	NO
PHYH	ENSG00000107537	rs1218379	0.000364345	NO	rs12570229	0.000236874	NO	rs7905928	0.000255931	NO
MXRA7	ENSG00000182534	rs1014390	0.000364553	NO	rs1014390	4.47917e-05	NO	rs746349	0.011376	NO
TNC	ENSG00000041982	rs1414141	0.000364593	NO	rs35151727	0.000532158	NO	rs10817839	0.00820678	NO
RPS7P10	ENSG00000226525	rs377318	0.000364637	NO	rs9510186	0.00339212	NO	rs7320279	0.000788181	NO
C18orf32	ENSG00000177576	rs35710959	0.000365038	NO	rs2969949	0.000343063	NO	rs66781354	0.00032941	NO
CCDC92	ENSG00000119242	rs7975482	0.000365048	NO	rs442052	0.00443087	NO	rs4765316	0.00153961	NO
LIMK2	ENSG00000182541	rs1807727	0.000365092	NO	rs5753303	0.0252517	NO	rs2240176	0.00210614	NO
RFXAP	ENSG00000133111	rs1413005	0.000366453	NO	rs7326691	0.000553608	NO	rs1413005	0.000143766	NO
NOP56	ENSG00000101361	rs2235955	0.000366747	NO	rs2235955	0.00412959	NO	rs202546	0.00258528	NO
HSDL2	ENSG00000119471	rs62568626	0.00036767	NO	KG_9_114181601	2.45774e-06	YES	rs4979214	0.0185334	NO
TASP1	ENSG00000089123	rs864019	0.000367765	NO	rs1901561	0.00502175	NO	rs1998032	0.00550804	NO
ZNF551	ENSG00000204519	rs11673172	0.000367824	NO	rs73064580	0.00610533	NO	rs55746820	0.00222198	NO
PCYOX1L	ENSG00000145882	rs4552576	0.000369233	NO	rs6887230	0.00099394	NO	rs10044814	0.0201554	NO
NSUN4	ENSG00000117481	rs2297809	0.000370619	NO	rs8602	0.0207952	NO	rs11588450	0.0299108	NO
ZC3H14	ENSG00000100722	rs6574955	0.000370995	NO	rs8017836	0.0090927	NO	rs6574955	0.000759938	NO
SLA	ENSG00000155926	rs4399592	0.000371379	NO	rs12681713	0.000145049	NO	rs4399592	0.0202846	NO
SEPW1	ENSG00000178980	rs6509334	0.000371409	NO	rs7252746	0.00179958	NO	rs12984288	0.00405824	NO
SH2D2A	ENSG00000027869	rs6669212	0.000371811	NO	rs2764404	0.000496446	NO	rs6669212	0.00250275	NO
CH25H	ENSG00000138135	rs796945	0.000373334	NO	rs10509554	0.000946885	NO	rs10509554	0.000338929	NO
JAZF1	ENSG00000153814	rs11564023	0.000373397	NO	rs1015265	0.000729285	NO	rs12540480	0.00195716	NO
RHOB	ENSG00000143878	rs11676088	0.000373887	NO	rs824498	0.00634061	NO	rs340599	0.0110919	NO
PBXIP1	ENSG00000163346	rs6690388	0.00037399	NO	rs1419110	0.0241433	NO	rs11589855	0.000926129	NO
IFIT2	ENSG00000119922	rs7085165	0.000373991	NO	rs1041389	0.000264394	NO	rs7085165	0.000887899	NO
TXNDC9	ENSG00000115514	rs6748892	0.000374226	NO	rs6743554	0.0107982	NO	rs6748892	0.000638773	NO
PINX1	ENSG00000254093	rs7000141	0.000374345	NO	rs9644727	0.000934484	NO	rs7832722	0.00196389	NO
GPR156	ENSG00000175697	rs11927667	0.000374485	NO	rs729411	0.0110094	NO	rs11927667	0.00438508	NO
DAZAP2	ENSG00000183283	rs2160994	0.000374515	NO	rs11169840	0.003951	NO	rs11169724	0.000903627	NO
SEC11A	ENSG00000140612	rs8023889	0.000375456	NO	rs12050551	0.00524141	NO	rs4980343	0.00024555	NO
TNIK	ENSG00000154310	rs7650598	0.000375883	NO	rs9883470	0.00377845	NO	rs507443	0.00746752	NO
ZC3HC1	ENSG00000091732	rs1882094	0.000376192	NO	rs12706901	0.000514819	NO	rs12673568	0.00865104	NO
HSF5	ENSG00000176160	rs7211655	0.000377731	NO	rs2585833	0.00476371	NO	KG_17_53753451	0.00171546	NO
EDARADD	ENSG00000186197	rs16833707	0.000378011	NO	rs7513160	0.00439802	NO	rs34151790	0.000619112	NO
TBCD	ENSG00000141556	rs12949939	0.000379046	NO	rs74000183	0.0020919	NO	rs601555	0.00203103	NO
RP4-665J23.1	ENSG00000233593	rs4330906	0.0003794	NO	rs4354526	0.0114796	NO	rs4330906	0.000260409	NO
MRPS34	ENSG00000074071	rs929069	0.000379591	NO	rs6600203	0.0803786	NO	rs13332134	0.00919009	NO
PTPRG	ENSG00000144724	rs1508398	0.00037966	NO	rs9835007	0.000255631	NO	rs17068010	0.000221108	NO
AS3MT	ENSG00000214435	rs2475214	0.000381064	NO	rs12573077	1.08304e-05	YES	rs2475214	0.00972404	NO
COMMD4	ENSG00000140365	rs11072552	0.000381106	NO	rs6495181	0.00428676	NO	rs10444856	0.00309057	NO
RP11-156G14.6	ENSG00000227852	rs2236294	0.000381475	NO	rs7874478	0.00377051	NO	rs1324457	0.0230663	NO
PLCG2	ENSG00000197943	rs935932	0.000381543	NO	rs7197860	0.00303225	NO	rs3865183	2.33412e-05	NO
C1orf162	ENSG00000143110	rs1853784	0.000381636	NO	rs197414	0.00193782	NO	rs6699612	0.00448265	NO
ADO	ENSG00000181915	rs10822093	0.000381756	NO	rs17703956	0.011206	NO	rs224296	0.00309147	NO
RARRES3	ENSG00000133321	rs11231664	0.000382191	NO	rs17299124	0.00676323	NO	rs7115616	0.00208041	NO
CLTB	ENSG00000175416	rs692403	0.000382989	NO	rs67163951	0.0106694	NO	rs1006101	0.0340339	NO
AMIGO1	ENSG00000181754	rs2454327	0.000383266	NO	rs12401850	0.00309262	NO	rs13303136	0.00511153	NO
IBA57	ENSG00000181873	rs496723	0.000383284	NO	rs10916322	0.0584189	NO	rs496723	0.000466695	NO
RHPN1	ENSG00000158106	rs6985807	0.000384428	NO	rs4543	0.0886914	NO	rs6985807	0.000808712	NO
MALT1	ENSG00000172175	rs17695267	0.000384629	NO	rs7233436	0.00723861	NO	rs8092556	0.000226634	NO
RELT	ENSG00000054967	rs12287418	0.000385167	NO	rs2298469	0.000161396	NO	rs12417936	0.0081333	NO
HBB	ENSG00000244734	rs1908177	0.000385426	NO	rs10500621	0.000953075	NO	rs10500621	0.000127159	NO
MAPK9	ENSG00000050748	rs6601104	0.000385877	NO	rs6601105	0.000538567	NO	rs4700881	0.018752	NO
C9orf91	ENSG00000157693	rs2900590	0.000386239	NO	rs7023951	0.00468041	NO	rs17241442	0.00621567	NO
SDR39U1	ENSG00000100445	rs11629005	0.000386843	NO	rs55726184	0.0311696	NO	rs8016202	0.00812786	NO
VAPA	ENSG00000101558	rs636407	0.000387153	NO	KG_18_9718160	0.000369652	NO	rs11080397	0.00290295	NO
TOMM34	ENSG00000025772	rs6103656	0.000387336	NO	rs2425694	0.000798524	NO	rs59339622	0.000492887	NO
UBAP2L	ENSG00000143569	rs6719	0.000387861	NO	rs6719	0.00188849	NO	rs10908455	0.00453972	NO
GPCPD1	ENSG00000125772	rs6116885	0.000388001	NO	rs1740935	0.0018677	NO	rs6116885	0.00149031	NO
UGT8	ENSG00000174607	rs6815607	0.000389157	NO	rs10024217	0.00253895	NO	rs10461151	0.00266518	NO
PEX11G	ENSG00000104883	KG_19_7220697	0.000389196	NO	rs1035942	0.00655603	NO	rs17159303	0.00387733	NO
MSTO1	ENSG00000125459	rs4361977	0.000389743	NO	rs744224	0.0102974	NO	rs10908455	0.000485764	NO
PPP6R2	ENSG00000100239	rs5770486	0.000390246	NO	rs2269379	0.00208937	NO	rs5770486	0.000213378	NO
RNF169	ENSG00000166439	rs572656	0.000390937	NO	rs605954	1.27394e-05	NO	rs7935426	0.000687106	NO
KCNMA1	ENSG00000156113	rs1248568	0.000391191	NO	rs1248568	0.000237051	NO	rs4979956	0.0029867	NO
GTPBP10	ENSG00000105793	rs42663	0.000391356	NO	rs2374267	0.00268656	NO	rs12668417	0.00210294	NO
GGT7	ENSG00000131067	rs1060615	0.00039152	NO	rs6088662	0.00208564	NO	rs4911507	0.00809386	NO
CYP2S1	ENSG00000167600	rs10421779	0.000391606	NO	KG_19_46419078	0.00118322	NO	rs7255742	0.00631576	NO
TBRG1	ENSG00000154144	rs550276	0.000392383	NO	rs10502269	0.0102796	NO	rs550276	0.000767695	NO
AGPAT1	ENSG00000204310	rs9276276	0.000393034	NO	KG_6_31672922	3.1447e-05	NO	rs6457677	0.00136538	NO
ATXN7L1	ENSG00000146776	rs73181889	0.000393054	NO	rs17288241	0.00309635	NO	rs17288241	0.00546132	NO
RP3-486B10.1	ENSG00000230873	rs17580572	0.000393265	NO	rs1324543	0.000627983	NO	rs12201755	0.00314913	NO
HGSNAT	ENSG00000165102	rs13264131	0.000394529	NO	rs2304297	0.0237284	NO	rs13264131	0.0090985	NO
TM4SF1	ENSG00000169908	rs755225	0.000394783	NO	rs12630130	0.00313335	NO	rs10935749	0.00140727	NO
ZNF772	ENSG00000197128	rs2074206	0.000394924	NO	rs62132634	0.00168595	NO	rs2074206	1.85987e-05	NO
MSC	ENSG00000178860	rs13265328	0.000395031	NO	rs4601363	0.00142782	NO	rs13265328	2.33179e-05	NO
ARL6IP5	ENSG00000144746	rs12488549	0.000396041	NO	rs9871910	0.000809816	NO	rs12488549	0.000898223	NO
MIR1289-1	ENSG00000221763	rs6058356	0.000396149	NO	rs6130176	0.0386773	NO	rs17431878	0.00266176	NO
TMPRSS3	ENSG00000160183	rs883868	0.000396463	NO	rs883868	9.46135e-06	YES	rs2836025	0.000476441	NO
PPP1R3B	ENSG00000173281	rs2921370	0.000396523	NO	rs1986346	0.00810127	NO	rs2921370	0.00143489	NO
SNORD35B	ENSG00000200530	rs10405154	0.000396716	NO	rs1654322	0.00444272	NO	rs11084002	4.89162e-05	NO
GORASP2	ENSG00000115806	rs2884029	0.000397872	NO	rs731692	0.0046788	NO	rs17279667	0.021545	NO
EIF2A	ENSG00000144895	rs4681194	0.000397998	NO	rs73155048	0.00206618	NO	rs11714757	0.0145886	NO
NFIB	ENSG00000147862	rs4008004	0.000398157	NO	rs16931120	0.000811403	NO	rs10481545	0.00224225	NO
SNORA14B	ENSG00000207181	rs35729322	0.000398828	NO	rs10910378	0.00208022	NO	rs10910378	0.00265204	NO
KDM4A	ENSG00000066135	rs17382631	0.000399394	NO	rs12564800	0.00212406	NO	rs17382631	0.000510375	NO
PLD4	ENSG00000166428	rs17101957	0.000399686	NO	rs4906425	0.0397732	NO	rs2498804	0.0297255	NO
MAP3K9	ENSG00000006432	rs244620	0.000400565	NO	rs7155412	0.00210634	NO	rs10136590	0.00084694	NO
ADAMTS8	ENSG00000134917	KG_11_130064119	0.000400628	NO	rs7119482	0.00324131	NO	rs10894117	0.00392707	NO
ISCA1	ENSG00000135070	rs7026586	0.000401603	NO	rs11141141	0.0118129	NO	rs278705	0.00470923	NO
GLUL	ENSG00000135821	rs2332969	0.000401696	NO	rs2243976	4.09635e-05	NO	rs1281293	0.000847976	NO
SNHG10	ENSG00000247092	rs10133743	0.00040184	NO	rs11160320	0.00296777	NO	rs8011303	0.00603788	NO
CIDEA	ENSG00000176194	rs8093752	0.000402802	NO	rs2847297	0.0137914	NO	rs11660987	0.0215145	NO
RIOK1	ENSG00000124784	rs62392008	0.000403276	NO	rs11753818	0.020565	NO	rs2815130	0.00121503	NO
EHD4	ENSG00000103966	rs1712436	0.000404177	NO	rs1048166	8.46359e-05	NO	rs7173779	0.0065121	NO
CIAPIN1	ENSG00000005194	rs4783997	0.000404482	NO	rs933716	0.000316401	NO	rs933716	0.00288562	NO
MANBA	ENSG00000109323	rs4235405	0.000404847	NO	rs227373	0.000129276	NO	rs13131758	0.0615757	NO
BTG2	ENSG00000159388	rs1042990	0.000405137	NO	rs7529482	0.0290515	NO	rs7520580	0.0123836	NO
SGCE	ENSG00000127990	rs67098981	0.000405138	NO	rs67098981	6.27712e-06	YES	rs2078990	0.000147861	NO
DDR1	ENSG00000204580	rs2523733	0.000405523	NO	rs3909115	0.00244337	NO	rs2517653	0.00323451	NO
DHDDS	ENSG00000117682	rs72660956	0.000405751	NO	rs3795686	0.00163353	NO	KG_1_26714381	0.00599488	NO
AP2A1	ENSG00000196961	rs10415869	0.000406518	NO	rs17370523	0.000916596	NO	rs8105239	0.00129142	NO
TNFSF18	ENSG00000120337	KG_1_170766927	0.00040692	NO	rs6702835	0.00257088	NO	rs6702835	0.00288071	NO
SPRY2	ENSG00000136158	rs7333067	0.000407021	NO	rs9531128	0.000925059	NO	rs7333067	0.00311204	NO
LDOC1L	ENSG00000188636	rs133756	0.000408084	NO	rs133756	0.00219549	NO	rs7290824	0.00113851	NO
ZBTB16	ENSG00000109906	rs35728782	0.000408256	NO	rs10082585	0.00241104	NO	rs719802	0.00347415	NO
B2M	ENSG00000166710	rs72489216	0.000408818	NO	rs12708404	0.0237992	NO	rs2049333	0.0277187	NO
ZNF175	ENSG00000105497	rs5030878	0.000410043	NO	rs2864138	0.00292086	NO	rs5030878	0.000395028	NO
RNF145	ENSG00000145860	rs4921252	0.00041024	NO	rs17056526	0.00139293	NO	rs4147383	0.000189642	NO
AURKA	ENSG00000087586	rs444184	0.000410573	NO	rs56097883	0.000165602	NO	rs8117790	0.00313791	NO
CCDC14	ENSG00000175455	rs57347971	0.000412432	NO	rs2279784	0.0026421	NO	rs895074	0.00122867	NO
PNPLA2	ENSG00000177666	rs4752769	0.000412849	NO	rs10902235	0.00562735	NO	rs7108019	0.000982031	NO
C1orf122	ENSG00000197982	rs12127877	0.000413079	NO	rs1001451	0.00374064	NO	rs6619	0.000348195	NO
KCNA3	ENSG00000177272	rs4839387	0.000413208	NO	rs2027256	0.00014948	NO	rs2027256	2.43842e-05	NO
GMFB	ENSG00000197045	rs11158017	0.000413373	NO	rs1211769	0.00446166	NO	rs2147535	0.00660607	NO
MT1G	ENSG00000125144	rs11508026	0.000417629	NO	rs7186533	0.00376492	NO	rs11549845	0.0088813	NO
ERMP1	ENSG00000099219	rs4740826	0.00041802	NO	rs7047575	0.00334062	NO	rs73389481	0.00421766	NO
RP11-107C16.2	ENSG00000176584	KG_10_124742963	0.000418517	NO	rs11200179	0.00631972	NO	rs36212407	0.0037347	NO
CCNJL	ENSG00000135083	rs2961952	0.000418542	NO	rs72810103	0.00862269	NO	rs7704751	0.000575808	NO
RCAN1	ENSG00000159200	rs2834342	0.000418596	NO	rs7278771	0.000252776	NO	rs62218278	0.000930386	NO
PLSCR4	ENSG00000114698	rs9868910	0.000418726	NO	rs1398775	0.00169366	NO	rs7647052	0.00100885	NO
PYGO2	ENSG00000163348	rs1553611	0.000419257	NO	rs12142550	0.0490109	NO	rs1506983	0.00111197	NO
CBLN3	ENSG00000139899	rs17184317	0.000419795	NO	rs10135915	0.00366969	NO	rs1241482	0.00708931	NO
GPR77	ENSG00000134830	rs12984929	0.000420409	NO	rs7252746	0.000940259	NO	rs7252746	0.00328982	NO
SUGP2	ENSG00000064607	rs10403272	0.000420841	NO	rs4809015	0.00202501	NO	rs10403272	0.0185834	NO
CTD-3107M8.4	ENSG00000254109	rs10503873	0.000422176	NO	rs11779521	0.015513	NO	rs10503873	0.00153571	NO
PKIA	ENSG00000171033	rs7002843	0.000424052	NO	rs7002843	1.80015e-06	YES	rs4294171	0.000792545	NO
SLC35E3	ENSG00000175782	rs3741598	0.000426348	NO	rs2013072	0.00170388	NO	rs9817	0.0031567	NO
MMADHC	ENSG00000168288	rs6706233	0.000426907	NO	rs72865522	0.0252645	NO	rs6706233	0.00881791	NO
ZNF319	ENSG00000166188	rs6499918	0.000426996	NO	rs7186799	0.000788564	NO	rs6499918	0.0011746	NO
SAMD1	ENSG00000141858	rs8107465	0.000427045	NO	rs12979044	0.0161967	NO	rs34930135	6.44542e-05	NO
DIAPH1	ENSG00000131504	rs6580205	0.00042719	NO	rs11738456	0.0119099	NO	rs116822	0.00516843	NO
C17orf28	ENSG00000167861	rs7210201	0.000427232	NO	rs8081669	0.00358844	NO	rs7210201	0.00263871	NO
ARHGEF3	ENSG00000163947	rs1817691	0.000428656	NO	rs4681930	0.000950854	NO	rs1379721	0.00230308	NO
TRAV25	ENSG00000211806	rs9972256	0.000428993	NO	rs9671842	0.005941	NO	rs9972256	0.00330894	NO
ARL5B	ENSG00000165997	rs7099260	0.000429576	NO	rs7099423	1.15319e-06	YES	rs7099423	3.34494e-07	YES
RNF144B	ENSG00000137393	rs12198115	0.000430433	NO	rs11755547	0.00382215	NO	rs12198586	0.000283054	NO
HEATR2	ENSG00000164818	rs72575924	0.00043051	NO	rs11185558	0.0096664	NO	rs71538159	0.00719018	NO
PARP15	ENSG00000173200	rs6796228	0.000431571	NO	rs4420917	0.00103915	NO	rs34765993	0.00136786	NO
LRRC61	ENSG00000127399	rs4727051	0.000432221	NO	rs1962004	2.91665e-05	NO	rs2177760	0.0114353	NO
KCNJ1	ENSG00000151704	rs7108562	0.000432635	NO	rs578925	0.000966587	NO	rs4937357	0.00017799	NO
GLG1	ENSG00000090863	rs200281	0.000432809	NO	rs12325114	2.24055e-05	NO	rs12325114	0.00259028	NO
LINC00202	ENSG00000232224	rs36052012	0.000433075	NO	rs2642276	0.0087962	NO	rs3006783	0.00040795	NO
C6orf170	ENSG00000146350	rs2679648	0.000433132	NO	rs2606643	0.0096449	NO	rs10457377	0.00363401	NO
OGDH	ENSG00000105953	rs17172507	0.000435282	NO	rs10280989	0.00608134	NO	rs17488020	0.0164365	NO
CCDC34	ENSG00000109881	rs6484268	0.000435352	NO	rs1567352	0.00953749	NO	rs1491850	0.0032279	NO
SIRT5	ENSG00000124523	rs9395520	0.000435607	NO	rs9349459	0.00204708	NO	rs7745956	0.0117148	NO
NLRP12	ENSG00000142405	rs8102188	0.000436134	NO	rs7253386	0.00549034	NO	rs307914	0.0108097	NO
BEST3	ENSG00000127325	rs10878904	0.000436204	NO	rs17813563	0.0255316	NO	rs10878904	0.00501415	NO
C16orf54	ENSG00000185905	rs7203712	0.000436537	NO	rs7203712	6.06756e-05	NO	rs12918327	0.0201321	NO
C19orf44	ENSG00000105072	rs60089912	0.000436554	NO	rs1805041	0.00515283	NO	rs8101897	0.00103979	NO
MAGI2-AS1	ENSG00000251276	rs62467727	0.000436604	NO	rs1071038	0.00155512	NO	rs62467727	0.00248632	NO
ITGA2	ENSG00000164171	rs4865749	0.000437107	NO	rs17298242	6.68192e-07	YES	rs17298242	6.52591e-07	YES
ZNF239	ENSG00000196793	rs7894102	0.000437269	NO	rs7083877	0.00189681	NO	rs17156636	0.000743096	NO
SNORD15B	ENSG00000207445	rs4348932	0.000438117	NO	rs67485448	0.0180593	NO	rs67485448	0.00460161	NO
TSC22D2	ENSG00000196428	rs1564996	0.000439009	NO	rs62271371	0.00165468	NO	rs2043083	0.0129697	NO
CBR4	ENSG00000145439	rs62346998	0.000440068	NO	rs4635781	0.00298408	NO	rs4547764	0.00452981	NO
RASGRP3	ENSG00000152689	rs220658	0.000440161	NO	rs13429575	8.4831e-05	NO	rs12328622	0.00314254	NO
SH3BP2	ENSG00000087266	rs1263412	0.000440573	NO	rs177766	0.0142437	NO	rs177766	0.00076081	NO
SNHG13	ENSG00000226950	rs2411281	0.000441901	NO	rs56265360	0.0256333	NO	rs2577946	0.00250519	NO
LSS	ENSG00000160285	rs17183318	0.000442743	NO	rs2839224	0.000859388	NO	rs73144730	0.0570013	NO
GFM1	ENSG00000168827	rs9809080	0.000442981	NO	rs1047355	0.0004265	NO	rs9809080	0.00204226	NO
ZNF407	ENSG00000215421	rs9963944	0.000444197	NO	rs11659159	0.00167881	NO	rs8085104	0.000937387	NO
VPS52	ENSG00000223501	rs2050190	0.000444375	NO	rs3128965	1.85175e-05	NO	rs9368782	0.0172587	NO
ELAC2	ENSG00000006744	rs62056886	0.000445831	NO	rs2034086	0.000786859	NO	rs4792213	0.000348499	NO
CDYL2	ENSG00000166446	rs7203914	0.000446079	NO	rs804904	0.0121262	NO	rs7203914	0.00113566	NO
ATG12	ENSG00000145782	rs26531	0.000446129	NO	rs26531	1.13854e-06	YES	rs33065	0.00333562	NO
KLHL12	ENSG00000117153	rs6691193	0.00044631	NO	KG_1_200493229	0.00276602	NO	rs6691193	0.00960064	NO
OSCAR	ENSG00000170909	rs10423754	0.000446599	NO	rs10423754	0.000253669	NO	rs3745181	0.0031443	NO
PACRGL	ENSG00000163138	rs13115187	0.000447916	NO	rs415104	0.00176951	NO	rs13115187	0.000254731	NO
FAM13A-AS1	ENSG00000248019	rs17015186	0.000448864	NO	rs6532127	0.000283182	NO	rs17015186	0.00105529	NO
SALL2	ENSG00000165821	rs7159043	0.000449261	NO	rs2319624	0.000407112	NO	rs4982473	0.000658084	NO
TADA1	ENSG00000152382	rs67878347	0.000449439	NO	rs11586145	0.00470777	NO	rs67878347	0.000500269	NO
OTUD7A	ENSG00000169918	rs803534	0.000450529	NO	rs4779937	0.0174263	NO	rs62003658	0.0101145	NO
IL36RN	ENSG00000136695	rs12711749	0.000451228	NO	rs315946	6.50932e-09	YES	rs315946	6.81732e-09	YES
LRRC33	ENSG00000174004	rs28624581	0.000451711	NO	rs56360332	0.00462919	NO	rs911219	0.000489481	NO
CYP2D7P1	ENSG00000205702	rs5759056	0.000452618	NO	rs9607885	0.000373804	NO	rs5759056	0.000788241	NO
TRERF1	ENSG00000124496	KG_6_41599901	0.000452723	NO	rs721313	0.0063661	NO	rs2651205	0.000640887	NO
SPA17	ENSG00000064199	rs4936952	0.00045317	NO	rs7127399	0.00443048	NO	rs4936943	0.00182924	NO
ARHGAP18	ENSG00000146376	rs2209151	0.00045434	NO	rs58365314	0.00973608	NO	rs11154583	0.00303694	NO
IREB2	ENSG00000136381	rs17487223	0.000455286	NO	rs1504550	0.000373038	NO	rs1865365	0.0102335	NO
CHRNA2	ENSG00000120903	rs12546017	0.000455305	NO	rs17362506	0.00511132	NO	rs11774770	0.00777265	NO
UCHL1	ENSG00000154277	rs2010717	0.000455554	NO	rs17528008	0.000421259	NO	rs6818783	0.00758748	NO
KIAA1211	ENSG00000109265	rs7663516	0.000456369	NO	rs12642906	0.00444065	NO	rs73242664	0.00021744	NO
SGK1	ENSG00000118515	rs296424	0.000456688	NO	rs4896104	0.00125192	NO	rs9399083	0.00286861	NO
FRAT2	ENSG00000181274	rs72819000	0.000459161	NO	rs1048757	0.00591374	NO	rs701810	0.00156355	NO
CD40	ENSG00000101017	rs6066180	0.000459837	NO	rs3787253	0.000982872	NO	rs2425694	0.00212713	NO
AC007014.1	ENSG00000229917	rs9646267	0.000460133	NO	rs405907	0.00358918	NO	rs2251984	0.00538886	NO
EPHA4	ENSG00000116106	rs6728517	0.000460351	NO	rs6728517	0.0083072	NO	rs6436314	8.37884e-05	NO
NET1	ENSG00000173848	rs61830307	0.00046066	NO	rs10904322	0.00143498	NO	rs17155549	0.00517041	NO
RP11-360D2.2	ENSG00000225591	rs10912561	0.00046097	NO	rs17372309	0.00677338	NO	rs301701	0.00128894	NO
ADIPOR1	ENSG00000159346	rs12040487	0.00046128	NO	rs7532581	0.000707433	NO	rs12040487	0.00254569	NO
SMNDC1	ENSG00000119953	rs10885104	0.000461359	NO	rs12240818	0.0118531	NO	rs57921629	0.00457165	NO
PACRG	ENSG00000112530	rs17443648	0.000463376	NO	rs9458460	0.00349739	NO	rs9458662	0.00133333	NO
FAM206A	ENSG00000119328	rs4978783	0.00046357	NO	rs1339877	0.00997557	NO	rs13299557	0.00159043	NO
TGIF1	ENSG00000177426	rs9963977	0.000465195	NO	rs2314031	0.00312948	NO	rs9963977	0.00283941	NO
GPN1	ENSG00000198522	rs11127125	0.000465345	NO	rs72784782	0.0156202	NO	rs11691585	0.00303021	NO
TRIM3	ENSG00000110171	rs7951824	0.000465849	NO	rs593313	0.00387393	NO	rs55746761	0.00142139	NO
HAUS8	ENSG00000131351	rs3816550	0.00046597	NO	rs1130222	0.00332775	NO	rs1457091	0.000190551	NO
ETV5	ENSG00000244405	rs57904146	0.000465994	NO	rs4234588	0.00323325	NO	rs2268535	0.000433565	NO
ATF2	ENSG00000115966	rs16862461	0.000466159	NO	rs974699	0.00248561	NO	rs62186966	0.00258275	NO
MICALCL	ENSG00000133808	rs10831779	0.000466281	NO	rs17416058	0.0030974	NO	rs17416058	0.000227769	NO
ZHX2	ENSG00000178764	rs279654	0.00046753	NO	rs59494712	0.00182513	NO	rs279654	0.00281986	NO
SERPINA10	ENSG00000140093	rs10150184	0.000467726	NO	rs11622149	0.000119956	NO	rs17826482	0.00113661	NO
MRFAP1L1	ENSG00000178988	rs11945109	0.000468445	NO	rs1480169	0.000128432	NO	KG_4_5774895	0.0143108	NO
CPLX2	ENSG00000145920	rs13179042	0.00046859	NO	KG_5_174270495	0.00166351	NO	rs13179042	0.000232437	NO
DNAJB9	ENSG00000128590	rs7785225	0.000468956	NO	rs7785225	0.00195636	NO	rs12534054	0.0235024	NO
PVT1	ENSG00000249859	rs4871008	0.000469328	NO	rs4871791	0.00434266	NO	rs7823385	0.000345936	NO
POU6F1	ENSG00000184271	rs7399073	0.000469459	NO	rs10783397	0.00585695	NO	rs7399073	0.000610978	NO
MAP1LC3C	ENSG00000197769	rs6695018	0.000469708	NO	rs10926770	0.00396591	NO	rs10926770	0.00249785	NO
RP11-134K1.2	ENSG00000212695	rs2028779	0.000470062	NO	rs10976698	0.00218899	NO	rs7023424	9.63692e-05	NO
KBTBD11	ENSG00000176595	rs4266678	0.000470166	NO	rs4379489	0.00287121	NO	rs2280820	0.00138373	NO
RPL30	ENSG00000156482	rs1470957	0.000470393	NO	rs16896762	0.00364759	NO	rs2045800	0.013004	NO
POMC	ENSG00000115138	rs10746531	0.000470791	NO	rs11895615	0.000286058	NO	rs2384232	0.00334884	NO
APOBEC3D	ENSG00000243811	rs4821862	0.000471006	NO	rs4821862	0.015922	NO	rs4821826	0.0179057	NO
SEC61A2	ENSG00000065665	rs4589194	0.000471143	NO	rs11257584	0.000594784	NO	rs2768344	0.000868593	NO
ZBP1	ENSG00000124256	rs6127978	0.000471563	NO	rs12481021	0.00368821	NO	rs6025742	0.00517783	NO
PROK2	ENSG00000163421	rs3796224	0.000471777	NO	rs7644362	0.000551312	NO	rs6549383	0.00145604	NO
CEP44	ENSG00000164118	rs6823093	0.000471777	NO	rs12648180	0.00271031	NO	rs13127100	0.00299421	NO
CNN2	ENSG00000064666	rs4147904	0.000472836	NO	rs4147904	0.0873829	NO	rs4147904	0.0760743	NO
AFAP1L1	ENSG00000157510	rs353288	0.000473074	NO	rs55965338	0.00217868	NO	rs353288	0.00527806	NO
ZNF285	ENSG00000062370	rs57090948	0.000473551	NO	rs6509201	0.00223155	NO	rs1661184	0.00258658	NO
TMEM14B	ENSG00000137210	rs4713857	0.000474349	NO	rs3798729	0.00310551	NO	rs12214825	0.00406865	NO
SLTM	ENSG00000137776	rs1561249	0.000474899	NO	rs2970368	0.00265229	NO	rs12324517	0.000102008	NO
METTL9	ENSG00000197006	rs215897	0.000475567	NO	rs72780846	0.0134298	NO	rs11865952	0.0133297	NO
CCDC132	ENSG00000004766	rs38794	0.000475913	NO	rs6975474	0.00106732	NO	rs6975474	0.00171139	NO
RP11-477I4.3	ENSG00000258701	rs2919622	0.000475941	NO	rs10137814	0.0193033	NO	rs2919622	0.00765599	NO
BNIP3L	ENSG00000104765	rs1383922	0.000477156	NO	rs2709600	0.000938823	NO	rs7006523	0.00575715	NO
ISM1	ENSG00000101230	rs2423674	0.000477224	NO	rs708954	0.00443457	NO	rs1998032	0.00542777	NO
CENPB	ENSG00000125817	rs2422835	0.000477286	NO	KG_20_4153367	0.00463137	NO	rs873711	0.00486915	NO
ACTR1B	ENSG00000115073	rs1470625	0.000477927	NO	rs13027550	0.00115806	NO	rs1546352	0.0335475	NO
PMP22	ENSG00000109099	rs179521	0.000478162	NO	rs62063045	0.0097247	NO	rs8073989	0.00374831	NO
DDX39B	ENSG00000198563	rs2844475	0.000478176	NO	rs1055569	0.00694725	NO	rs3132528	0.00331889	NO
OTUD7B	ENSG00000163113	rs9733	0.000478345	NO	rs61809779	0.0113112	NO	rs9733	0.0017321	NO
PSAT1	ENSG00000135069	rs10869921	0.000478601	NO	rs12350048	0.00295904	NO	rs3824548	0.00199054	NO
NKG7	ENSG00000105374	rs1868946	0.000478623	NO	rs321945	0.00134419	NO	rs1868946	0.000638048	NO
CASP7	ENSG00000165806	rs1033774	0.000478679	NO	KG_10_115468613	0.000250247	NO	rs11196485	0.000394844	NO
TMEM41A	ENSG00000163900	rs7627535	0.000478867	NO	rs7646178	0.000644125	NO	rs12233555	0.00283043	NO
ETNK2	ENSG00000143845	rs3747631	0.000478955	NO	rs2942133	0.00505422	NO	rs16853059	0.00147484	NO
SAP18	ENSG00000150459	rs57946586	0.000479916	NO	rs9580189	0.00653492	NO	rs9316685	0.00166082	NO
CCDC13	ENSG00000244607	rs7610687	0.000480102	NO	rs10865916	0.00191728	NO	rs11919801	0.00544808	NO
EGLN1	ENSG00000135766	rs2530360	0.000480301	NO	rs2479131	0.00158094	NO	rs2478520	8.05384e-05	NO
RP4-610C12.3	ENSG00000225490	rs2376539	0.000480407	NO	rs4911306	0.00706719	NO	rs6089103	0.00807621	NO
MAP2K7	ENSG00000076984	rs4804805	0.000481093	NO	rs17159303	0.00174291	NO	rs12150963	0.0008893	NO
STAMBPL1	ENSG00000138134	rs2254747	0.000481148	NO	rs10788644	0.00376404	NO	KG_10_89823432	0.00610145	NO
PMVK	ENSG00000163344	rs1218549	0.000482064	NO	rs11264254	0.00154901	NO	rs1218549	0.002581	NO
SAMD8	ENSG00000156671	rs2435882	0.000482211	NO	rs2435882	0.00214165	NO	rs2435882	2.25843e-05	NO
ZNF227	ENSG00000131115	rs8104483	0.000482645	NO	rs203717	0.00552009	NO	rs2288911	0.00178915	NO
INADL	ENSG00000132849	rs10889402	0.000482678	NO	rs17318187	0.004804	NO	rs12141821	0.00232165	NO
RECK	ENSG00000122707	rs2236294	0.000483237	NO	rs7874478	0.00169625	NO	rs10972341	0.0286949	NO
DIRC3	ENSG00000231672	KG_2_216947906	0.000484195	NO	rs2568193	0.00132783	NO	rs3816560	0.00362736	NO
RP11-25K19.1	ENSG00000167912	rs13264476	0.000485928	NO	rs2242344	0.00258445	NO	rs10504263	0.00162628	NO
SNORA26	ENSG00000212588	rs11726290	0.000486791	NO	rs991670	0.0232682	NO	KG_4_53565491	0.00143019	NO
RPE	ENSG00000197713	rs2539862	0.000486975	NO	rs2886188	0.00379075	NO	rs6726864	0.0080685	NO
TRIM36	ENSG00000152503	rs4705493	0.00048727	NO	rs154763	0.000450362	NO	rs13187760	0.000477874	NO
VPS41	ENSG00000006715	rs2240851	0.000487379	NO	rs28655138	0.000753938	NO	rs6944227	0.00679203	NO
PPTC7	ENSG00000196850	rs2302689	0.000487437	NO	rs2302689	0.00670689	NO	rs12810957	0.00348077	NO
NUP98	ENSG00000110713	rs12290741	0.000487906	NO	rs10834677	0.00467823	NO	rs7937180	0.0122914	NO
CCDC147	ENSG00000120051	rs11192130	0.000488071	NO	rs2271750	0.0224938	NO	rs2282436	0.0164541	NO
GORASP1	ENSG00000114745	rs6599257	0.000488236	NO	rs6599257	0.00086784	NO	rs528949	0.00789693	NO
RFNG	ENSG00000169733	rs4789813	0.000488532	NO	rs56025119	0.0230033	NO	rs4789813	0.00350709	NO
KCNN4	ENSG00000104783	rs419990	0.000490011	NO	rs72480795	0.00370931	NO	rs419990	0.0204905	NO
AUTS2	ENSG00000158321	rs2428831	0.000490674	NO	rs584390	0.00213258	NO	rs4718975	0.00127449	NO
PRKCE	ENSG00000171132	rs2921992	0.00049102	NO	rs11690961	0.000774003	NO	rs11690961	0.000157319	NO
CPM	ENSG00000135678	rs7956759	0.000491728	NO	rs12425617	0.000109553	NO	rs10748094	0.00145424	NO
PFKP	ENSG00000067057	rs2388595	0.000492694	NO	rs7897383	0.000520117	NO	rs59514292	0.00161215	NO
TM7SF4	ENSG00000164935	rs2669449	0.000492708	NO	rs2333871	0.043333	NO	rs12547599	0.0004688	NO
SLC23A2	ENSG00000089057	rs1131382	0.000493331	NO	rs25406	0.00792369	NO	rs1131382	0.00168774	NO
CTTNBP2NL	ENSG00000143079	rs6573	0.000493757	NO	rs7553961	0.00641493	NO	rs6573	0.000626546	NO
LYSMD2	ENSG00000140280	rs11070909	0.000494599	NO	rs2607115	0.000522252	NO	rs11070909	0.000467414	NO
C18orf54	ENSG00000166845	rs16957060	0.000494839	NO	rs10515962	0.000588234	NO	rs9952839	0.0076642	NO
FTLP3	ENSG00000226608	rs3827132	0.000495068	NO	rs151340	0.00330926	NO	rs857250	0.000963503	NO
MRPL4	ENSG00000105364	rs73009214	0.000495407	NO	rs2043305	0.000540806	NO	rs73009214	0.000665583	NO
TRAF3IP3	ENSG00000009790	rs674433	0.000496166	NO	rs4844846	0.000728379	NO	rs7555818	0.00230878	NO
NR1D2	ENSG00000174738	rs11710647	0.000496542	NO	rs9851068	3.57289e-06	YES	rs13433753	0.000205692	NO
ZNF347	ENSG00000197937	rs8106441	0.000496855	NO	rs2560878	0.00134827	NO	rs2560878	0.000149209	NO
RP1-228P16.3	ENSG00000258203	rs214709	0.000497154	NO	rs11168124	0.0134782	NO	rs4768138	0.00183865	NO
SIRPA	ENSG00000198053	rs2073126	0.000497259	NO	rs13040824	0.00121366	NO	rs2422735	0.00105105	NO
PARP9	ENSG00000138496	rs6765945	0.000497494	NO	rs953730	8.34572e-05	NO	rs6765945	0.00423891	NO
RPL17P33	ENSG00000243844	rs7840393	0.000497587	NO	rs4732924	0.012793	NO	rs7840393	0.00101877	NO
PDCL3	ENSG00000115539	rs6542922	0.000498161	NO	rs11541353	0.00989552	NO	rs6542922	0.0124699	NO
EDEM3	ENSG00000116406	rs183502	0.00049841	NO	rs4997667	0.0057442	NO	rs183502	0.000841444	NO
MED17	ENSG00000042429	rs11020422	0.000498946	NO	rs7814	0.000438549	NO	rs12790875	0.00356083	NO
RUNX1T1	ENSG00000079102	rs17748165	0.000499081	NO	rs1899896	0.018515	NO	rs16914618	0.0021523	NO
SH3BGRL3	ENSG00000142669	rs1335759	0.000499298	NO	rs3008430	0.0100268	NO	rs34783584	0.0832173	NO
NDUFAF3	ENSG00000178057	rs725309	0.000499399	NO	rs7649348	0.0204842	NO	rs725309	0.12978	NO
NIN	ENSG00000100503	rs17122988	0.000499486	NO	rs7160321	0.00425965	NO	rs17122988	0.00963215	NO
EIF2B1	ENSG00000111361	rs786447	0.000499662	NO	rs2270788	0.0075052	NO	rs2270788	0.012975	NO
SIK1	ENSG00000142178	rs62217707	0.000500333	NO	rs7277440	0.0464794	NO	rs9637233	0.00545539	NO
THAP2	ENSG00000173451	rs6582000	0.00050087	NO	rs4489843	0.00619021	NO	rs11178504	0.008261	NO
OTUB2	ENSG00000089723	KG_14_94488221	0.000501157	NO	rs10138711	0.00455977	NO	KG_14_94488221	0.00334919	NO
PRDX5	ENSG00000126432	rs61886076	0.000501409	NO	rs10897449	0.0230396	NO	rs11231664	0.00289681	NO
PLEKHA2	ENSG00000169499	rs13248917	0.00050257	NO	rs13248917	0.00592596	NO	rs62504147	0.00601891	NO
RASAL3	ENSG00000105122	rs60089912	0.000502903	NO	rs12972725	0.00140453	NO	rs73005469	1.46438e-05	NO
ATE1	ENSG00000107669	rs11200069	0.00050354	NO	rs10788221	3.77835e-05	NO	rs10886838	0.00800938	NO
NBEAL1	ENSG00000144426	rs13397682	0.000503726	NO	rs2037461	0.0108398	NO	rs16838805	0.00375842	NO
RPL3	ENSG00000100316	rs6001585	0.000503839	NO	rs6001585	0.0189031	NO	rs5757391	0.00236513	NO
TDRD1	ENSG00000095627	rs17092124	0.000504285	NO	rs7922542	0.00143291	NO	rs10885501	0.00177866	NO
ZFAND5	ENSG00000107372	rs11143237	0.00050711	NO	rs7873761	0.019463	NO	rs17494333	0.00502604	NO
FGFR1OP2	ENSG00000111790	rs3782309	0.000507138	NO	KG_12_26285860	0.0016858	NO	rs713085	0.00404141	NO
EIF2C4	ENSG00000134698	rs61769861	0.000507598	NO	rs6697796	0.000110086	NO	rs7553564	0.00280902	NO
RBL1	ENSG00000080839	rs6125111	0.000507773	NO	rs1043404	6.43921e-05	NO	rs13042748	0.00254854	NO
ERC1	ENSG00000082805	rs60706503	0.000508207	NO	rs758170	0.0112836	NO	rs740891	0.000253775	NO
PIM1	ENSG00000137193	rs4714034	0.000508282	NO	rs195432	0.00917026	NO	rs72846855	0.00761956	NO
FTH1P11	ENSG00000237264	rs10108472	0.000509312	NO	rs11987529	0.00148723	NO	rs16909302	0.00155152	NO
PLIN2	ENSG00000147872	rs480627	0.000509634	NO	rs3802335	3.00759e-05	NO	rs4578040	0.00529017	NO
ATP8B2	ENSG00000143515	rs4361977	0.000509887	NO	rs12568083	0.0086103	NO	rs6681725	0.00362299	NO
ARMC10	ENSG00000170632	rs55867734	0.000510107	NO	rs499953	0.00645604	NO	rs55867734	0.00214658	NO
CCNI	ENSG00000118816	rs344107	0.000511965	NO	rs355674	0.00261835	NO	rs11097519	0.00372407	NO
CNR1	ENSG00000118432	rs1406975	0.000513603	NO	rs62439538	0.00240017	NO	rs45516291	0.00580645	NO
TNFRSF21	ENSG00000146072	rs9381514	0.000515007	NO	rs9369682	0.000391769	NO	rs926774	0.00568535	NO
HAPLN3	ENSG00000140511	rs10775247	0.000515503	NO	rs72759043	0.00597991	NO	rs72759043	0.0115307	NO
C6orf223	ENSG00000181577	rs17516786	0.000516476	NO	rs7773613	0.0130388	NO	rs17516786	0.00317612	NO
TMEM140	ENSG00000146859	rs6962111	0.00051654	NO	rs3250	5.05951e-06	YES	rs62480986	0.00199703	NO
TGFBR2	ENSG00000163513	rs6797604	0.000517175	NO	rs13079874	0.00105393	NO	rs13079874	0.000621162	NO
LCOR	ENSG00000196233	rs3762093	0.000518142	NO	rs10882685	0.00719298	NO	rs11815543	0.00945001	NO
EMR2	ENSG00000127507	rs1013856	0.000518749	NO	rs56306510	0.00199169	NO	rs4808317	0.000879177	NO
SNAP29	ENSG00000099940	rs1558657	0.000519131	NO	rs5759849	8.1027e-06	YES	rs5759849	0.00137259	NO
RAB2A	ENSG00000104388	rs6998008	0.000519286	NO	rs623845	0.00275012	NO	rs10957123	0.0043263	NO
AF127936.7	ENSG00000235609	rs9983245	0.000519674	NO	rs427307	0.000750097	NO	rs427307	0.000352149	NO
FXC1	ENSG00000132286	rs1051992	0.000520863	NO	rs7122620	0.00169315	NO	rs34366592	0.00231911	NO
RP11-463J7.2	ENSG00000231175	rs55757643	0.000521143	NO	rs7537986	0.0117322	NO	rs55757643	0.00102187	NO
ZSWIM1	ENSG00000168612	rs3092169	0.000521161	NO	rs3092206	0.0025509	NO	rs6131030	0.00127193	NO
DPYD	ENSG00000188641	rs12048612	0.00052141	NO	rs1925833	0.00377435	NO	KG_1_97263537	0.00442642	NO
LAG3	ENSG00000089692	rs2239144	0.000521684	NO	rs73051250	0.00178384	NO	rs3759320	0.00380268	NO
ATP1B1	ENSG00000143153	rs10489177	0.000522408	NO	KG_1_166791137	0.00430731	NO	rs536014	0.00662268	NO
PER1	ENSG00000179094	rs7208256	0.000522497	NO	rs7225924	0.00103168	NO	rs8072352	0.00133526	NO
KCTD15	ENSG00000153885	rs6510417	0.000522606	NO	rs2287879	0.0143678	NO	rs7255249	0.00316503	NO
ZFP37	ENSG00000136866	rs10981455	0.000523029	NO	rs4598325	0.00230089	NO	rs7021726	0.00649273	NO
SULT6B1	ENSG00000138068	rs4670723	0.000523205	NO	rs72783152	0.00249453	NO	rs3755202	0.00340934	NO
EID3	ENSG00000255150	rs1993919	0.000523275	NO	rs7138318	0.000231789	NO	rs7138318	7.52007e-05	NO
COL6A3	ENSG00000163359	rs13402674	0.000523532	NO	rs60671275	0.000402394	NO	rs1391107	0.011572	NO
PPP3CA	ENSG00000138814	rs2866422	0.000523955	NO	rs2695202	0.00334639	NO	rs9996962	0.00162121	NO
TRIM68	ENSG00000167333	rs10742372	0.000524223	NO	rs2709185	0.000212633	NO	rs2741862	0.00307442	NO
APLF	ENSG00000169621	rs35636878	0.000524236	NO	rs6750910	0.0156532	NO	rs2861799	0.00986019	NO
NPIPL2	ENSG00000196436	rs328399	0.000526463	NO	KG_16_73434834	0.00104684	NO	rs72798641	0.00347629	NO
UTRN	ENSG00000152818	rs6906777	0.000526623	NO	rs763546	0.00131324	NO	rs2073214	0.00543871	NO
PARD6B	ENSG00000124171	rs6126251	0.000526736	NO	rs11906291	0.0130792	NO	rs2426342	0.00360677	NO
RRAGC	ENSG00000116954	rs6675190	0.000526895	NO	rs486563	0.0160245	NO	rs6675190	0.0260006	NO
RP11-182I10.4	ENSG00000185031	rs705571	0.000527294	NO	rs11585329	0.00109919	NO	KG_1_65193815	0.00256191	NO
DNAJB11	ENSG00000090520	rs4686751	0.000528009	NO	rs4376068	0.000138397	NO	rs17723563	0.00109418	NO
PSTPIP1	ENSG00000140368	rs7119	0.000528053	NO	rs16967858	0.0252829	NO	rs16967858	0.0628482	NO
RP11-389E17.1	ENSG00000231171	rs1711391	0.000528361	NO	rs62341561	0.00126642	NO	rs62341561	5.2231e-05	NO
ATP5J2	ENSG00000241468	rs6947811	0.000528364	NO	rs13242458	0.0148221	NO	rs34995835	0.00927563	NO
FOXK1	ENSG00000164916	rs4723769	0.000529439	NO	rs1009528	0.0194317	NO	rs4723769	0.000590618	NO
EPHA8	ENSG00000070886	rs4654778	0.000529577	NO	rs209729	0.00756722	NO	rs1256334	0.0149636	NO
PTPN6	ENSG00000111679	rs10772766	0.000529631	NO	rs7300262	0.0185954	NO	rs71278063	0.00360374	NO
BTF3	ENSG00000145741	rs10073118	0.000530382	NO	rs2216703	0.00322829	NO	rs10454912	0.00634627	NO
GLRX3	ENSG00000108010	rs72831424	0.000530386	NO	rs17297900	0.00189022	NO	rs7099120	0.000413646	NO
TEX101	ENSG00000131126	rs8109124	0.000530614	NO	rs35043884	0.00125117	NO	rs436681	0.00241124	NO
ARFGAP3	ENSG00000242247	rs1569509	0.000531356	NO	rs5996135	0.0127447	NO	rs738536	0.0145388	NO
AC009404.2	ENSG00000236255	rs1368674	0.000531642	NO	rs13005524	0.0107266	NO	KG_2_118906699	0.00594441	NO
SPATA3	ENSG00000173699	rs3769840	0.00053226	NO	rs7601176	0.00967898	NO	rs6739193	0.00771359	NO
ZNF18	ENSG00000154957	KG_17_12149242	0.000532367	NO	rs11655045	0.00126439	NO	rs72822727	0.011026	NO
SLC2A9	ENSG00000109667	rs13148204	0.000532577	NO	rs4697739	0.000831696	NO	rs4530624	0.000610867	NO
UBA52	ENSG00000221983	rs17750957	0.000532736	NO	rs4808199	0.0233388	NO	rs10410509	0.00701532	NO
BIVM	ENSG00000134897	rs7324647	0.000532893	NO	rs1730643	0.00123913	NO	rs12870187	0.00232632	NO
HIST1H3F	ENSG00000256316	rs57637517	0.000533319	NO	rs9379762	0.00386244	NO	rs7775052	0.0112997	NO
PPP1R15A	ENSG00000087074	rs12984288	0.000533914	NO	rs12984929	6.43669e-05	NO	rs2001342	0.000300482	NO
PDK2	ENSG00000005882	rs1984555	0.000534081	NO	rs600120	4.80162e-05	NO	rs600120	6.30808e-05	NO
TMEM5	ENSG00000118600	rs2663948	0.000534736	NO	rs10878103	0.000152443	NO	rs10878103	5.578e-05	NO
CHD7	ENSG00000171316	rs7842478	0.000534839	NO	rs12678728	0.00346588	NO	rs12546384	0.0029844	NO
PHLPP1	ENSG00000081913	rs8098918	0.000535396	NO	rs6567313	0.005369	NO	rs622924	0.00303921	NO
NTAN1	ENSG00000157045	rs153001	0.00053549	NO	rs11075261	0.016481	NO	rs35799441	0.0104038	NO
NPTN	ENSG00000156642	rs12898858	0.000535661	NO	rs896591	0.00821737	NO	rs12898858	0.0138598	NO
GEMIN2	ENSG00000092208	rs11622034	0.000535664	NO	rs9322987	0.00827029	NO	rs11622034	0.00795468	NO
MIR371	ENSG00000199031	rs1654656	0.000535834	NO	rs7256241	0.00425638	NO	rs1654656	0.000366392	NO
GRIP2	ENSG00000144596	rs4684201	0.000536524	NO	rs62234598	0.00227704	NO	rs12492784	0.000804748	NO
KLHL32	ENSG00000186231	KG_6_96563365	0.000536564	NO	rs636234	0.00202585	NO	rs1206165	0.00397948	NO
GSN	ENSG00000148180	rs10818673	0.000536972	NO	rs3810942	0.00156818	NO	rs10818673	0.000232815	NO
MRPL42	ENSG00000198015	rs10735319	0.000537249	NO	rs10777518	0.000558514	NO	rs7978088	0.0043386	NO
HNMT	ENSG00000150540	rs62168708	0.000537474	NO	rs45444297	0.0069931	NO	rs16840302	0.0145906	NO
TMEM218	ENSG00000150433	rs472559	0.00053777	NO	rs503764	0.00255242	NO	rs4936943	0.00257136	NO
TES	ENSG00000135269	rs1474510	0.000538039	NO	rs38896	0.0164024	NO	rs7800573	0.000471395	NO
FAM100A	ENSG00000153443	rs2029175	0.000539122	NO	rs12935810	0.00536373	NO	rs12709136	0.00439074	NO
TTLL12	ENSG00000100304	rs5758661	0.000540239	NO	rs5759056	0.00125257	NO	rs4422240	0.0070245	NO
SLC25A29	ENSG00000197119	rs10131209	0.000540253	NO	rs8021068	0.00821147	NO	rs12435918	0.00204382	NO
NLE1	ENSG00000073536	rs321614	0.000540328	NO	rs56024423	0.00147416	NO	rs12602722	0.00474995	NO
TLR6	ENSG00000174130	rs2637736	0.000541675	NO	KG_4_37809008	0.00259091	NO	rs66517482	0.00178554	NO
RP1-111B22.2	ENSG00000225093	rs127503	0.000542734	NO	rs2354095	0.000688288	NO	rs127503	0.00175592	NO
THOP1	ENSG00000172009	rs10422137	0.000542769	NO	rs2159561	0.00412155	NO	rs4807510	0.019629	NO
OLIG2	ENSG00000205927	rs8128907	0.000543236	NO	rs59839663	0.00371832	NO	rs8128907	3.69699e-06	NO
NAV1	ENSG00000134369	rs4245698	0.000543819	NO	rs2924105	0.00551559	NO	rs10800757	0.00132371	NO
MARCH5	ENSG00000198060	rs66882667	0.000544678	NO	rs4514319	0.000168265	NO	rs2761309	0.0160834	NO
KIF13B	ENSG00000197892	rs638792	0.000544796	NO	rs12548021	0.00262342	NO	rs352222	0.000863781	NO
ABCA1	ENSG00000165029	rs7026705	0.000544946	NO	rs11506815	0.00291662	NO	rs7026705	0.000820288	NO
MED7	ENSG00000155868	rs1559145	0.000545298	NO	rs1394606	0.00394198	NO	rs3822696	0.00170487	NO
RP5-1068B5.3	ENSG00000226920	rs927204	0.000546619	NO	rs828453	0.000322806	NO	KG_1_228394196	0.00137781	NO
PRPF18	ENSG00000165630	rs1414397	0.000548627	NO	rs7899590	0.00208429	NO	rs1926822	0.00129735	NO
SEC31B	ENSG00000075826	rs2495727	0.000548906	NO	rs12765071	0.00243661	NO	rs10883451	0.000578151	NO
SLC35E1	ENSG00000127526	rs17796739	0.000549074	NO	rs11086017	1.28119e-05	NO	KG_19_15959137	0.00194666	NO
MRPL45	ENSG00000174100	rs11079059	0.000550074	NO	rs1714987	0.0634527	NO	rs11079059	8.7854e-05	NO
CLOCK	ENSG00000134852	rs11941492	0.000550515	NO	rs17749557	0.00276532	NO	rs11941492	0.00187215	NO
PPRC1	ENSG00000148840	rs7908803	0.000550566	NO	rs72842097	0.00857765	NO	rs17780667	0.0118726	NO
GCFC1	ENSG00000159086	rs28581340	0.000550943	NO	rs2833624	0.00161234	NO	rs56303152	0.00414814	NO
RNF146	ENSG00000118518	rs13194280	0.000551192	NO	rs2121881	0.0253845	NO	rs2121881	0.00185428	NO
GPANK1	ENSG00000204438	rs9268219	0.000551808	NO	rs2844475	0.000699616	NO	rs9394058	0.00168305	NO
RCC2	ENSG00000179051	rs2762890	0.000551918	NO	rs594011	0.0152011	NO	rs9660584	0.00302251	NO
IMPDH1	ENSG00000106348	rs6467181	0.000552955	NO	rs10954169	0.0131964	NO	rs6467181	0.000672813	NO
DHX57	ENSG00000163214	rs2192703	0.000553302	NO	rs13433054	0.000825833	NO	rs232535	0.00103238	NO
PHF21B	ENSG00000056487	rs7290824	0.000553303	NO	rs6007466	8.6061e-06	YES	rs226518	1.24581e-05	NO
TAPBP	ENSG00000231925	rs2495962	0.000553781	NO	rs3128965	1.31492e-05	NO	rs9394179	0.00229229	NO
ACTR3B	ENSG00000133627	rs13239964	0.000554384	NO	rs1589836	0.0139312	NO	rs1735087	0.00423737	NO
ZNF264	ENSG00000083844	rs11673172	0.000555584	NO	rs7245519	0.000188422	NO	rs12973678	0.00420504	NO
RPAP3	ENSG00000005175	rs2238137	0.000556801	NO	rs731236	0.002106	NO	rs7954468	0.00590769	NO
TESC	ENSG00000088992	rs10507276	0.000556803	NO	rs10507276	0.000459073	NO	rs1093314	0.00565648	NO
NUTF2	ENSG00000102898	rs11647678	0.000558069	NO	rs9935025	0.0491845	NO	rs11647678	0.0123475	NO
TBC1D2B	ENSG00000167202	rs10444863	0.000558471	NO	rs59782160	0.00429966	NO	rs59782160	0.00183532	NO
WLS	ENSG00000116729	rs4598529	0.000559179	NO	rs7531243	0.0092238	NO	rs12562973	5.82617e-05	NO
UBTD2	ENSG00000168246	rs4270710	0.000559232	NO	rs12520760	0.00125689	NO	rs2731717	0.00514676	NO
FAM76B	ENSG00000077458	rs17207890	0.000560164	NO	rs1944080	1.35312e-06	YES	rs2168875	0.00238829	NO
C19orf63	ENSG00000161671	rs73062463	0.000560682	NO	rs7250039	0.00625802	NO	rs73062463	0.000124705	NO
XPO5	ENSG00000124571	rs6458367	0.000561253	NO	rs11755799	0.0028663	NO	rs6458367	0.000357664	NO
AK3	ENSG00000147853	rs806032	0.000561709	NO	rs10815076	0.0021421	NO	rs7043289	0.00101585	NO
PUS3	ENSG00000110060	rs4393322	0.000562633	NO	rs10893525	0.000412442	NO	rs10893584	0.000232862	NO
CCDC96	ENSG00000173013	rs4516797	0.000562849	NO	rs9457	0.00784395	NO	rs4642308	0.00293323	NO
HIST1H3H	ENSG00000203813	rs7759694	0.000563331	NO	rs7759694	0.0029865	NO	rs6917419	0.029071	NO
KRBA1	ENSG00000133619	rs2072407	0.00056355	NO	rs1202468	0.0108301	NO	rs243480	8.87901e-06	NO
C7orf55	ENSG00000164898	rs2354338	0.000563734	NO	rs886645	0.00480085	NO	rs17160623	8.39814e-05	NO
TMEM106A	ENSG00000184988	rs17599948	0.000564856	NO	rs12450410	0.00832468	NO	rs17599948	0.00261274	NO
C1orf55	ENSG00000143751	rs17319408	0.000565046	NO	rs3901298	0.00913353	NO	rs61835429	0.00114781	NO
WAC	ENSG00000095787	rs11007500	0.000565098	NO	rs7086289	0.00153103	NO	rs7086289	0.000212597	NO
NME6	ENSG00000172113	rs11718350	0.000565542	NO	rs3731534	0.000110532	NO	rs7643368	0.0389329	NO
GTPBP4	ENSG00000107937	rs4880511	0.000565562	NO	rs12415378	0.00239664	NO	rs7088760	0.000607644	NO
ING1	ENSG00000153487	KG_13_110341366	0.000565855	NO	rs11619808	0.00540821	NO	rs9588325	0.000739416	NO
NLRX1	ENSG00000160703	rs4936444	0.000566317	NO	rs11217065	0.00413319	NO	rs562780	0.00716178	NO
NFIA	ENSG00000162599	rs12029654	0.000566839	NO	rs17377908	0.00319869	NO	rs7515512	0.00538859	NO
MFF	ENSG00000168958	rs7573035	0.000567142	NO	rs12465514	0.00799014	NO	rs9636346	0.000850648	NO
CTDSP1	ENSG00000144579	rs4674162	0.00056738	NO	rs34204759	0.00412782	NO	rs4674162	0.0178074	NO
FADS2	ENSG00000134824	rs61897793	0.000567811	NO	rs61897793	0.000209074	NO	rs17704641	0.00342317	NO
C15orf57	ENSG00000128891	rs733299	0.000568786	NO	rs6492998	0.0043387	NO	rs537455	0.0230601	NO
AC012652.1	ENSG00000187446	rs7166556	0.000569139	NO	rs776688	0.00104148	NO	rs675996	0.00197686	NO
ULK3	ENSG00000140474	rs1133322	0.000569979	NO	rs8042694	0.000109686	NO	rs35737351	0.00371592	NO
SUV420H2	ENSG00000133247	rs10403345	0.000570056	NO	rs34749270	0.00320975	NO	rs2903728	0.0014571	NO
IKZF2	ENSG00000030419	rs13385257	0.000570585	NO	rs13423671	0.00208329	NO	rs17272806	0.013609	NO
FOXD4	ENSG00000170122	rs16924784	0.000570957	NO	rs4741773	0.00106371	NO	rs7869715	0.00508628	NO
ZNF616	ENSG00000204611	rs57209721	0.000571893	NO	rs10418739	0.000406594	NO	rs2608529	0.002347	NO
AC093107.7	ENSG00000223718	rs6467586	0.000572982	NO	rs6958241	0.000542973	NO	rs4732209	0.0051002	NO
GNG2	ENSG00000186469	rs10141612	0.000573944	NO	rs10141612	0.000572645	NO	rs7158425	0.000855455	NO
TSEN15	ENSG00000198860	rs3010058	0.000574316	NO	rs16860791	0.00198863	NO	rs183502	0.00471127	NO
DYNLL1	ENSG00000088986	rs61953430	0.000574577	NO	rs1716441	0.00318505	NO	rs61953430	0.0044039	NO
CD27	ENSG00000139193	rs55695577	0.000575458	NO	rs741109	0.00673222	NO	rs55695577	0.00475623	NO
HK1	ENSG00000156515	rs10999083	0.000575489	NO	rs10999011	0.0195983	NO	rs7083371	0.0102196	NO
GJC2	ENSG00000198835	rs4653921	0.000575518	NO	rs617982	0.00280405	NO	rs12126339	0.00828225	NO
RPS26P35	ENSG00000242206	rs2514754	0.000577002	NO	rs2514754	0.00260853	NO	rs12677136	0.00563264	NO
NDUFV3	ENSG00000160194	rs17767630	0.000577386	NO	rs9976696	0.0131263	NO	rs11702374	0.000975122	NO
IDO1	ENSG00000131203	rs7386365	0.000577495	NO	KG_8_40176024	0.000820365	NO	rs7386365	0.00817179	NO
SLC39A1	ENSG00000143570	rs12042989	0.000577656	NO	KG_1_153083770	0.00477382	NO	rs61811905	3.38446e-05	NO
DNAJC25	ENSG00000059769	rs2273788	0.000579239	NO	rs10512410	0.00214401	NO	rs7027028	0.00201634	NO
UBE2G1	ENSG00000132388	rs752371	0.000579596	NO	rs3031	0.00727786	NO	rs1873880	0.0140233	NO
[truncated: 8,895 more rows]
