# Supplementary material for: Host Genetic Variation Influences Gene Expression Response to Rhinovirus Infection
Source: PLoS Genet. 2015 Apr 13;11(4):e1005111. doi: 10.1371/journal.pgen.1005111 (PMC4395341; doi:10.1371/journal.pgen.1005111)
Supplement: S3 Dataset — (XLSX) [file pgen.1005111.s018.xlsx]

## Sheet: Sheet1
Dataset S3: Summary of the results of distant eQTL and reQTL mapping
Hugo Gene ID	Ensembl Gene ID	Most significant distant eQTL in uninfected PBMCs	P value eQTL in uninfected PBMCs	Significant at FDR 5% in uninfected PBMCs	Most significant distant eQTL in RV infected PBMCs	P value eQTL in RV infected PBMCs	Significant at FDR 5% in RV infected PBMCs	Most significant distant reQTL	P value reQTL	Significant reQTL at FDR 5%
RPS26P2	ENSG00000233278	rs10876864	7.17598e-38	YES	rs10876864	1.45231e-33	YES	rs8028473	7.64089e-06	NO
CTD-2588C8.1	ENSG00000239210	rs10876864	9.08526e-35	YES	rs10876864	1.11692e-33	YES	rs11700417	1.61421e-06	NO
RP11-459K23.1	ENSG00000227887	rs10876864	1.45726e-34	YES	rs10876864	3.36282e-33	YES	rs12707926	5.29621e-06	NO
RP11-824M15.1	ENSG00000224161	rs10876864	2.83072e-34	YES	rs10876864	1.03305e-33	YES	rs28496733	2.07688e-05	NO
RP11-713H12.1	ENSG00000244604	rs10876864	9.80901e-30	YES	rs10876864	8.2894e-36	YES	rs12367439	2.07909e-06	NO
GAPDHP61	ENSG00000248415	rs2072373	6.01422e-28	YES	rs11064213	2.24797e-22	YES	rs11122489	5.96722e-07	NO
RP11-57C13.5	ENSG00000234192	rs10876864	2.73079e-26	YES	rs10876864	5.7937e-26	YES	rs10208831	6.01635e-06	NO
RPS26P35	ENSG00000242206	rs10876864	2.50894e-19	YES	rs10876864	1.53752e-25	YES	rs85603	2.77462e-07	NO
STX1B	ENSG00000099365	rs10876864	2.74533e-17	YES	rs10876864	5.54206e-14	YES	rs704029	1.69904e-06	NO
RP11-777J24.1	ENSG00000233778	rs10876864	1.42233e-16	YES	rs10876864	8.9387e-22	YES	rs72669648	2.95213e-06	NO
SBNO2	ENSG00000064932	rs890294	7.70523e-12	YES	rs225842	8.24378e-06	NO	rs6797604	3.1471e-07	NO
DEFB1	ENSG00000164825	rs2832953	4.17502e-11	NO	rs13203012	3.02667e-06	NO	rs1945700	1.98109e-06	NO
ARL15	ENSG00000185305	rs6427700	6.91088e-11	NO	rs61788417	8.9426e-07	NO	rs6427700	6.72244e-09	NO
RP11-196I18.3	ENSG00000225531	rs2986423	1.13378e-10	NO	rs2956114	3.22771e-11	YES	rs2964383	4.10502e-07	NO
RNASE2	ENSG00000169385	rs12264186	2.2225e-10	NO	rs12264186	9.36896e-08	NO	rs6037468	3.23651e-06	NO
RNASE3	ENSG00000169397	rs12264186	2.80797e-10	NO	rs12264186	6.21754e-09	NO	rs624843	5.87847e-07	NO
OGFR	ENSG00000060491	rs1417361	3.17121e-10	NO	rs9578200	1.30322e-06	NO	rs1417361	2.85038e-06	NO
EIF1AP1	ENSG00000236698	rs2502344	3.41554e-10	NO	rs12743401	8.49193e-08	NO	rs9644727	2.26914e-06	NO
OR2AG1	ENSG00000170803	rs1131964	4.28723e-10	NO	rs1131964	2.0892e-13	YES	rs17555469	3.51405e-07	NO
LILRA5	ENSG00000187116	rs17446826	4.41181e-10	NO	rs56018120	1.72381e-06	NO	rs56018120	3.57231e-06	NO
IL27	ENSG00000197272	rs2832953	4.97019e-10	NO	rs7867793	1.91673e-06	NO	rs10512355	1.53731e-06	NO
CD38	ENSG00000004468	rs2832953	6.26078e-10	NO	rs2040663	3.73711e-06	NO	rs2832953	5.38035e-06	NO
NEURL3	ENSG00000163121	rs2832953	1.11831e-09	NO	rs422303	2.50563e-06	NO	rs2832953	2.54839e-07	NO
PRC1	ENSG00000198901	rs12264186	1.21457e-09	NO	rs2275544	3.13563e-06	NO	rs11933869	1.34379e-06	NO
AC006276.1	ENSG00000234465	rs1863879	1.27847e-09	NO	rs3793127	6.93341e-07	NO	rs406312	3.73983e-07	NO
ACVR2A	ENSG00000121989	rs4443781	1.58724e-09	NO	rs1354206	4.52804e-07	NO	rs1403955	1.36071e-06	NO
COL17A1	ENSG00000065618	rs12264186	1.70789e-09	NO	rs12264186	2.75371e-09	NO	rs72788346	4.79506e-07	NO
NUPR1	ENSG00000176046	rs2414367	1.70842e-09	NO	rs2081610	7.6807e-07	NO	rs2832953	9.58748e-08	NO
ZNF131	ENSG00000172262	rs1384	1.81252e-09	NO	rs1384	1.16334e-06	NO	rs11944192	3.30757e-06	NO
FAM110A	ENSG00000125898	rs10973826	1.9333e-09	NO	rs6565063	8.54793e-07	NO	rs4918942	4.29859e-06	NO
NSUN5	ENSG00000130305	rs11734376	2.00924e-09	NO	rs13086045	7.90632e-08	NO	rs11734376	1.07596e-07	NO
JAM3	ENSG00000166086	rs12995224	2.0604e-09	NO	rs12995224	2.41928e-06	NO	rs3824938	1.1635e-06	NO
TGM1	ENSG00000092295	rs2832953	2.15854e-09	NO	rs415587	2.71169e-07	NO	rs2832953	9.14348e-07	NO
AAMP	ENSG00000127837	rs59749576	2.22966e-09	NO	rs12904288	2.21514e-06	NO	rs1827219	3.09975e-06	NO
ZFP3	ENSG00000180787	rs11710469	2.4626e-09	NO	rs10893669	4.011e-07	NO	rs4552666	1.1625e-06	NO
RP11-90O23.1	ENSG00000236035	rs1048167	2.49324e-09	NO	rs1048167	1.0949e-06	NO	rs9517265	4.19139e-06	NO
QRSL1	ENSG00000130348	rs4260187	2.57526e-09	NO	rs524151	4.26552e-07	NO	rs4683714	5.97746e-07	NO
CEBPE	ENSG00000092067	rs7697037	3.49909e-09	NO	rs17708333	9.59128e-08	NO	rs178923	1.05196e-06	NO
SOX30	ENSG00000039600	rs3004181	3.57025e-09	NO	rs2049711	8.21684e-07	NO	rs2505115	2.95323e-06	NO
PPP1R3E	ENSG00000235194	rs224771	3.59716e-09	NO	rs16843152	4.94364e-06	NO	rs13177852	2.18786e-07	NO
PLOD2	ENSG00000152952	rs2303364	3.96779e-09	NO	rs2303364	5.13814e-08	NO	rs17828670	1.00906e-07	NO
SGCE	ENSG00000127990	rs9819513	4.03836e-09	NO	rs9819513	3.0123e-07	NO	rs758140	9.34144e-09	NO
LILRA3	ENSG00000170866	rs5998905	4.12737e-09	NO	rs525065	1.70527e-06	NO	rs7296736	1.01698e-06	NO
P2RY14	ENSG00000174944	KG_8_38852666	4.36653e-09	NO	rs10505836	1.75125e-07	NO	rs4759715	3.87585e-06	NO
RP11-310H4.5	ENSG00000234844	rs2268179	4.45859e-09	NO	rs2268179	2.81732e-12	YES	rs7910201	4.92574e-07	NO
SGTA	ENSG00000104969	rs12212090	4.52946e-09	NO	rs3751490	6.92285e-06	NO	rs36020108	5.14457e-07	NO
RP11-849H4.2	ENSG00000254469	rs1983535	4.97672e-09	NO	rs523096	1.1775e-06	NO	rs1983535	6.77824e-07	NO
DMWD	ENSG00000185800	rs4944640	5.08724e-09	NO	rs6782447	5.43845e-07	NO	rs325041	1.48705e-06	NO
RCHY1	ENSG00000163743	rs57781315	5.22317e-09	NO	rs356272	5.02899e-06	NO	rs12622975	2.14515e-06	NO
MBOAT2	ENSG00000143797	rs11932904	5.61664e-09	NO	rs11142464	4.29878e-09	NO	rs10827014	2.27658e-06	NO
HIGD1A	ENSG00000181061	rs7985741	5.68675e-09	NO	rs13052548	1.17371e-05	NO	rs7985741	2.58775e-07	NO
LRRC26	ENSG00000184709	rs13030947	5.81603e-09	NO	KG_3_176223334	7.30123e-07	NO	rs12150704	2.5118e-06	NO
PDHX	ENSG00000110435	rs11748540	5.83125e-09	NO	rs67614233	1.11495e-06	NO	rs7230599	6.31912e-06	NO
SNORD38A	ENSG00000202031	rs231952	6.08536e-09	NO	KG_19_58308752	1.17595e-07	NO	rs7125898	6.84166e-07	NO
ELOVL3	ENSG00000119915	rs17446826	6.15702e-09	NO	rs17693274	3.28682e-08	NO	rs2832953	2.5541e-08	NO
CKB	ENSG00000166165	rs2832953	6.29184e-09	NO	rs2795361	2.39011e-06	NO	rs2832953	2.80346e-07	NO
ATP5G1	ENSG00000159199	rs10781086	6.32861e-09	NO	rs12678249	1.91792e-07	NO	rs11593448	5.1205e-07	NO
CTSG	ENSG00000100448	rs12264186	6.37427e-09	NO	rs11787205	1.44349e-08	NO	rs12264186	2.48093e-07	NO
LINC00202	ENSG00000232224	rs9942536	6.46266e-09	NO	rs1441906	1.39284e-07	NO	rs217006	1.93926e-06	NO
KLHDC8B	ENSG00000185909	rs73335556	6.62596e-09	NO	rs1932766	2.47444e-06	NO	rs10852287	8.94798e-07	NO
NUAK2	ENSG00000163545	rs7985741	6.76928e-09	NO	rs922688	1.14334e-06	NO	rs7918913	4.99111e-06	NO
TBCC	ENSG00000124659	rs67986000	6.82385e-09	NO	rs1838724	7.01027e-07	NO	rs9348894	4.38968e-06	NO
NKTR	ENSG00000114857	rs2991418	7.09535e-09	NO	rs1380429	6.45123e-07	NO	rs8046599	7.86534e-07	NO
MRRF	ENSG00000148187	rs6995235	7.43208e-09	NO	rs2239248	3.99598e-06	NO	rs956120	5.19891e-07	NO
GPRC5B	ENSG00000167191	KG_22_44487033	7.48348e-09	NO	rs4689928	1.25848e-06	NO	rs16859600	3.09968e-06	NO
CPD	ENSG00000108582	rs61783077	7.72195e-09	NO	rs10096961	3.22259e-06	NO	rs61783077	7.94173e-07	NO
PPP1R3B	ENSG00000173281	rs2352445	7.73982e-09	NO	rs17123142	2.45611e-06	NO	rs34054764	1.12937e-06	NO
FAM136BP	ENSG00000232654	rs6708754	7.75512e-09	NO	rs6708754	4.10769e-06	NO	rs4772918	5.14292e-06	NO
FGA	ENSG00000171560	rs2247688	7.85118e-09	NO	rs12645487	1.33242e-06	NO	KG_20_44164224	5.11484e-06	NO
LHPP	ENSG00000107902	rs7985741	7.88666e-09	NO	rs3818539	4.55987e-06	NO	rs2367751	3.46253e-06	NO
TYW1	ENSG00000198874	rs3110837	8.07373e-09	NO	rs3110837	4.73681e-08	NO	rs2546724	3.977e-06	NO
LGALS3BP	ENSG00000108679	rs1041517	8.11601e-09	NO	rs36081942	4.13667e-08	NO	rs10961527	3.75364e-07	NO
DDX18	ENSG00000088205	rs17172507	8.19998e-09	NO	rs829064	4.55909e-06	NO	rs9267803	3.37366e-06	NO
WHAMM	ENSG00000156232	rs60056103	8.262e-09	NO	rs13105926	1.15362e-05	NO	rs836680	1.08592e-07	NO
CCDC17	ENSG00000159588	rs16932791	8.76611e-09	NO	rs1052633	2.61948e-08	NO	rs466269	4.1951e-06	NO
C9orf5	ENSG00000106771	rs3772985	8.81839e-09	NO	rs72792627	4.74473e-07	NO	rs12971658	1.05387e-06	NO
CXCL2	ENSG00000081041	rs11911868	9.18258e-09	NO	rs2904454	2.67658e-07	NO	rs62331362	1.49712e-08	NO
LRRC16B	ENSG00000186648	rs17691256	9.31156e-09	NO	rs4324049	1.13556e-06	NO	rs2791229	1.66126e-06	NO
TMEM59	ENSG00000116209	rs2016545	9.33792e-09	NO	rs537008	4.99116e-06	NO	rs4715489	1.54099e-06	NO
CD80	ENSG00000121594	KG_18_4539490	9.35632e-09	NO	rs4149550	1.04461e-05	NO	rs2832953	3.92325e-06	NO
ATP13A1	ENSG00000105726	rs72719100	9.40629e-09	NO	rs17256515	8.05686e-09	NO	rs7542629	3.72085e-06	NO
CTRL	ENSG00000141086	rs62279865	9.6702e-09	NO	rs4849811	3.05978e-06	NO	rs12035552	5.38948e-06	NO
MEF2A	ENSG00000068305	rs7563756	9.72189e-09	NO	rs7800844	4.09367e-06	NO	rs12996199	6.08934e-06	NO
TDRD6	ENSG00000180113	rs6427700	9.78731e-09	NO	rs6844876	2.14221e-06	NO	rs6427700	1.05713e-08	NO
C19orf63	ENSG00000161671	rs890294	1.00854e-08	NO	KG_11_89474146	2.07442e-06	NO	rs9498163	2.38113e-06	NO
HELZ	ENSG00000198265	rs9342261	1.01353e-08	NO	rs4146178	9.12055e-06	NO	rs72995788	8.08567e-08	NO
C16orf5	ENSG00000089486	rs10812346	1.03392e-08	NO	rs10894519	3.70161e-06	NO	rs7683508	6.73082e-06	NO
PKIG	ENSG00000168734	rs55787324	1.06266e-08	NO	rs2886686	3.07026e-06	NO	rs67153083	2.19688e-06	NO
RP4-794H19.4	ENSG00000230812	KG_4_62453849	1.08557e-08	NO	rs1448565	3.01607e-06	NO	rs2832953	4.3204e-06	NO
CTH	ENSG00000116761	rs11099112	1.10757e-08	NO	rs788151	3.3086e-07	NO	rs2122572	3.33051e-06	NO
ZNF507	ENSG00000168813	rs9871418	1.11904e-08	NO	rs398093	1.73353e-06	NO	rs6069889	1.09198e-05	NO
SAMD15	ENSG00000100583	rs11223299	1.134e-08	NO	rs57994347	9.67804e-06	NO	rs68132773	1.06121e-06	NO
DACH1	ENSG00000165659	rs2421780	1.14014e-08	NO	rs17263467	9.14519e-08	NO	rs6991598	8.7797e-07	NO
DHRS7	ENSG00000100612	rs1893319	1.14694e-08	NO	rs9355582	4.49695e-06	NO	rs4233083	2.29747e-06	NO
GAS2L3	ENSG00000139354	rs7416	1.15204e-08	NO	rs4364968	8.59222e-07	NO	rs12258099	2.99157e-06	NO
DKK2	ENSG00000155011	rs1995191	1.15247e-08	NO	rs11214981	1.70644e-07	NO	rs8052595	1.89967e-07	NO
NUDT19	ENSG00000213965	rs2365864	1.1699e-08	NO	rs35109341	1.99079e-06	NO	rs12632204	8.26901e-06	NO
SLC1A7	ENSG00000162383	rs10798623	1.17281e-08	NO	rs9293565	1.68746e-07	NO	rs10224720	3.65601e-06	NO
SIPA1	ENSG00000213445	rs10964680	1.1782e-08	NO	rs10879083	3.4534e-06	NO	rs9555341	9.65901e-07	NO
BATF2	ENSG00000168062	rs1417361	1.21232e-08	NO	rs11002782	3.31319e-06	NO	rs1377241	7.05869e-06	NO
AC078937.4	ENSG00000233705	rs12342141	1.22458e-08	NO	rs281811	1.61413e-06	NO	rs726582	3.15915e-06	NO
RUNX2	ENSG00000124813	rs1362273	1.30699e-08	NO	rs2506354	6.5575e-07	NO	rs61173844	5.96605e-06	NO
PLK4	ENSG00000142731	rs11758285	1.36159e-08	NO	rs72753668	7.81095e-06	NO	rs4490339	9.67239e-06	NO
RP5-1160K1.1	ENSG00000235045	rs2195157	1.39386e-08	NO	rs4904886	5.44433e-06	NO	rs4762205	8.55739e-06	NO
RGS12	ENSG00000159788	rs66516554	1.41814e-08	NO	rs13110983	1.84938e-06	NO	rs11586394	7.91496e-06	NO
PTGS2	ENSG00000073756	rs11911868	1.42673e-08	NO	rs11181192	5.03736e-07	NO	KG_17_40736124	1.04232e-07	NO
TIMMDC1	ENSG00000113845	rs2832953	1.42888e-08	NO	rs72732854	6.56528e-06	NO	rs11251583	3.85716e-06	NO
C14orf133	ENSG00000151445	rs4801876	1.45335e-08	NO	rs4637328	6.55198e-06	NO	rs2897754	3.1106e-06	NO
NUDCD2	ENSG00000170584	rs56260816	1.46186e-08	NO	rs4832863	4.71828e-06	NO	rs32074	5.37952e-06	NO
PDGFRL	ENSG00000104213	rs2832953	1.46442e-08	NO	rs13398262	6.14407e-06	NO	rs2832953	3.11253e-06	NO
DUS2L	ENSG00000167264	rs13030665	1.49339e-08	NO	rs333822	1.31442e-05	NO	rs10042482	3.55065e-06	NO
FOXRED2	ENSG00000100350	rs10839541	1.51091e-08	NO	rs4726412	8.5421e-07	NO	rs34398722	6.91479e-07	NO
SLC9A1	ENSG00000090020	rs4738129	1.51679e-08	NO	rs12597434	2.46104e-06	NO	rs10438600	1.01005e-06	NO
HEMGN	ENSG00000136929	rs6791736	1.51893e-08	NO	KG_3_179331905	9.40673e-10	NO	rs73150675	3.39393e-06	NO
NUP210	ENSG00000132182	rs9908795	1.53553e-08	NO	rs2293589	6.61709e-06	NO	rs72995788	1.33948e-05	NO
TRMT11	ENSG00000066651	rs4577456	1.53875e-08	NO	rs7727368	9.66477e-06	NO	rs12912439	4.99709e-06	NO
C2orf15	ENSG00000241962	rs12995224	1.56034e-08	NO	rs11834389	1.88099e-06	NO	rs11917511	2.61438e-06	NO
IGFBP2	ENSG00000115457	rs1181724	1.61308e-08	NO	rs2901257	2.07234e-06	NO	rs12663635	2.2866e-06	NO
IGSF6	ENSG00000140749	rs59749576	1.63674e-08	NO	rs816685	4.75002e-07	NO	rs10141880	9.91595e-06	NO
CCDC33	ENSG00000140481	rs11207590	1.65493e-08	NO	rs34707804	5.26935e-08	NO	rs9662927	5.06841e-06	NO
KIAA0182	ENSG00000131149	rs12983611	1.66142e-08	NO	rs4742225	9.16966e-07	NO	rs17399707	3.03048e-06	NO
PDPR	ENSG00000090857	rs763853	1.66966e-08	NO	rs2328816	2.1258e-06	NO	KG_16_52902989	1.03935e-05	NO
TAGLN3	ENSG00000144834	rs4806074	1.67329e-08	NO	rs6657808	1.42074e-06	NO	rs4806074	3.80374e-09	NO
AF131215.2	ENSG00000255310	rs28718171	1.68304e-08	NO	rs4496160	1.79727e-07	NO	rs11817581	1.12003e-07	NO
SCARNA6	ENSG00000251791	rs2829853	1.68452e-08	NO	rs11708666	3.36156e-08	NO	rs73070077	1.05929e-05	NO
RP1-231P7P.1	ENSG00000224027	rs16885544	1.767e-08	NO	rs17786338	1.26262e-06	NO	rs9359577	6.04179e-06	NO
PRSS30P	ENSG00000172460	rs73612314	1.79835e-08	NO	KG_3_103336414	2.07391e-06	NO	rs73939572	4.15966e-06	NO
RHPN1	ENSG00000158106	rs1321270	1.82555e-08	NO	rs452876	1.20967e-06	NO	rs1321270	6.31216e-06	NO
STK40	ENSG00000196182	rs73335556	1.82681e-08	NO	rs2697330	7.1286e-07	NO	rs6756597	6.42545e-07	NO
NLRP2	ENSG00000022556	rs9608938	1.83385e-08	NO	rs9608938	9.59365e-07	NO	rs13389457	7.37433e-08	NO
ARCN1	ENSG00000095139	rs17172507	1.85833e-08	NO	rs3776307	1.32681e-06	NO	rs1980823	5.83901e-06	NO
NLRP12	ENSG00000142405	rs1932766	1.86183e-08	NO	rs7697037	1.17822e-07	NO	rs2723829	4.57787e-07	NO
COMMD2	ENSG00000114744	rs4947733	1.86221e-08	NO	rs4947733	8.39157e-08	NO	rs7781126	4.30991e-06	NO
RBM23	ENSG00000100461	rs9691173	1.88031e-08	NO	rs851993	2.39426e-05	NO	KG_4_138011040	7.66345e-07	NO
C9orf64	ENSG00000165118	rs12150591	1.88615e-08	NO	rs11994839	2.36212e-06	NO	rs6984772	1.05206e-05	NO
TRMT112	ENSG00000173113	rs726160	1.8985e-08	NO	rs6839204	8.15488e-06	NO	rs1584963	4.93956e-06	NO
DDX42	ENSG00000198231	rs7299830	1.91103e-08	NO	rs13052548	1.13987e-07	NO	rs7299830	4.75283e-09	NO
C19orf77	ENSG00000095932	rs72781739	1.95446e-08	NO	rs4676538	2.90058e-08	NO	rs13201846	7.41248e-07	NO
G0S2	ENSG00000123689	rs6060535	1.96146e-08	NO	rs11854862	1.02485e-07	NO	rs4426221	3.42504e-06	NO
IGFBP4	ENSG00000141753	KG_18_4539490	1.97545e-08	NO	rs12696703	1.98647e-06	NO	rs13206817	2.38574e-06	NO
SLC22A5	ENSG00000197375	rs6791324	1.98504e-08	NO	rs4343629	1.60067e-07	NO	rs1841968	3.0079e-06	NO
DYSF	ENSG00000135636	rs9963977	2.02892e-08	NO	rs28602282	2.56687e-07	NO	rs10973500	5.80058e-07	NO
USP39	ENSG00000168883	rs710586	2.05383e-08	NO	rs4924292	1.15041e-06	NO	rs780213	3.48113e-06	NO
COPG	ENSG00000181789	rs7555882	2.05412e-08	NO	rs6901618	3.78142e-07	NO	KG_3_61388764	5.17483e-06	NO
MIR130A	ENSG00000208009	rs772921	2.07754e-08	NO	rs10876864	3.46879e-10	NO	rs2245194	1.10026e-06	NO
ATP6V1E2	ENSG00000250565	rs12536000	2.08049e-08	NO	rs74111725	1.37551e-06	NO	rs1432547	1.47171e-05	NO
KIAA0090	ENSG00000127463	rs3112981	2.08685e-08	NO	rs9303720	1.77533e-06	NO	rs2734705	6.96223e-06	NO
GYS1	ENSG00000104812	rs12775018	2.14379e-08	NO	rs902814	1.24327e-06	NO	rs9263625	2.11195e-07	NO
SPAG16	ENSG00000144451	rs2204672	2.19468e-08	NO	rs11120310	4.2642e-07	NO	rs10017353	1.42228e-06	NO
RBM19	ENSG00000122965	rs10447170	2.20601e-08	NO	rs10184279	3.91663e-07	NO	rs7110017	6.40267e-06	NO
SFXN5	ENSG00000144040	rs13393746	2.21811e-08	NO	rs61366894	6.13244e-07	NO	rs12613320	1.01916e-06	NO
RP11-315L6.1	ENSG00000259403	rs6999544	2.22875e-08	NO	rs11050243	1.6681e-06	NO	rs7654608	2.21999e-06	NO
FUZ	ENSG00000010361	rs9943133	2.25426e-08	NO	rs35617689	1.58372e-05	NO	rs9943133	1.43993e-08	NO
IL24	ENSG00000162892	rs7697037	2.25519e-08	NO	rs2238654	8.07574e-06	NO	rs9865055	1.35314e-07	NO
CD1E	ENSG00000158488	rs1730959	2.26193e-08	NO	rs2109280	4.11396e-07	NO	rs2893542	6.20868e-07	NO
CLASP1	ENSG00000074054	rs12440351	2.26393e-08	NO	rs9602614	1.3384e-06	NO	rs10976318	7.63253e-06	NO
OGFRL1	ENSG00000119900	rs12477872	2.2758e-08	NO	rs2204672	2.84587e-06	NO	rs1414915	1.58431e-06	NO
UHRF2	ENSG00000147854	rs12706158	2.27808e-08	NO	rs1458254	4.07255e-06	NO	rs11994361	2.88714e-06	NO
C1orf201	ENSG00000001460	rs4622799	2.28698e-08	NO	rs4348303	1.43046e-05	NO	rs4622799	1.84816e-06	NO
IDO2	ENSG00000188676	rs2832953	2.29836e-08	NO	rs9304018	8.67652e-07	NO	rs2832953	4.4155e-08	NO
ISG20L2	ENSG00000143319	rs768055	2.37258e-08	NO	rs11789058	3.32137e-06	NO	rs6849418	8.52665e-06	NO
FTSJD2	ENSG00000137200	rs4963941	2.37641e-08	NO	rs11592009	1.1147e-06	NO	rs17663093	5.33104e-07	NO
SPOCD1	ENSG00000134668	rs2956757	2.37893e-08	NO	rs2887781	1.64084e-06	NO	rs72660107	8.03674e-06	NO
GRAMD3	ENSG00000155324	rs3843702	2.38821e-08	NO	rs9518825	6.54994e-06	NO	rs9994498	3.73184e-08	NO
KANK3	ENSG00000186994	rs2885440	2.40454e-08	NO	rs17472445	1.74573e-06	NO	KG_4_178522795	7.64384e-07	NO
FBXL5	ENSG00000118564	rs73249552	2.41084e-08	NO	rs3848799	2.54526e-06	NO	rs6670134	9.37317e-07	NO
RP11-664D1.1	ENSG00000256862	rs205499	2.42001e-08	NO	rs3972	4.30092e-06	NO	rs12668417	7.57217e-06	NO
SCAMP1	ENSG00000085365	rs12440351	2.43932e-08	NO	rs3733591	2.28092e-06	NO	rs7117666	7.86452e-06	NO
AKTIP	ENSG00000166971	rs288186	2.44266e-08	NO	rs10886221	5.87193e-07	NO	rs7549114	1.46559e-06	NO
ANKRD20A11P	ENSG00000215559	rs9532868	2.48144e-08	NO	rs1229681	2.4091e-07	NO	KG_6_93997652	7.44069e-06	NO
GET4	ENSG00000239857	rs633305	2.51584e-08	NO	rs6821858	3.70557e-06	NO	rs1005924	3.8139e-06	NO
NT5E	ENSG00000135318	rs10476061	2.52107e-08	NO	rs1444444	1.74605e-07	NO	rs11063885	8.82629e-07	NO
RYK	ENSG00000163785	rs777574	2.52892e-08	NO	rs895247	1.43321e-06	NO	rs777574	6.62186e-08	NO
ZNF181	ENSG00000197841	rs12587703	2.56002e-08	NO	rs6853919	3.63666e-06	NO	rs13027602	5.56508e-06	NO
TMEM106B	ENSG00000106460	rs1245074	2.61132e-08	NO	rs11120310	1.45013e-06	NO	rs6594987	8.1876e-06	NO
WDFY3	ENSG00000163625	rs17753220	2.62348e-08	NO	rs72651926	3.22873e-06	NO	rs1458202	5.43411e-06	NO
STOX2	ENSG00000173320	rs7697037	2.63748e-08	NO	rs2421780	4.23469e-07	NO	rs55674454	9.59661e-07	NO
C3orf37	ENSG00000183624	rs4555139	2.65619e-08	NO	rs10053051	3.09682e-06	NO	rs17244095	4.39494e-06	NO
RAB37	ENSG00000172794	rs4965125	2.70521e-08	NO	rs2832652	7.0046e-07	NO	rs17662607	2.44259e-07	NO
KCTD14	ENSG00000151364	rs2832953	2.71624e-08	NO	rs73047799	6.15838e-06	NO	rs11251583	1.9876e-06	NO
SHKBP1	ENSG00000160410	rs66516554	2.72646e-08	NO	rs12116631	2.17609e-06	NO	rs4863639	1.62093e-06	NO
PKIB	ENSG00000135549	rs1592698	2.73435e-08	NO	rs7494783	2.73872e-06	NO	rs1592698	4.84068e-09	NO
ABHD5	ENSG00000011198	rs12477872	2.75962e-08	NO	rs7693077	9.15509e-06	NO	rs3790238	1.08241e-06	NO
FAM200B	ENSG00000237765	rs4784429	2.7808e-08	NO	rs4692457	2.65479e-06	NO	rs12472657	1.26092e-06	NO
ADAMTS13	ENSG00000160323	rs3974430	2.80779e-08	NO	rs2135670	7.56298e-07	NO	rs3974430	3.97446e-07	NO
CBR4	ENSG00000145439	rs12229507	2.84333e-08	NO	rs17702701	2.57804e-06	NO	rs10096897	3.88749e-07	NO
MDK	ENSG00000110492	rs2832953	2.85665e-08	NO	rs13028697	6.38212e-06	NO	rs2832953	4.08823e-07	NO
ZNF358	ENSG00000198816	rs1479547	2.8589e-08	NO	rs2239220	2.28134e-06	NO	rs1463837	1.12976e-06	NO
WBP4	ENSG00000120688	rs9613492	2.87415e-08	NO	rs66658646	6.44031e-06	NO	rs2242683	5.76983e-06	NO
PHLPP2	ENSG00000040199	rs4659576	2.88119e-08	NO	rs9985126	8.67155e-06	NO	rs10880381	6.33834e-06	NO
RGPD3	ENSG00000153165	rs7264774	2.89389e-08	NO	rs6972246	3.17638e-06	NO	rs6499496	1.21231e-05	NO
ALOX15	ENSG00000161905	rs6816315	2.89393e-08	NO	rs72843258	5.3489e-06	NO	rs73356084	4.9924e-06	NO
NOTCH1	ENSG00000148400	rs2066110	2.94873e-08	NO	rs11861918	1.7277e-06	NO	rs2057501	9.34048e-07	NO
CASP6	ENSG00000138794	rs12934769	2.95429e-08	NO	rs26352	8.77588e-07	NO	rs13206136	2.2797e-06	NO
CD48	ENSG00000117091	rs569421	2.95838e-08	NO	rs1230760	1.47807e-06	NO	rs956120	7.82161e-07	NO
CYB5RL	ENSG00000215883	rs11708237	2.98357e-08	NO	rs7895098	1.81409e-08	NO	rs7179919	2.75517e-07	NO
METTL2A	ENSG00000087995	rs6603832	3.04127e-08	NO	rs73479427	1.05273e-06	NO	rs8006225	4.5991e-07	NO
SNRPC	ENSG00000124562	rs66516554	3.06658e-08	NO	rs2831026	1.21964e-05	NO	rs4848685	5.20659e-06	NO
CRHR2	ENSG00000106113	KG_4_190059244	3.08331e-08	NO	rs6834136	2.74853e-06	NO	rs3778232	5.1043e-07	NO
SCAND2	ENSG00000176700	rs4233997	3.0853e-08	NO	rs12124087	4.8638e-07	NO	rs4077675	5.44713e-06	NO
CPSF3L	ENSG00000127054	rs6427700	3.12002e-08	NO	rs1333983	7.09037e-08	NO	rs6427700	2.58582e-08	NO
TNFAIP2	ENSG00000185215	rs1417361	3.12848e-08	NO	KG_8_1220689	1.96904e-05	NO	rs2832953	4.33973e-06	NO
IKBKB	ENSG00000104365	rs6825635	3.14486e-08	NO	rs9516540	9.74133e-07	NO	rs7992470	3.85079e-07	NO
FAM45A	ENSG00000119979	rs7329892	3.20986e-08	NO	rs2158566	3.51744e-06	NO	rs11156878	3.46821e-06	NO
SNORD114-2	ENSG00000200823	rs17031776	3.22418e-08	NO	rs4286917	6.68089e-06	NO	rs4286917	1.87332e-07	NO
GLOD4	ENSG00000167699	rs11934976	3.23143e-08	NO	rs9538870	7.24951e-06	NO	rs396196	2.3415e-06	NO
MCOLN2	ENSG00000153898	rs7779232	3.2918e-08	NO	rs7298824	1.43802e-06	NO	rs1003857	2.65423e-06	NO
VSTM4	ENSG00000165633	rs11060735	3.30939e-08	NO	rs72697095	1.06783e-06	NO	rs994812	3.7125e-06	NO
HSD11B1L	ENSG00000167733	rs9860143	3.33315e-08	NO	rs36165357	1.65724e-06	NO	rs55939019	3.50642e-07	NO
FAM131B	ENSG00000159784	rs6544718	3.37677e-08	NO	rs7828093	1.48425e-07	NO	rs6493827	7.82254e-07	NO
LAPTM4A	ENSG00000068697	rs12743311	3.39353e-08	NO	rs10266062	9.23218e-07	NO	rs2245194	1.28285e-06	NO
PRKD2	ENSG00000105287	rs13381005	3.41995e-08	NO	KG_4_60305633	5.75906e-06	NO	rs73035941	3.72925e-06	NO
IRG1	ENSG00000102794	KG_4_62453849	3.42187e-08	NO	rs1448565	4.36073e-07	NO	rs422303	2.49187e-06	NO
RMND1	ENSG00000155906	rs2885440	3.42739e-08	NO	rs17817964	1.03109e-05	NO	rs3908147	8.83174e-06	NO
TTC21A	ENSG00000168026	rs17175848	3.43978e-08	NO	rs34082346	7.39315e-07	NO	rs34082346	1.47085e-07	NO
C22orf13	ENSG00000138867	rs4781977	3.49463e-08	NO	rs10521223	4.06528e-06	NO	rs155350	1.00522e-06	NO
ZNF847P	ENSG00000215812	rs7976621	3.50294e-08	NO	rs4412959	8.17853e-07	NO	rs1408277	2.07282e-06	NO
C17orf87	ENSG00000161929	rs13055239	3.5391e-08	NO	rs59485027	5.81188e-06	NO	rs1400017	3.83313e-07	NO
LIMS1	ENSG00000169756	rs9270874	3.56124e-08	NO	rs73727334	1.47789e-11	YES	rs62332917	6.32487e-06	NO
RGL4	ENSG00000159496	rs12264186	3.5753e-08	NO	rs2903269	6.83006e-07	NO	rs13252558	8.51794e-06	NO
XPO1	ENSG00000082898	rs4235451	3.60995e-08	NO	rs6132246	1.15098e-06	NO	rs1897495	6.05577e-08	NO
RPA2	ENSG00000117748	rs16922643	3.65692e-08	NO	rs6430763	8.34921e-06	NO	rs2616253	1.4424e-06	NO
SIK2	ENSG00000170145	rs7868380	3.65736e-08	NO	rs2215890	1.61936e-06	NO	rs7742769	5.47751e-07	NO
SLC7A7	ENSG00000155465	rs10049090	3.67442e-08	NO	rs58722496	1.46491e-06	NO	rs66750569	1.44284e-06	NO
COMMD4	ENSG00000140365	rs66516554	3.6777e-08	NO	rs7582779	1.14128e-05	NO	rs7088100	2.15958e-06	NO
COX15	ENSG00000014919	rs11683253	3.76878e-08	NO	rs10842178	5.84566e-06	NO	rs72789355	1.78518e-06	NO
DPH2	ENSG00000132768	rs11630626	3.77083e-08	NO	rs7523327	6.47094e-08	NO	rs985222	6.63554e-07	NO
HLCS	ENSG00000159267	rs10138460	3.80814e-08	NO	rs11748190	1.20246e-05	NO	rs2497403	3.11311e-06	NO
C20orf194	ENSG00000088854	rs28402691	3.81348e-08	NO	rs67286905	4.83069e-06	NO	rs7856482	2.46433e-06	NO
ZNF438	ENSG00000183621	rs59749576	3.83566e-08	NO	rs170567	6.66729e-06	NO	rs17710831	7.96689e-07	NO
DOLPP1	ENSG00000167130	rs11181192	3.84407e-08	NO	rs10456848	1.35189e-06	NO	rs4146529	3.22049e-06	NO
TTC15	ENSG00000171853	rs11911868	3.8798e-08	NO	rs11193572	2.76443e-06	NO	rs1926181	2.88925e-06	NO
SMAP2	ENSG00000084070	rs6731576	3.89826e-08	NO	rs6993696	2.21632e-06	NO	rs11207738	6.53884e-07	NO
RP5-1097F14.3	ENSG00000235710	rs6757058	3.91745e-08	NO	rs1006937	4.9284e-07	NO	rs7640569	2.74617e-05	NO
NDST1	ENSG00000070614	rs2681029	3.92388e-08	NO	rs12150591	2.92399e-06	NO	rs1193727	2.02169e-06	NO
CALML4	ENSG00000129007	rs9865055	3.93383e-08	NO	rs358507	5.28459e-07	NO	rs9865055	3.34739e-07	NO
CSDE1	ENSG00000009307	rs2991418	3.93702e-08	NO	rs10992082	4.57996e-06	NO	rs2555254	7.51503e-06	NO
HCN3	ENSG00000143630	rs17774840	3.95671e-08	NO	rs1016047	4.56847e-06	NO	rs3088343	2.8079e-06	NO
ITPKB	ENSG00000143772	rs12351112	3.99902e-08	NO	rs159922	2.27748e-06	NO	rs34553878	4.09234e-07	NO
C10orf105	ENSG00000214688	rs201215	4.00008e-08	NO	rs1203672	2.77254e-08	NO	rs12627001	2.03645e-06	NO
HESX1	ENSG00000163666	rs2414367	4.00261e-08	NO	rs9963417	4.04776e-06	NO	rs422303	6.90589e-06	NO
PAQR4	ENSG00000162073	rs6586362	4.02123e-08	NO	rs13241070	6.51386e-07	NO	rs59744560	8.17513e-07	NO
NCAPG	ENSG00000109805	rs17029104	4.02699e-08	NO	rs10760869	4.47325e-06	NO	rs12491833	1.00179e-06	NO
MGAT4B	ENSG00000161013	rs13135212	4.03116e-08	NO	rs2109188	7.21276e-06	NO	rs12115390	2.99338e-07	NO
TM7SF3	ENSG00000064115	rs11158238	4.03209e-08	NO	rs2597497	5.41071e-07	NO	rs56305008	9.51473e-08	NO
C8orf44	ENSG00000213865	rs7582143	4.03686e-08	NO	rs1548210	3.22497e-06	NO	rs8046599	2.33408e-07	NO
IFITM2	ENSG00000185201	rs1359376	4.04278e-08	NO	rs649009	1.68087e-06	NO	rs1359376	9.53735e-07	NO
DIRC2	ENSG00000138463	rs7573877	4.05106e-08	NO	rs11873962	8.52779e-06	NO	rs12370673	5.44574e-06	NO
FMNL2	ENSG00000157827	rs6836189	4.07331e-08	NO	rs17088782	1.36487e-06	NO	rs1765245	1.83441e-06	NO
YDJC	ENSG00000161179	rs9822057	4.07677e-08	NO	rs12755682	1.82912e-06	NO	rs2205695	3.46759e-06	NO
POU2AF1	ENSG00000110777	rs216625	4.07973e-08	NO	rs216625	7.32531e-07	NO	rs9990844	1.22008e-06	NO
WDR60	ENSG00000126870	rs59749576	4.08537e-08	NO	rs17143254	4.73002e-06	NO	rs10502750	1.54921e-06	NO
CNTNAP2	ENSG00000174469	rs34885974	4.11077e-08	NO	rs4422800	6.7292e-08	NO	rs34885974	9.94658e-07	NO
SH3BP1	ENSG00000100092	rs17755005	4.11632e-08	NO	rs206849	2.97921e-06	NO	rs1474530	6.75297e-07	NO
CPSF1	ENSG00000071894	rs12969222	4.12239e-08	NO	rs9963417	9.84395e-07	NO	rs35233403	1.51284e-06	NO
CEACAM6	ENSG00000086548	rs12264186	4.12333e-08	NO	rs12264186	1.06769e-07	NO	rs4311960	1.66447e-06	NO
ATP6AP1L	ENSG00000205464	rs12253727	4.13178e-08	NO	rs9529313	5.06634e-06	NO	rs320615	5.95348e-07	NO
GRIK1	ENSG00000171189	rs679847	4.13376e-08	NO	rs10797938	7.25404e-06	NO	rs61864977	2.6444e-06	NO
DTNBP1	ENSG00000047579	rs13286473	4.20137e-08	NO	rs9574547	4.8908e-07	NO	rs7675896	1.38493e-06	NO
SS18	ENSG00000141380	rs6427700	4.26564e-08	NO	rs12402198	1.10728e-05	NO	rs6427700	3.767e-07	NO
SAP130	ENSG00000136715	rs10908455	4.27122e-08	NO	rs6997427	6.03869e-06	NO	rs7011965	1.70775e-05	NO
ALX1	ENSG00000180318	rs7966668	4.28125e-08	NO	rs1001329	1.3404e-05	NO	rs9919220	1.47843e-05	NO
CPT1A	ENSG00000110090	rs72745024	4.29178e-08	NO	rs4654133	1.09495e-06	NO	rs4682639	9.52282e-06	NO
AC092594.1	ENSG00000236204	rs17327331	4.29228e-08	NO	rs71466031	8.751e-06	NO	rs55938645	3.30332e-06	NO
UAP1	ENSG00000117143	rs6896596	4.3089e-08	NO	rs4571427	1.35732e-05	NO	rs10739280	1.13657e-06	NO
UBXN6	ENSG00000167671	rs10850322	4.32453e-08	NO	rs1158161	3.78015e-06	NO	rs6895024	3.39353e-07	NO
ADI1	ENSG00000182551	rs2439696	4.35045e-08	NO	rs6844876	4.7338e-09	NO	rs2925050	8.84598e-07	NO
RDH13	ENSG00000160439	rs28617395	4.35186e-08	NO	rs12107377	1.40801e-06	NO	rs34970001	8.36746e-07	NO
SEPX1	ENSG00000198736	rs7573877	4.36531e-08	NO	rs61580655	1.18729e-06	NO	rs34958729	5.57963e-06	NO
C4orf46	ENSG00000205208	rs2975	4.3657e-08	NO	rs4592052	2.25179e-06	NO	rs2820343	1.5857e-06	NO
PIGV	ENSG00000060642	rs10955280	4.37893e-08	NO	rs10454650	1.46247e-06	NO	rs7632720	1.45309e-06	NO
MRPL18	ENSG00000112110	rs12473812	4.39458e-08	NO	rs962641	7.08789e-07	NO	rs12473812	1.30712e-06	NO
DCK	ENSG00000156136	rs17064578	4.40523e-08	NO	rs7634064	2.07806e-07	NO	rs2071327	5.55232e-07	NO
DNA2	ENSG00000138346	rs7965800	4.4284e-08	NO	rs12481538	1.65729e-06	NO	rs338520	5.6777e-07	NO
ASF1B	ENSG00000105011	rs1932766	4.43369e-08	NO	rs7081043	4.3821e-06	NO	rs11110459	2.34696e-06	NO
OAZ1	ENSG00000104904	rs2215439	4.47967e-08	NO	rs17205666	2.49978e-07	NO	rs1357339	2.96058e-06	NO
ZNF493	ENSG00000196268	rs2199288	4.48437e-08	NO	rs5765168	8.21393e-07	NO	rs4278097	1.99847e-06	NO
RP11-342M1.7	ENSG00000233708	rs1885239	4.50613e-08	NO	rs7520512	1.95244e-05	NO	rs61129162	5.64536e-07	NO
ARNT2	ENSG00000172379	rs2832953	4.54072e-08	NO	rs72830232	5.67611e-07	NO	rs2832953	4.40385e-07	NO
TIMM8B	ENSG00000150779	rs12525409	4.56206e-08	NO	rs11152060	1.00898e-06	NO	rs2439696	1.18672e-07	NO
PSMD12	ENSG00000197170	rs1891049	4.62278e-08	NO	rs1337775	1.31687e-07	NO	rs6854724	6.40497e-06	NO
GBP6	ENSG00000183347	rs1417361	4.63013e-08	NO	rs72804303	8.15901e-07	NO	rs55650268	6.00267e-06	NO
KCNF1	ENSG00000162975	rs4927206	4.63026e-08	NO	rs9289668	2.86948e-08	NO	rs4780274	3.63618e-08	NO
AKAP13	ENSG00000170776	rs7549783	4.63411e-08	NO	rs73148563	5.46818e-07	NO	rs1912769	7.06972e-06	NO
LNX2	ENSG00000139517	rs214511	4.66925e-08	NO	rs12224719	3.15181e-06	NO	rs12936796	7.19543e-06	NO
MARCH8	ENSG00000165406	rs11924733	4.69715e-08	NO	rs12597469	1.21821e-06	NO	rs12680687	2.33814e-06	NO
CTDSPL	ENSG00000144677	rs1932766	4.70696e-08	NO	rs9953902	3.89998e-06	NO	rs13030665	1.75138e-06	NO
TRIM47	ENSG00000132481	rs10133904	4.71476e-08	NO	KG_4_154304400	4.12082e-07	NO	rs9983689	1.35033e-05	NO
RIMS3	ENSG00000117016	rs17774840	4.73559e-08	NO	rs74151960	2.38818e-07	NO	rs17735720	1.96306e-06	NO
CRELD2	ENSG00000184164	rs2221521	4.75984e-08	NO	rs11725721	9.75368e-06	NO	rs72734961	1.55536e-06	NO
XXbac-BPG308K3.6	ENSG00000225595	rs66720247	4.77466e-08	NO	rs7960345	8.85696e-07	NO	rs6958991	7.46999e-06	NO
PTCD2	ENSG00000049883	rs9691392	4.77511e-08	NO	rs34553878	4.07738e-07	NO	rs9638738	7.68015e-07	NO
LMAN1	ENSG00000074695	rs6973200	4.91273e-08	NO	rs2194653	1.94989e-06	NO	rs9325111	1.62619e-06	NO
SMC4	ENSG00000113810	rs11697499	4.96094e-08	NO	rs3774225	2.47109e-07	NO	rs4744774	5.44082e-06	NO
WDR37	ENSG00000047056	rs1583244	4.97877e-08	NO	rs12313276	2.18828e-06	NO	rs35586069	1.02317e-06	NO
RP11-428G5.2	ENSG00000242314	rs569421	4.99112e-08	NO	rs7562392	7.05712e-06	NO	rs12678137	2.05731e-06	NO
OXSR1	ENSG00000172939	rs4652679	5.04322e-08	NO	rs7323182	5.30543e-06	NO	rs4965807	7.28236e-06	NO
C8orf82	ENSG00000213563	rs11863031	5.0558e-08	NO	rs2383865	7.37974e-06	NO	rs34687998	2.01757e-06	NO
PPAPDC2	ENSG00000205808	rs12678010	5.07098e-08	NO	rs62279865	1.95781e-06	NO	rs13064115	2.86911e-06	NO
SLC7A11	ENSG00000151012	rs7193224	5.07804e-08	NO	rs34427402	4.18742e-06	NO	KG_2_83664557	2.58393e-06	NO
SIGLEC12	ENSG00000254521	rs10081778	5.10127e-08	NO	rs6568729	1.84173e-06	NO	KG_10_96961628	9.55994e-06	NO
DIP2C	ENSG00000151240	rs4372952	5.10445e-08	NO	rs7254365	6.25225e-07	NO	rs9873195	5.96226e-06	NO
SYNCRIP	ENSG00000135316	rs4955408	5.12938e-08	NO	rs6796959	1.09649e-06	NO	rs1926181	2.32457e-06	NO
TWF2	ENSG00000247596	rs66516554	5.15859e-08	NO	rs7148176	1.0345e-05	NO	rs12678137	2.37854e-06	NO
MAP2K1	ENSG00000169032	rs17172507	5.17654e-08	NO	rs7765501	9.28925e-07	NO	rs7355965	2.22224e-06	NO
KIF27	ENSG00000165115	rs10922749	5.20534e-08	NO	rs17588395	1.74879e-08	NO	rs17025018	2.78054e-08	NO
CSMD1	ENSG00000183117	rs1650735	5.2363e-08	NO	rs10420894	3.58002e-06	NO	rs6486258	7.84594e-06	NO
TCEA2	ENSG00000171703	rs7985741	5.27629e-08	NO	rs7009786	3.45475e-06	NO	rs17291845	3.62933e-06	NO
RP11-651P23.6	ENSG00000239351	rs4650154	5.30963e-08	NO	rs12253847	8.28073e-06	NO	rs6878448	9.73387e-08	NO
LAMB2	ENSG00000172037	KG_15_47304466	5.48044e-08	NO	rs4654133	7.66962e-08	NO	rs34694913	8.12035e-07	NO
MLL5	ENSG00000005483	rs17172507	5.4871e-08	NO	rs4634086	2.89992e-06	NO	rs6683045	1.85007e-06	NO
CXCL14	ENSG00000145824	rs17616564	5.51623e-08	NO	rs9912362	7.74258e-06	NO	rs11940185	1.75067e-06	NO
MAP4K1	ENSG00000104814	rs898616	5.52614e-08	NO	rs8096017	4.44591e-06	NO	rs7299830	7.12959e-07	NO
ERRFI1	ENSG00000116285	rs11911868	5.55761e-08	NO	rs1323794	1.20333e-07	NO	rs7315424	7.31038e-09	NO
FAM116B	ENSG00000205593	rs1234318	5.56044e-08	NO	rs1521657	2.42344e-07	NO	rs4895188	1.04615e-06	NO
KIDINS220	ENSG00000134313	rs3890825	5.56938e-08	NO	rs919918	1.79304e-06	NO	rs6845616	2.50767e-06	NO
ERVW-1	ENSG00000242950	rs13279255	5.61535e-08	NO	rs6836505	8.35067e-08	NO	rs4748099	1.16857e-06	NO
FLVCR2	ENSG00000119686	rs34608227	5.67834e-08	NO	KG_4_58414189	5.61405e-06	NO	rs4563306	3.52354e-07	NO
KIT	ENSG00000157404	rs17273930	5.67886e-08	NO	rs7337838	3.9068e-07	NO	rs17385707	3.60034e-07	NO
RRAS	ENSG00000126458	rs4942553	5.72153e-08	NO	rs1078985	9.99338e-07	NO	rs912426	1.02384e-06	NO
AKD1	ENSG00000155085	rs12542520	5.75213e-08	NO	rs1830324	4.49263e-06	NO	rs7748496	2.99173e-06	NO
MBD4	ENSG00000129071	rs4699400	5.75312e-08	NO	rs9957562	1.34694e-06	NO	rs9862672	7.49448e-06	NO
PLBD1	ENSG00000121316	rs10956824	5.79349e-08	NO	rs4654133	3.62897e-06	NO	rs2360849	2.55861e-06	NO
TRAV1-2	ENSG00000256553	rs2274110	5.81343e-08	NO	KG_10_13285812	8.32548e-08	NO	rs6589948	4.17184e-08	NO
CCL23	ENSG00000167236	rs58612870	5.85929e-08	NO	rs10967222	2.45457e-06	NO	rs34334004	5.02747e-06	NO
SRSF6	ENSG00000124193	rs61832743	5.87072e-08	NO	rs4751759	3.30928e-07	NO	rs12098412	7.84219e-06	NO
DDX11	ENSG00000013573	rs9532358	5.87132e-08	NO	rs1153046	1.19597e-05	NO	rs7206460	2.68411e-06	NO
CUTA	ENSG00000112514	rs12351112	5.89247e-08	NO	rs2123644	6.77515e-06	NO	rs12351112	9.93461e-07	NO
UTS2	ENSG00000049247	rs2933594	5.90387e-08	NO	rs72947239	3.0172e-07	NO	rs10878764	1.20405e-07	NO
TRIM58	ENSG00000162722	rs1564331	5.92013e-08	NO	rs16837876	1.64516e-08	NO	rs12422830	2.22487e-07	NO
SGK3	ENSG00000104205	rs9908795	5.92739e-08	NO	rs946024	1.9301e-06	NO	rs4980285	5.67564e-08	NO
TRIB2	ENSG00000071575	rs13292762	5.96399e-08	NO	rs67452623	1.20814e-05	NO	rs13292762	2.21812e-06	NO
NUP188	ENSG00000095319	rs4577456	5.97234e-08	NO	rs4834124	3.27516e-06	NO	rs61646683	4.51359e-07	NO
VPS13C	ENSG00000129003	rs11856262	5.98603e-08	NO	rs56007909	4.47265e-06	NO	rs1534040	2.76934e-07	NO
TMEM219	ENSG00000149932	rs4942553	6.01587e-08	NO	rs6438395	7.9418e-06	NO	rs1377241	1.20315e-06	NO
C20orf29	ENSG00000125843	rs6503633	6.02467e-08	NO	rs1998852	1.4404e-06	NO	rs7133344	3.63169e-06	NO
EXOC2	ENSG00000112685	rs1266788	6.02555e-08	NO	rs17155665	5.60587e-06	NO	rs3802512	7.52356e-07	NO
RP11-904M10.1	ENSG00000256667	rs13290672	6.04837e-08	NO	rs13290672	1.37454e-07	NO	rs17266771	2.86324e-06	NO
MYL12A	ENSG00000101608	rs7310830	6.05376e-08	NO	rs1650930	1.27117e-06	NO	rs10279461	6.57973e-06	NO
MED22	ENSG00000148297	rs10459783	6.08308e-08	NO	rs13255371	1.52622e-06	NO	rs3785861	1.96282e-06	NO
GPR162	ENSG00000250510	rs9389585	6.09098e-08	NO	rs1203672	5.29067e-07	NO	rs2348190	7.24523e-06	NO
IL15RA	ENSG00000134470	rs2832953	6.12788e-08	NO	rs1945700	4.674e-06	NO	rs2832953	1.56204e-06	NO
COPS7B	ENSG00000144524	rs13292762	6.13208e-08	NO	rs10954992	2.5529e-06	NO	rs72995788	6.35338e-08	NO
PTPN6	ENSG00000111679	rs34465640	6.15756e-08	NO	rs11935488	2.68504e-06	NO	rs10490939	1.16981e-05	NO
HS3ST1	ENSG00000002587	rs9427934	6.16298e-08	NO	rs157000	2.85502e-06	NO	rs12748013	3.27655e-06	NO
FOXP1-IT1	ENSG00000242094	rs72728130	6.18421e-08	NO	rs1841128	3.30594e-06	NO	rs4235454	1.03533e-06	NO
SKIV2L	ENSG00000204351	rs10123771	6.22011e-08	NO	rs1713197	1.32435e-07	NO	rs7013494	8.07439e-08	NO
CAPN11	ENSG00000137225	rs59377948	6.22954e-08	NO	rs2713320	1.20553e-05	NO	rs4350698	3.96006e-08	NO
RASL11B	ENSG00000128045	KG_18_19037263	6.22996e-08	NO	rs793979	4.72225e-07	NO	KG_18_19037263	1.35123e-08	NO
MLL3	ENSG00000055609	rs7783129	6.25893e-08	NO	rs3796954	1.43952e-06	NO	rs6589948	5.73611e-07	NO
FAM81B	ENSG00000153347	KG_18_24930359	6.27924e-08	NO	rs7519574	3.33103e-06	NO	rs7519574	1.29487e-07	NO
GFOD2	ENSG00000141098	rs11734376	6.32407e-08	NO	rs4923687	1.53191e-06	NO	rs4798445	2.69752e-07	NO
PFDN2	ENSG00000143256	rs17767336	6.32765e-08	NO	rs57961984	2.68083e-06	NO	rs17092084	5.03161e-06	NO
ZNF18	ENSG00000154957	rs4888181	6.32886e-08	NO	rs12432346	1.2033e-06	NO	rs12568493	1.81203e-06	NO
SLC4A7	ENSG00000033867	rs447353	6.35758e-08	NO	rs10766768	4.42572e-06	NO	rs34885974	4.21097e-06	NO
MOK	ENSG00000080823	rs3864795	6.37512e-08	NO	rs3864795	3.41755e-10	NO	rs7109768	1.91605e-06	NO
THOC4	ENSG00000183684	rs4757856	6.38843e-08	NO	rs1336586	2.22354e-06	NO	rs4757856	6.34789e-08	NO
TAF15	ENSG00000172660	rs4447848	6.39921e-08	NO	rs956120	2.25795e-06	NO	rs1003054	5.36531e-06	NO
TRIM38	ENSG00000112343	rs171012	6.41462e-08	NO	KG_6_97005744	8.9444e-06	NO	rs930914	6.00339e-08	NO
CBFA2T2	ENSG00000078699	rs6779599	6.43803e-08	NO	rs363241	3.3119e-06	NO	rs16918057	4.33362e-06	NO
PDE4C	ENSG00000105650	rs12310569	6.44187e-08	NO	rs1821189	1.99852e-07	NO	KG_15_98474914	4.12712e-06	NO
SYCE1	ENSG00000171772	rs12602910	6.4992e-08	NO	rs12969358	2.96785e-06	NO	rs9940772	3.70363e-07	NO
ANXA4	ENSG00000196975	rs12659671	6.50035e-08	NO	KG_17_15591462	6.24376e-07	NO	rs2208277	3.64246e-06	NO
SLC24A1	ENSG00000074621	rs7307040	6.6085e-08	NO	rs68056208	2.68296e-06	NO	rs1256064	1.38718e-06	NO
RBP7	ENSG00000162444	rs4480661	6.61921e-08	NO	rs4889298	1.01317e-06	NO	rs692907	4.21424e-06	NO
AC025171.1	ENSG00000215068	rs72728130	6.6247e-08	NO	rs16971754	4.25995e-06	NO	rs4572256	4.88875e-06	NO
ELOVL6	ENSG00000170522	rs7981033	6.66877e-08	NO	rs6448641	1.1174e-06	NO	rs2136837	4.85425e-06	NO
IFI27L2	ENSG00000119632	rs10944896	6.69015e-08	NO	rs67928724	2.18267e-06	NO	rs10807604	4.72396e-06	NO
CNOT3	ENSG00000088038	rs7260808	6.699e-08	NO	rs13052548	7.4492e-07	NO	rs7260808	4.55315e-06	NO
RP11-340I6.10	ENSG00000213645	rs2840521	6.71328e-08	NO	rs17596104	3.48722e-06	NO	rs4361509	3.07178e-06	NO
NANOS3	ENSG00000187556	rs10770709	6.73507e-08	NO	rs2475239	1.46181e-06	NO	rs2551766	8.1943e-07	NO
SERPINB2	ENSG00000197632	rs11911868	6.7397e-08	NO	KG_12_28730714	4.38917e-06	NO	rs13292762	3.63883e-06	NO
TBC1D13	ENSG00000107021	rs7568986	6.74773e-08	NO	rs6954835	1.04656e-05	NO	rs2829887	2.51425e-07	NO
MTFMT	ENSG00000103707	rs1859528	6.76033e-08	NO	rs10494061	3.55793e-07	NO	rs6733844	2.8249e-07	NO
FAM72B	ENSG00000188610	rs11753467	6.7698e-08	NO	rs12035326	6.78046e-07	NO	rs11753467	1.34638e-07	NO
SLC2A11	ENSG00000133460	rs72764768	6.78562e-08	NO	KG_7_5361009	4.38676e-08	NO	rs17838831	2.09358e-07	NO
RCAN1	ENSG00000159200	rs55772637	6.81372e-08	NO	rs1503995	3.48942e-06	NO	rs8034223	3.68214e-07	NO
TEX264	ENSG00000164081	rs66516554	6.87145e-08	NO	rs11923270	1.94108e-06	NO	rs4901140	7.11081e-06	NO
GBA2	ENSG00000070610	rs1843074	6.91454e-08	NO	rs11771853	4.25463e-06	NO	rs17050728	3.13368e-06	NO
KLF2	ENSG00000127528	rs13292762	6.91729e-08	NO	rs10520848	2.28778e-06	NO	rs11602420	6.76305e-07	NO
RAB7A	ENSG00000075785	rs2931022	6.92132e-08	NO	rs1203672	7.24632e-08	NO	rs869258	1.58333e-06	NO
ZNF331	ENSG00000130844	KG_5_156844784	6.96299e-08	NO	rs7863470	9.01355e-07	NO	rs1826240	2.285e-06	NO
RBPJ	ENSG00000168214	rs6950645	6.96898e-08	NO	rs3850801	5.23006e-07	NO	rs62331115	1.25502e-07	NO
PPIL3	ENSG00000240344	rs72969104	6.97012e-08	NO	rs11032635	8.9274e-07	NO	rs7690553	3.81703e-08	NO
UVRAG	ENSG00000198382	rs525925	6.9786e-08	NO	rs2243935	1.79296e-06	NO	rs1325652	1.65067e-06	NO
ANGPT1	ENSG00000154188	rs4566137	6.99841e-08	NO	rs12030590	5.20655e-06	NO	rs4566137	1.26687e-08	NO
RP11-121L11.1	ENSG00000248118	rs35154415	7.01854e-08	NO	rs975077	9.32133e-07	NO	rs10231641	2.15144e-07	NO
ARHGAP9	ENSG00000123329	rs60535290	7.03163e-08	NO	rs17457731	4.76456e-07	NO	rs7701571	3.74202e-06	NO
AP2M1	ENSG00000161203	rs6896596	7.05577e-08	NO	rs58184555	1.66642e-05	NO	rs17266771	6.95395e-07	NO
PSMD6	ENSG00000163636	rs795573	7.0909e-08	NO	rs2268987	1.04971e-06	NO	rs4705081	6.10669e-07	NO
ABTB2	ENSG00000166016	rs2832953	7.22695e-08	NO	rs7137389	1.65269e-06	NO	rs2832953	1.14646e-06	NO
MKNK1	ENSG00000079277	rs569421	7.23147e-08	NO	rs4834124	2.03902e-06	NO	rs34705782	4.79328e-06	NO
EHBP1L1	ENSG00000173442	rs4724951	7.24859e-08	NO	rs56402110	4.67494e-06	NO	rs11854334	1.28814e-06	NO
DLD	ENSG00000091140	rs7985741	7.25959e-08	NO	rs5997207	3.54891e-08	NO	rs7985741	5.53222e-06	NO
WDR47	ENSG00000085433	rs1414096	7.25999e-08	NO	rs7568986	6.14362e-06	NO	rs3892476	3.49081e-06	NO
LAT2	ENSG00000086730	rs7324647	7.28062e-08	NO	rs6837933	8.8999e-06	NO	rs12505584	1.07481e-06	NO
HK3	ENSG00000160883	rs829064	7.29055e-08	NO	rs12626504	8.69839e-06	NO	rs11586394	5.91922e-06	NO
S100A12	ENSG00000163221	rs17029104	7.31041e-08	NO	rs1093708	2.80777e-08	NO	rs11132193	1.3538e-05	NO
RP11-371B4.2	ENSG00000213228	rs12150591	7.34704e-08	NO	rs11120310	1.54422e-06	NO	rs35317724	7.05392e-06	NO
NBL1	ENSG00000158747	rs6934262	7.36249e-08	NO	rs34427052	1.48353e-06	NO	rs1605882	8.37024e-06	NO
GLTPD1	ENSG00000224051	KG_18_24930359	7.37099e-08	NO	rs10953238	8.59211e-08	NO	rs2814717	9.47187e-07	NO
PET112	ENSG00000059691	rs12150591	7.39468e-08	NO	rs67909848	5.12098e-08	NO	rs62086263	7.55159e-06	NO
PNPLA6	ENSG00000032444	rs229683	7.44157e-08	NO	rs3775870	1.04026e-06	NO	rs981718	3.01446e-06	NO
PLEKHJ1	ENSG00000104886	rs10863338	7.44322e-08	NO	rs62349628	1.76739e-06	NO	rs7096214	5.08133e-06	NO
RP11-134K1.2	ENSG00000212695	rs7258364	7.46656e-08	NO	rs2389165	1.54874e-07	NO	rs218058	3.56936e-06	NO
ARHGEF10	ENSG00000104728	rs10939158	7.50089e-08	NO	rs10939158	3.50107e-08	NO	rs9359577	1.39214e-06	NO
GALK2	ENSG00000156958	rs9961154	7.52305e-08	NO	rs1275957	4.30276e-07	NO	rs4899063	1.20138e-06	NO
HSPB3	ENSG00000169271	rs72922247	7.54764e-08	NO	KG_8_132260841	1.86993e-07	NO	rs16938067	2.08404e-06	NO
OLFML2B	ENSG00000162745	rs1478178	7.55068e-08	NO	rs17718121	2.89768e-06	NO	rs2620919	7.56236e-08	NO
RAI1	ENSG00000108557	rs35355653	7.5567e-08	NO	rs6980457	4.92491e-07	NO	rs137407	2.34899e-06	NO
ZNF79	ENSG00000196152	rs569454	7.57911e-08	NO	rs72830232	2.62228e-06	NO	rs10975323	2.42663e-07	NO
IGFBP3	ENSG00000146674	rs2837297	7.59245e-08	NO	rs10917363	5.73167e-07	NO	rs13405414	3.19727e-07	NO
GCET2	ENSG00000174500	rs71487728	7.61102e-08	NO	rs920232	1.38731e-06	NO	rs2522240	1.8503e-07	NO
GEN1	ENSG00000178295	rs2208938	7.63689e-08	NO	rs2062400	1.58292e-07	NO	rs2667080	5.46072e-06	NO
NDUFS5	ENSG00000168653	rs11235449	7.66566e-08	NO	rs11810833	1.16477e-05	NO	rs2978344	6.29119e-07	NO
TMEM229B	ENSG00000198133	rs2271597	7.69461e-08	NO	rs11935488	6.62898e-06	NO	rs56391830	1.13781e-06	NO
BICD2	ENSG00000185963	rs2074994	7.69551e-08	NO	rs4285075	8.61702e-07	NO	rs1245193	7.49777e-07	NO
PES1	ENSG00000100029	rs12053587	7.70878e-08	NO	rs314102	5.58984e-06	NO	rs216124	1.73122e-06	NO
STAC2	ENSG00000141750	rs2158245	7.73507e-08	NO	rs2236895	1.7386e-06	NO	rs4700746	5.55763e-07	NO
ARPC4	ENSG00000241553	rs569421	7.73991e-08	NO	rs10859284	5.58224e-06	NO	rs8016126	1.83229e-05	NO
ASPHD2	ENSG00000128203	rs12406106	7.7646e-08	NO	rs3929574	2.0282e-06	NO	rs726160	1.67526e-06	NO
FAM193B	ENSG00000146067	rs8013328	7.78049e-08	NO	rs7751939	1.12307e-05	NO	rs28438002	5.37471e-07	NO
FAM100A	ENSG00000153443	rs62166261	7.82778e-08	NO	rs9460584	3.69474e-08	NO	rs1423084	6.3122e-07	NO
E2F1	ENSG00000101412	rs1648161	7.83162e-08	NO	rs1767390	5.75802e-06	NO	rs2245194	1.69563e-07	NO
CLCN7	ENSG00000103249	rs17172507	7.84354e-08	NO	rs1464550	1.72501e-06	NO	rs10848031	2.19015e-06	NO
SLC23A1	ENSG00000170482	rs1413205	7.85851e-08	NO	rs12059921	4.39448e-07	NO	rs227416	4.79105e-06	NO
C14orf93	ENSG00000100802	rs224771	7.8916e-08	NO	rs12875788	1.9186e-06	NO	rs320205	1.0574e-06	NO
SLC5A9	ENSG00000117834	rs2287269	7.91996e-08	NO	rs10825475	1.39195e-06	NO	rs2287269	1.68105e-07	NO
MGAM	ENSG00000257335	rs7123367	7.93434e-08	NO	rs28399814	2.49747e-07	NO	rs2836112	3.54966e-06	NO
PARP12	ENSG00000059378	rs222047	7.94156e-08	NO	rs7937987	1.44038e-07	NO	rs222047	4.05243e-07	NO
TMEM14D	ENSG00000214881	rs6830164	7.94199e-08	NO	rs795573	1.47813e-06	NO	rs5022876	2.59578e-07	NO
C1orf183	ENSG00000197852	rs2421780	7.97464e-08	NO	rs26325	1.06981e-05	NO	rs16893863	5.8338e-08	NO
MIR2116	ENSG00000253030	rs16939005	7.9917e-08	NO	rs1821189	7.19174e-07	NO	rs16939005	1.09341e-07	NO
SPINT2	ENSG00000167642	rs156607	8.0952e-08	NO	rs17061429	2.27132e-08	NO	KG_2_228940675	4.84545e-06	NO
AC091878.1	ENSG00000215196	rs10038441	8.18771e-08	NO	rs795857	1.04651e-06	NO	rs6899092	3.93274e-07	NO
CABYR	ENSG00000154040	rs4075911	8.26613e-08	NO	rs6495918	3.97609e-06	NO	rs634273	9.0036e-07	NO
ABCE1	ENSG00000164163	rs12721364	8.29051e-08	NO	rs2015623	1.49471e-06	NO	rs10960351	2.97138e-07	NO
COG7	ENSG00000168434	rs4741879	8.29229e-08	NO	rs3869096	2.22568e-07	NO	rs6043066	1.35009e-05	NO
RASSF7	ENSG00000099849	rs161148	8.30724e-08	NO	rs12930392	5.92239e-06	NO	rs2194051	4.36593e-06	NO
CCDC15	ENSG00000149548	rs135388	8.3285e-08	NO	rs1532454	3.86699e-07	NO	rs1532454	3.86323e-06	NO
FAM158A	ENSG00000100908	rs59749576	8.34003e-08	NO	rs748716	1.42892e-06	NO	rs10973754	1.07616e-05	NO
RNF4	ENSG00000063978	rs17172507	8.34616e-08	NO	rs2293134	4.25654e-06	NO	rs4835604	2.73081e-06	NO
SPOCK2	ENSG00000107742	rs224771	8.35538e-08	NO	rs9789838	3.75996e-06	NO	rs17029497	1.39161e-06	NO
GAN	ENSG00000127688	rs1878112	8.36649e-08	NO	rs2970873	1.35161e-06	NO	rs10179753	2.81736e-06	NO
MRPL3	ENSG00000114686	rs11932904	8.39579e-08	NO	rs6140366	4.78828e-06	NO	rs7621819	1.97469e-06	NO
CSAD	ENSG00000139631	rs35707110	8.41687e-08	NO	rs10735322	1.3396e-06	NO	rs3003900	1.22023e-05	NO
RP11-290L1.7	ENSG00000198923	rs73374490	8.48569e-08	NO	KG_10_28705101	9.28824e-07	NO	rs56174201	9.1004e-06	NO
RP11-13P5.1	ENSG00000224478	rs4541725	8.48964e-08	NO	rs7928132	6.45748e-07	NO	rs9356383	9.37644e-06	NO
TBC1D14	ENSG00000132405	rs1432145	8.49688e-08	NO	rs9817111	1.55626e-06	NO	rs1117917	8.34328e-06	NO
NFAM1	ENSG00000235568	rs35370588	8.49765e-08	NO	rs8059436	1.44969e-06	NO	rs2040280	1.24502e-06	NO
RP11-113C12.2	ENSG00000243830	rs16856619	8.49992e-08	NO	rs10905595	3.58836e-07	NO	rs1136448	3.79271e-06	NO
ISG15	ENSG00000187608	KG_11_100616133	8.50281e-08	NO	rs2738501	1.77801e-07	NO	KG_11_100616133	6.79781e-07	NO
LRRFIP2	ENSG00000093167	KG_2_173463536	8.53682e-08	NO	rs13203012	3.44488e-07	NO	rs73102881	4.02661e-06	NO
CLEC12A	ENSG00000172322	rs2823363	8.56192e-08	NO	rs7860208	1.14244e-06	NO	rs972651	3.41786e-06	NO
NEDD9	ENSG00000111859	rs4746890	8.56451e-08	NO	rs12879675	9.27029e-07	NO	rs16849080	9.30494e-07	NO
PIGT	ENSG00000124155	rs670764	8.57857e-08	NO	rs16928751	5.66487e-06	NO	rs982632	9.21603e-06	NO
TMEM33	ENSG00000109133	rs7985741	8.59131e-08	NO	rs7279660	1.89613e-06	NO	rs35296080	1.61088e-06	NO
TOMM40L	ENSG00000158882	rs12150591	8.61071e-08	NO	rs2180321	8.29186e-06	NO	rs526282	9.05961e-07	NO
CCDC124	ENSG00000007080	rs4781977	8.61403e-08	NO	rs2734973	1.26928e-06	NO	rs1643892	2.98417e-06	NO
SLC16A6	ENSG00000108932	rs321452	8.62262e-08	NO	rs1504747	4.94429e-06	NO	rs7193224	6.6001e-07	NO
SEMA4F	ENSG00000135622	KG_8_41801092	8.6572e-08	NO	rs10520848	6.81227e-08	NO	rs9392705	1.65879e-06	NO
NLRX1	ENSG00000160703	rs1915601	8.72043e-08	NO	rs8025834	7.01241e-07	NO	rs11011740	6.50095e-06	NO
RP11-60I3.5	ENSG00000255145	rs6673591	8.73255e-08	NO	rs12811212	4.344e-06	NO	rs7313012	5.37388e-07	NO
FGFR1OP2	ENSG00000111790	rs6503633	8.74756e-08	NO	rs306489	2.98825e-06	NO	rs10739280	2.85427e-06	NO
MEX3B	ENSG00000183496	rs853061	8.75415e-08	NO	rs886816	2.68638e-06	NO	rs12683218	4.45662e-07	NO
TNIP3	ENSG00000050730	rs1713618	8.80048e-08	NO	rs12340660	4.27979e-06	NO	rs9584127	2.46555e-06	NO
LRRC33	ENSG00000174004	rs829064	8.83006e-08	NO	rs6111634	1.188e-05	NO	rs12134914	1.27013e-06	NO
CD1B	ENSG00000158485	rs1730959	8.83336e-08	NO	rs13300331	1.13123e-08	NO	rs7324647	2.58965e-06	NO
PDDC1	ENSG00000177225	rs9943133	8.86683e-08	NO	rs4384764	3.66481e-06	NO	rs12678137	2.8349e-07	NO
RCOR3	ENSG00000117625	rs59749576	8.92059e-08	NO	rs13052548	3.02853e-07	NO	rs11260644	7.29884e-07	NO
SDR39U1	ENSG00000100445	rs2716619	8.96735e-08	NO	rs1489869	1.76082e-06	NO	rs6896259	9.75634e-07	NO
ATP5S	ENSG00000125375	rs10766603	8.98622e-08	NO	rs13029116	1.83941e-06	NO	rs4937245	1.44302e-06	NO
EPAS1	ENSG00000116016	rs62216882	9.01149e-08	NO	rs9359989	3.05095e-06	NO	rs73697004	1.12237e-06	NO
ACSS2	ENSG00000131069	rs12150591	9.03282e-08	NO	rs9643919	1.41087e-05	NO	rs12413960	6.66735e-07	NO
WDR24	ENSG00000127580	rs763853	9.04529e-08	NO	rs56911055	2.74065e-06	NO	KG_17_10477867	1.76401e-06	NO
C16orf54	ENSG00000185905	rs1061844	9.05052e-08	NO	rs61864281	4.28171e-07	NO	rs10787909	8.72799e-07	NO
ZNF428	ENSG00000131116	rs356272	9.08962e-08	NO	rs1388489	5.77402e-06	NO	rs12519411	4.68788e-07	NO
PPID	ENSG00000171497	rs6427700	9.13616e-08	NO	rs1889562	1.55137e-06	NO	rs6427700	2.16771e-07	NO
YIPF1	ENSG00000058799	rs17185626	9.16934e-08	NO	rs4654133	4.47086e-07	NO	rs12115792	9.15418e-07	NO
ZNF45	ENSG00000124459	rs17430670	9.20346e-08	NO	rs11059618	1.47746e-06	NO	rs213392	1.85191e-06	NO
N4BP2L2	ENSG00000244754	rs1432653	9.21938e-08	NO	rs1432653	3.79005e-06	NO	rs4654470	4.70238e-07	NO
AGPAT6	ENSG00000158669	rs926178	9.23686e-08	NO	rs10211429	8.93033e-06	NO	rs2603772	1.33331e-06	NO
ELAC1	ENSG00000141642	rs6039649	9.26286e-08	NO	rs57536133	3.69119e-06	NO	rs6983593	2.04292e-06	NO
SEC16A	ENSG00000148396	rs10952211	9.2629e-08	NO	rs2597600	4.50759e-07	NO	rs1983387	8.71476e-07	NO
LPIN1	ENSG00000134324	rs956147	9.27355e-08	NO	rs691	8.67514e-06	NO	rs35105212	2.10327e-06	NO
MEGF8	ENSG00000105429	rs13195786	9.27593e-08	NO	rs62402608	2.1314e-07	NO	rs56202188	1.12151e-05	NO
AIF1	ENSG00000204472	rs13248917	9.29494e-08	NO	rs59485027	5.95309e-07	NO	rs422303	4.35422e-06	NO
UBXN2B	ENSG00000215114	rs1377241	9.29711e-08	NO	rs9534501	5.179e-07	NO	rs2226737	2.02066e-06	NO
QPCTL	ENSG00000011478	rs8077205	9.30292e-08	NO	rs2811630	4.62803e-06	NO	rs10865377	1.61518e-06	NO
RIN2	ENSG00000132669	rs16783	9.3138e-08	NO	rs2246119	1.51587e-07	NO	rs4141938	1.74848e-07	NO
VENTX	ENSG00000151650	rs9443948	9.34571e-08	NO	rs2727927	2.78878e-06	NO	rs7955530	4.03202e-06	NO
CSNK1E	ENSG00000213923	rs6449716	9.35401e-08	NO	rs9317839	1.69068e-06	NO	rs3896632	5.951e-07	NO
PACSIN1	ENSG00000124507	rs12864246	9.37192e-08	NO	rs67225019	1.62853e-07	NO	rs7867496	6.63411e-06	NO
RP11-183G22.1	ENSG00000234080	rs12811475	9.39557e-08	NO	rs9935959	4.11627e-07	NO	rs28648702	7.9281e-07	NO
CCR3	ENSG00000183625	rs482255	9.42461e-08	NO	rs7316647	4.15869e-06	NO	rs1998213	5.59835e-06	NO
CCDC69	ENSG00000198624	rs9837844	9.45317e-08	NO	rs12532580	4.54188e-06	NO	rs1412394	6.69628e-06	NO
ARRDC5	ENSG00000205784	rs2991418	9.46816e-08	NO	rs2293589	9.38653e-07	NO	rs10107098	2.41672e-06	NO
FOSL2	ENSG00000075426	rs71628261	9.49872e-08	NO	rs9520069	3.44355e-07	NO	rs9935959	3.07112e-07	NO
ZNF668	ENSG00000167394	rs12150591	9.52392e-08	NO	rs10772451	4.669e-06	NO	rs12674822	5.60378e-06	NO
PDE7A	ENSG00000205268	rs56665358	9.53681e-08	NO	rs8056446	4.82417e-06	NO	rs7441557	1.48676e-06	NO
MT1G	ENSG00000125144	KG_7_43423653	9.57372e-08	NO	rs4454156	1.88157e-06	NO	rs10891455	2.05921e-06	NO
SH3GLB2	ENSG00000148341	rs11734376	9.58504e-08	NO	rs10520848	8.54859e-07	NO	rs2272287	3.65483e-06	NO
TAF1D	ENSG00000166012	rs171012	9.59684e-08	NO	rs4496620	1.52386e-06	NO	rs17678153	8.80908e-07	NO
DHRS12	ENSG00000102796	rs73210745	9.65936e-08	NO	rs9600626	1.11211e-05	NO	rs62236240	6.1905e-06	NO
CNN2	ENSG00000064666	rs12446944	9.67931e-08	NO	rs8092516	1.48923e-06	NO	rs12446944	1.06161e-05	NO
SNORA77	ENSG00000221643	rs17774840	9.67984e-08	NO	rs4860174	3.72534e-07	NO	rs9830253	3.76995e-06	NO
PRDX5	ENSG00000126432	rs34527735	9.68274e-08	NO	rs62269207	3.5569e-06	NO	rs4332169	9.98909e-07	NO
ANKRD55	ENSG00000164512	rs12268492	9.69552e-08	NO	rs35879301	1.55723e-06	NO	rs1494456	2.61213e-06	NO
SPSB1	ENSG00000171621	rs2158245	9.73046e-08	NO	rs55747504	1.71653e-06	NO	rs10089166	6.60898e-06	NO
CSF1	ENSG00000184371	rs17760600	9.73327e-08	NO	rs9897395	1.46204e-06	NO	rs17760600	1.19853e-07	NO
RP11-181D18.2	ENSG00000253302	rs4699400	9.74505e-08	NO	rs2645303	2.85305e-07	NO	rs573321	9.94722e-07	NO
STRADBP1	ENSG00000213205	rs62404278	9.74656e-08	NO	rs3020043	1.46422e-06	NO	rs59514120	5.85697e-06	NO
ARRDC1	ENSG00000197070	rs3210683	9.78654e-08	NO	rs12778761	3.66202e-07	NO	rs6427700	5.47109e-06	NO
RMI2	ENSG00000175643	rs11758285	9.82821e-08	NO	rs35218871	1.94352e-06	NO	rs6697552	6.11882e-06	NO
SUCNR1	ENSG00000198829	rs1932766	9.84751e-08	NO	rs565742	4.54803e-07	NO	rs2286461	2.61203e-06	NO
PMM1	ENSG00000100417	rs9806435	9.85912e-08	NO	rs34066909	1.9458e-06	NO	rs2272287	2.83861e-07	NO
FHIT	ENSG00000189283	rs3113297	9.88579e-08	NO	rs2631864	4.13265e-06	NO	rs72940858	1.22526e-05	NO
ANK3	ENSG00000151150	rs7941808	9.89729e-08	NO	rs388676	6.79559e-07	NO	rs7218005	2.83319e-07	NO
SSTR3	ENSG00000183473	rs4576267	9.90814e-08	NO	rs12518896	2.95178e-06	NO	rs2815311	6.03099e-07	NO
PRMT7	ENSG00000132600	rs34590859	9.9127e-08	NO	rs11721150	2.85469e-07	NO	rs4262723	5.89535e-06	NO
CD69	ENSG00000110848	rs6503633	9.92327e-08	NO	rs333822	7.51246e-07	NO	rs923039	1.1019e-07	NO
VDAC3	ENSG00000078668	rs1440332	9.93523e-08	NO	rs7399018	1.50278e-06	NO	rs4744775	2.59266e-07	NO
ZDHHC3	ENSG00000163812	rs13168460	1.00203e-07	NO	rs11542549	5.59949e-07	NO	rs422751	1.51694e-06	NO
ME3	ENSG00000151376	rs2727089	1.00378e-07	NO	rs12966260	6.56733e-06	NO	rs2727089	1.86095e-07	NO
CXCR6	ENSG00000172215	rs6748345	1.00394e-07	NO	rs12864246	2.63788e-07	NO	rs72983026	4.07627e-08	NO
NSD1	ENSG00000165671	rs72728130	1.0061e-07	NO	rs4835136	6.05137e-06	NO	rs72728130	1.64705e-06	NO
AC079949.1	ENSG00000239776	rs17069904	1.00678e-07	NO	rs10212728	3.68282e-06	NO	rs12546389	8.64762e-07	NO
DEPDC5	ENSG00000100150	rs6454789	1.00685e-07	NO	rs17088289	3.88832e-07	NO	rs57813642	2.62762e-06	NO
ZBTB25	ENSG00000089775	rs9886959	1.00801e-07	NO	rs4634086	1.30852e-06	NO	rs11786992	4.38876e-07	NO
AC008735.15	ENSG00000231274	KG_8_11546720	1.01001e-07	NO	rs7707097	9.77322e-06	NO	rs10169888	8.51639e-06	NO
ZER1	ENSG00000160445	rs583160	1.01103e-07	NO	rs13097393	3.08948e-06	NO	rs242894	1.00528e-06	NO
GTF3C1	ENSG00000077235	rs10908455	1.01164e-07	NO	rs3813071	2.19632e-06	NO	rs10014804	2.40348e-06	NO
CAMKK2	ENSG00000110931	rs11025194	1.01275e-07	NO	rs10499344	4.44737e-06	NO	rs7652442	1.54992e-06	NO
ASPM	ENSG00000066279	rs4735665	1.01278e-07	NO	rs10914708	2.18253e-06	NO	rs2355311	5.51789e-07	NO
FCRLA	ENSG00000132185	rs17305247	1.01301e-07	NO	rs17305247	3.57923e-06	NO	rs12283559	5.2896e-06	NO
RALGPS2	ENSG00000116191	rs1256501	1.01597e-07	NO	rs11102171	3.97712e-06	NO	rs1256501	3.19406e-06	NO
AMDHD1	ENSG00000139344	rs1702510	1.01761e-07	NO	rs940269	1.35186e-05	NO	rs45487993	4.32397e-06	NO
MIR29B1	ENSG00000207748	rs233757	1.0232e-07	NO	rs6831524	6.67628e-06	NO	rs12499120	1.16764e-05	NO
KIAA0564	ENSG00000102763	rs73697004	1.02395e-07	NO	rs2162769	1.09092e-06	NO	rs73697004	2.01061e-06	NO
RP11-255N24.4	ENSG00000232060	rs13168449	1.02407e-07	NO	rs270797	4.70298e-07	NO	rs870185	1.84812e-06	NO
HS1BP3	ENSG00000118960	rs1054041	1.02429e-07	NO	rs356272	4.19785e-07	NO	rs2116231	8.72871e-06	NO
ELK4	ENSG00000158711	rs4150944	1.02445e-07	NO	rs6104580	1.45352e-06	NO	rs6104580	5.54104e-06	NO
TNFRSF10B	ENSG00000120889	rs201215	1.02545e-07	NO	rs1842682	4.35376e-07	NO	rs201215	1.85492e-07	NO
SNORA84	ENSG00000239183	rs7003364	1.02828e-07	NO	rs2285002	6.61493e-06	NO	rs4779486	3.26304e-06	NO
RPL3	ENSG00000100316	rs13131943	1.02897e-07	NO	rs4422639	1.55946e-06	NO	rs6793623	4.42504e-06	NO
AP000569.2	ENSG00000205673	KG_4_129883190	1.0307e-07	NO	rs1409005	2.94981e-07	NO	rs1467659	4.15595e-06	NO
DNPEP	ENSG00000123992	rs1377241	1.03107e-07	NO	rs586044	3.99864e-06	NO	rs1377241	1.97162e-06	NO
AC010746.4	ENSG00000213104	rs7840393	1.03326e-07	NO	rs2952682	1.15663e-06	NO	rs7840393	7.4321e-07	NO
ANKRD1	ENSG00000148677	rs2328579	1.03648e-07	NO	rs45541134	4.97965e-06	NO	rs4523783	1.2468e-06	NO
COPA	ENSG00000122218	rs7716434	1.03678e-07	NO	rs2568875	6.41861e-07	NO	rs7716434	1.51163e-06	NO
FAF2	ENSG00000113194	rs2524306	1.04299e-07	NO	rs11733197	1.19055e-06	NO	rs9951714	4.32382e-08	NO
FAM78A	ENSG00000126882	rs6713316	1.04459e-07	NO	rs28742109	1.68028e-06	NO	rs11933083	3.65394e-06	NO
DLEU7	ENSG00000186047	rs1562208	1.04552e-07	NO	rs11680228	3.05544e-06	NO	rs7825645	2.27055e-06	NO
USP53	ENSG00000145390	rs11585567	1.05056e-07	NO	rs291888	1.10197e-06	NO	rs17829645	6.31759e-06	NO
PHF1	ENSG00000112511	rs697259	1.05128e-07	NO	rs2574951	3.86037e-06	NO	rs1413205	9.11358e-08	NO
APCDD1L	ENSG00000198768	rs17534299	1.0557e-07	NO	rs73133908	1.14783e-08	NO	rs4143185	1.61764e-07	NO
BRP44L	ENSG00000060762	rs62559212	1.05907e-07	NO	rs13272830	1.15907e-06	NO	rs836680	1.56054e-07	NO
SYCP3	ENSG00000139351	rs270952	1.05988e-07	NO	rs6703796	1.59474e-06	NO	rs3819331	5.74987e-06	NO
MAPKAPK5	ENSG00000089022	rs850739	1.06049e-07	NO	rs62465144	2.52674e-06	NO	rs9644727	1.05735e-08	NO
FARSA	ENSG00000179115	rs66516554	1.06942e-07	NO	rs10801494	3.03168e-06	NO	rs2829923	2.49992e-07	NO
ZNF702P	ENSG00000242779	rs28926210	1.07608e-07	NO	rs9869355	1.96446e-06	NO	rs7612649	1.45061e-06	NO
CALY	ENSG00000130643	rs35472938	1.08079e-07	NO	rs7093575	3.4714e-06	NO	rs12683736	2.20147e-08	NO
DYRK1B	ENSG00000105204	rs62055642	1.08346e-07	NO	rs10942805	8.38791e-07	NO	rs56176742	5.36353e-08	NO
DDIT4	ENSG00000168209	rs17172506	1.08431e-07	NO	rs7523327	5.35659e-07	NO	rs1859886	8.67933e-06	NO
STK3	ENSG00000104375	rs11153258	1.08452e-07	NO	KG_13_61711578	3.52301e-06	NO	rs4942965	1.04242e-05	NO
GUF1	ENSG00000151806	rs2731959	1.08763e-07	NO	rs7624393	9.97529e-07	NO	rs12795695	2.20635e-05	NO
CBLN3	ENSG00000139899	rs6481409	1.08766e-07	NO	rs4538720	5.46788e-07	NO	rs2116865	9.38492e-06	NO
MYBPH	ENSG00000133055	rs60922721	1.09078e-07	NO	rs1569307	1.32291e-07	NO	rs8017303	9.29522e-08	NO
NSG1	ENSG00000168824	rs6556363	1.09297e-07	NO	rs6556363	4.91904e-07	NO	rs12050833	1.45588e-06	NO
HNRNPA1P12	ENSG00000220157	rs56260816	1.09302e-07	NO	rs1015521	9.00501e-06	NO	rs12480468	1.83661e-05	NO
PATE3	ENSG00000236027	KG_7_145276972	1.09596e-07	NO	rs2490128	2.12512e-06	NO	KG_7_145276972	1.84315e-06	NO
EIF2S2	ENSG00000125977	rs12743311	1.09651e-07	NO	rs12600697	1.56185e-06	NO	rs12743311	5.62157e-06	NO
SRSF5	ENSG00000100650	rs9847987	1.0983e-07	NO	rs17064756	8.75543e-07	NO	rs11073027	9.95449e-07	NO
HSBP1L1	ENSG00000226742	rs7997078	1.10379e-07	NO	rs9571574	4.95318e-06	NO	rs10056709	9.4312e-06	NO
C17orf53	ENSG00000125319	rs4530692	1.10483e-07	NO	rs9486200	8.16913e-06	NO	rs2317691	4.87662e-06	NO
HHEX	ENSG00000152804	rs58811140	1.10527e-07	NO	rs11886321	4.10101e-06	NO	rs12121613	5.37749e-06	NO
IL6	ENSG00000136244	rs62331367	1.10532e-07	NO	rs1425659	2.73802e-06	NO	rs9584127	3.33894e-07	NO
REV3L	ENSG00000009413	rs17064578	1.10763e-07	NO	rs17749109	3.9421e-06	NO	rs7684181	6.11267e-06	NO
OGDH	ENSG00000105953	rs10157919	1.10797e-07	NO	rs356272	1.07667e-07	NO	rs12713506	3.05023e-06	NO
EEF2K	ENSG00000103319	rs2823363	1.10944e-07	NO	rs334467	9.01154e-07	NO	rs11670081	1.38346e-06	NO
SPNS2	ENSG00000183018	rs242894	1.11183e-07	NO	rs2887283	9.72141e-09	NO	rs808211	1.58983e-06	NO
CCDC104	ENSG00000163001	rs569421	1.1139e-07	NO	rs11154954	1.37698e-05	NO	rs12678137	4.01969e-07	NO
DOCK8	ENSG00000107099	rs12541121	1.11532e-07	NO	rs3813405	1.74244e-06	NO	rs2917488	3.42049e-06	NO
HOXA5	ENSG00000106004	rs36054552	1.11559e-07	NO	rs895697	2.69619e-09	NO	rs36054552	2.34345e-07	NO
VTRNA1-1	ENSG00000199990	rs7664706	1.11679e-07	NO	rs1374824	2.13993e-06	NO	rs11722445	2.64417e-08	NO
AC005255.1	ENSG00000256210	rs61930865	1.12553e-07	NO	rs56338544	8.48457e-07	NO	rs1981703	6.2543e-06	NO
PFKFB4	ENSG00000114268	rs472358	1.13167e-07	NO	rs937479	1.97919e-06	NO	rs1445929	4.46326e-07	NO
PLN	ENSG00000198523	rs11844823	1.1322e-07	NO	rs7630709	6.09981e-06	NO	rs1785272	7.18179e-06	NO
TIMP2	ENSG00000035862	rs56306510	1.13815e-07	NO	rs4654133	9.49423e-06	NO	rs72830232	2.08914e-07	NO
PPRC1	ENSG00000148840	rs4443044	1.14392e-07	NO	rs7523327	4.85995e-06	NO	rs2192510	1.10836e-05	NO
TPI1	ENSG00000111669	rs1458900	1.14443e-07	NO	rs1837781	3.16937e-06	NO	rs10401926	1.16566e-05	NO
MT1H	ENSG00000205358	KG_7_43423653	1.14567e-07	NO	rs35487539	1.01597e-06	NO	rs2184026	2.18456e-06	NO
OIP5	ENSG00000104147	rs11713419	1.14869e-07	NO	KG_1_93738862	1.27477e-08	NO	rs6836217	6.57972e-07	NO
CLTB	ENSG00000175416	rs12150591	1.15099e-07	NO	rs1037692	5.00863e-06	NO	rs13255734	8.9959e-07	NO
PSMD3	ENSG00000108344	rs726160	1.15201e-07	NO	rs829064	3.36634e-06	NO	rs2552228	5.78182e-06	NO
USP41	ENSG00000161133	rs6664579	1.15429e-07	NO	rs180717	4.9619e-06	NO	rs60347052	5.47767e-07	NO
XRRA1	ENSG00000166435	rs9444589	1.15859e-07	NO	rs72679235	9.89054e-06	NO	rs72679235	2.72591e-06	NO
MMP25	ENSG00000008516	rs2421780	1.16153e-07	NO	rs72834973	9.42993e-06	NO	rs11251583	7.37323e-07	NO
ZNF655	ENSG00000197343	rs13081145	1.16456e-07	NO	rs11847079	3.94799e-06	NO	rs6836189	5.21641e-06	NO
DENND3	ENSG00000105339	rs201215	1.17072e-07	NO	rs538060	1.69826e-06	NO	rs201215	6.65608e-07	NO
SNORD7	ENSG00000207297	rs10516343	1.1718e-07	NO	rs10791599	3.5128e-08	NO	rs10181126	7.44049e-07	NO
MAP3K10	ENSG00000130758	rs226434	1.17371e-07	NO	rs4911383	2.25233e-06	NO	rs9946453	1.65401e-07	NO
PFKP	ENSG00000067057	rs17172506	1.17709e-07	NO	rs968628	4.0658e-06	NO	rs12817819	2.46821e-07	NO
TCHH	ENSG00000159450	rs71390222	1.17965e-07	NO	rs10496037	1.05321e-10	NO	rs10496037	1.67872e-07	NO
RP4-814D15.1	ENSG00000236018	rs16893863	1.18264e-07	NO	rs10510104	8.43179e-07	NO	rs7128434	7.68557e-07	NO
BEST4	ENSG00000142959	rs2925784	1.18651e-07	NO	rs628842	3.24022e-06	NO	rs4628168	6.23694e-07	NO
CDKN2B	ENSG00000147883	KG_22_36060503	1.18655e-07	NO	KG_18_4539490	5.95512e-06	NO	KG_22_36060503	8.26158e-08	NO
DNMT3A	ENSG00000119772	rs1781768	1.19083e-07	NO	rs1390376	1.90987e-06	NO	rs6744785	6.80936e-06	NO
CAMK4	ENSG00000152495	rs7650598	1.19165e-07	NO	rs6831572	8.88708e-08	NO	rs4863639	7.16471e-08	NO
C12orf59	ENSG00000165685	rs1521272	1.1919e-07	NO	rs2640659	5.28495e-07	NO	rs1521272	2.04349e-09	NO
MCPH1	ENSG00000147316	rs6519442	1.19633e-07	NO	rs4832135	3.99893e-07	NO	rs12495380	1.86779e-06	NO
TACR3	ENSG00000169836	rs34207139	1.19657e-07	NO	rs10850488	2.60011e-06	NO	KG_5_125905273	3.26602e-07	NO
ITGB1BP1	ENSG00000119185	rs62559212	1.19748e-07	NO	rs10007572	1.35827e-06	NO	rs4757856	4.56353e-07	NO
GAS7	ENSG00000007237	rs10070308	1.19788e-07	NO	rs4654133	6.87365e-07	NO	rs61788417	6.32965e-07	NO
GPR97	ENSG00000182885	rs13125748	1.19848e-07	NO	rs2282075	1.85681e-06	NO	rs13125748	2.82962e-07	NO
FAM8A1	ENSG00000137414	rs4833572	1.19854e-07	NO	rs4627857	3.38126e-06	NO	rs7599256	1.38274e-05	NO
MEA1	ENSG00000124733	rs10974529	1.19983e-07	NO	rs2699150	1.07336e-06	NO	rs10498323	2.59095e-06	NO
MT1M	ENSG00000205364	rs11166844	1.20409e-07	NO	rs17105362	2.30062e-06	NO	rs11203292	9.37583e-06	NO
PRKAB2	ENSG00000131791	rs2577946	1.20459e-07	NO	rs6445058	3.06745e-06	NO	rs11682564	1.14816e-05	NO
WDR74	ENSG00000133316	rs17208329	1.20496e-07	NO	rs10039535	7.92885e-07	NO	rs2520127	4.44706e-06	NO
FAM108C1	ENSG00000136379	KG_18_4539490	1.21069e-07	NO	KG_5_97277515	2.12374e-07	NO	rs72830232	4.49978e-07	NO
ANKRD32	ENSG00000133302	rs2835950	1.21741e-07	NO	KG_3_29481626	2.44329e-06	NO	rs72976747	1.14898e-05	NO
LPL	ENSG00000175445	rs7962487	1.22351e-07	NO	rs10893673	4.52554e-06	NO	rs72830232	1.65338e-06	NO
TRMU	ENSG00000100416	rs1402136	1.22461e-07	NO	rs17315467	9.72893e-07	NO	rs35135248	6.86391e-07	NO
UBE2H	ENSG00000186591	rs2869162	1.22512e-07	NO	rs6558949	1.00462e-05	NO	rs6558949	3.6224e-06	NO
DOPEY1	ENSG00000083097	rs6574859	1.22705e-07	NO	rs11256840	1.04065e-05	NO	rs3120637	7.18319e-07	NO
RP11-173G21.1	ENSG00000230221	rs9517098	1.23241e-07	NO	rs59754148	6.75024e-07	NO	rs1059490	1.67966e-06	NO
FAM206A	ENSG00000119328	rs10034723	1.23263e-07	NO	rs17145575	7.02548e-06	NO	rs301701	6.38776e-06	NO
NUP35	ENSG00000163002	rs12791897	1.23326e-07	NO	rs298386	4.84175e-06	NO	rs4416544	1.26943e-06	NO
C10orf54	ENSG00000107738	rs13381289	1.23346e-07	NO	rs4654133	1.31634e-06	NO	rs7519574	2.95501e-06	NO
TRRAP	ENSG00000196367	rs151598	1.23904e-07	NO	rs1078985	5.18816e-07	NO	rs62478212	2.14003e-06	NO
ZNF155	ENSG00000204920	rs6906976	1.24795e-07	NO	rs11855712	1.06866e-06	NO	rs17379426	2.39285e-06	NO
C14orf149	ENSG00000126790	rs1451760	1.25177e-07	NO	KG_10_120259550	7.68913e-06	NO	KG_10_120259550	5.83813e-07	NO
ABCA6	ENSG00000154262	rs17712902	1.25625e-07	NO	rs58443358	1.43101e-09	NO	rs4238772	3.93258e-07	NO
TJP3	ENSG00000105289	rs55801885	1.25915e-07	NO	rs1321270	8.0399e-06	NO	rs4432842	1.34663e-06	NO
TBC1D9B	ENSG00000197226	rs13404533	1.25947e-07	NO	rs7309222	3.96629e-06	NO	rs164840	9.38731e-06	NO
EPN2	ENSG00000072134	rs28408027	1.27091e-07	NO	rs11715228	2.60135e-06	NO	rs698346	4.17606e-06	NO
SETMAR	ENSG00000170364	rs73697004	1.27125e-07	NO	rs12117541	2.20659e-07	NO	rs17783292	1.51727e-06	NO
SCYL3	ENSG00000000457	rs369487	1.27215e-07	NO	rs1404762	2.03784e-06	NO	rs55919397	4.78994e-06	NO
WNT10A	ENSG00000135925	rs12591921	1.27234e-07	NO	rs12212090	1.89803e-06	NO	rs3792082	3.13884e-06	NO
TIMM44	ENSG00000104980	rs72634130	1.27682e-07	NO	rs4887519	3.58848e-07	NO	rs11072813	1.21526e-05	NO
CLEC7A	ENSG00000172243	rs9908795	1.28064e-07	NO	rs9522718	2.94386e-06	NO	rs10515125	1.09266e-05	NO
TMEM107	ENSG00000179029	rs4490276	1.28474e-07	NO	rs4490276	5.73477e-06	NO	rs3116466	2.96509e-08	NO
XXbac-B135H6.15	ENSG00000237476	rs17054168	1.28874e-07	NO	rs7214166	2.90262e-07	NO	rs7214166	6.26888e-07	NO
SF3B3	ENSG00000189091	rs890294	1.2937e-07	NO	rs8112317	4.09499e-06	NO	rs6453300	3.33046e-05	NO
TPSAB1	ENSG00000172236	rs2037861	1.29701e-07	NO	rs2037861	1.08926e-07	NO	rs35337011	7.40432e-07	NO
TMC6	ENSG00000141524	rs7042780	1.30113e-07	NO	rs4863907	6.16281e-06	NO	rs11794104	9.2932e-07	NO
ALKBH5	ENSG00000091542	rs10250491	1.30138e-07	NO	rs6813133	1.17405e-06	NO	rs73260691	8.28578e-07	NO
FOXP1	ENSG00000114861	rs10912561	1.3022e-07	NO	rs72777429	5.03467e-06	NO	rs11617302	3.20067e-06	NO
DEGS1	ENSG00000143753	rs8067663	1.30344e-07	NO	rs10953147	8.49541e-06	NO	rs12415601	9.22906e-06	NO
EEF1A1P27	ENSG00000179460	rs12050548	1.30616e-07	NO	rs12667860	4.00877e-06	NO	rs306489	1.81706e-05	NO
ADHFE1	ENSG00000147576	rs7674595	1.30988e-07	NO	rs10493867	2.94485e-06	NO	rs1980851	7.59883e-06	NO
LTF	ENSG00000012223	rs4128309	1.31333e-07	NO	rs11787205	1.13726e-06	NO	rs62401111	1.02568e-06	NO
ITCH	ENSG00000078747	rs1727731	1.31876e-07	NO	rs72643458	3.60276e-06	NO	rs9562836	3.12777e-06	NO
MPHOSPH10	ENSG00000124383	rs704265	1.31918e-07	NO	rs6789666	1.42125e-07	NO	rs72613652	2.28154e-07	NO
ANKRD10	ENSG00000088448	rs72753121	1.3229e-07	NO	rs1424365	8.44997e-07	NO	rs9517265	7.33779e-07	NO
C1orf216	ENSG00000142686	rs569421	1.32529e-07	NO	rs13241070	2.15203e-06	NO	rs12678137	2.50696e-06	NO
FIG4	ENSG00000112367	rs66516554	1.32681e-07	NO	rs3740912	3.77115e-06	NO	rs308359	2.05311e-07	NO
SLC39A7	ENSG00000112473	rs4121857	1.3275e-07	NO	rs2042527	2.14343e-06	NO	KG_3_187236933	1.64916e-06	NO
SLMO2	ENSG00000101166	rs6995235	1.33002e-07	NO	rs12373300	8.60687e-07	NO	rs2602533	1.41943e-06	NO
NCAPD2	ENSG00000010292	rs28718171	1.33324e-07	NO	rs13087377	7.40248e-07	NO	rs10014804	1.09849e-06	NO
ZNF830	ENSG00000198783	rs2410833	1.33609e-07	NO	rs644690	4.67482e-07	NO	rs10089166	8.29763e-07	NO
FAM32A	ENSG00000105058	rs1055918	1.33636e-07	NO	rs387055	1.76418e-06	NO	rs573775	4.44782e-06	NO
LSM12	ENSG00000161654	rs7324647	1.33923e-07	NO	rs13391088	7.46298e-06	NO	rs7644703	3.50756e-07	NO
CAPN5	ENSG00000149260	rs2189631	1.34024e-07	NO	rs12604902	3.81135e-07	NO	rs12435572	2.04818e-06	NO
PON2	ENSG00000105854	rs4706308	1.34096e-07	NO	rs13175325	1.15454e-06	NO	rs71517874	6.79839e-06	NO
MEP1A	ENSG00000112818	rs1820128	1.34212e-07	NO	rs9788415	1.83938e-06	NO	rs2344815	2.96092e-06	NO
HSF2	ENSG00000025156	rs416685	1.34272e-07	NO	rs61753692	5.18097e-07	NO	rs4233083	6.73488e-07	NO
PFDN1	ENSG00000113068	rs6910433	1.34297e-07	NO	rs16836929	3.63132e-07	NO	rs1158661	1.28832e-07	NO
NDUFAF4	ENSG00000123545	rs8034223	1.3433e-07	NO	rs12507876	4.26524e-06	NO	rs16869017	8.85639e-07	NO
KIAA1147	ENSG00000257093	rs56260816	1.34348e-07	NO	rs7374193	1.23184e-06	NO	rs1801262	3.2807e-06	NO
THUMPD2	ENSG00000138050	rs16993295	1.35436e-07	NO	rs4671209	1.14513e-06	NO	KG_6_162057094	3.56627e-06	NO
ANXA3	ENSG00000138772	rs73309673	1.35456e-07	NO	rs1972401	4.3054e-07	NO	rs58824859	4.22773e-06	NO
ATG5	ENSG00000057663	rs11134939	1.35484e-07	NO	rs1192827	2.65723e-06	NO	rs6457644	7.57663e-08	NO
C19orf25	ENSG00000119559	rs11734376	1.35616e-07	NO	rs11970100	6.80899e-07	NO	rs35243417	2.51292e-06	NO
LPAR1	ENSG00000198121	rs12429729	1.35782e-07	NO	rs10961166	4.38205e-06	NO	rs12917058	3.25918e-06	NO
TMEM188	ENSG00000205423	rs7985741	1.35822e-07	NO	rs12867502	1.36361e-06	NO	rs4663445	1.42448e-06	NO
CAMK1	ENSG00000134072	rs704169	1.36199e-07	NO	rs3749375	6.29455e-06	NO	rs7580964	2.38039e-06	NO
F3	ENSG00000117525	rs72753948	1.3624e-07	NO	rs6726039	2.28814e-06	NO	rs11911868	1.10062e-06	NO
CLTC	ENSG00000141367	rs12525409	1.36289e-07	NO	rs301	1.4776e-06	NO	rs12525409	5.94427e-07	NO
ZDHHC19	ENSG00000163958	rs6489829	1.36346e-07	NO	rs2282075	9.4239e-07	NO	rs61864459	1.39251e-06	NO
STARD7	ENSG00000084090	rs7985741	1.3648e-07	NO	rs743383	1.62383e-06	NO	rs28762695	1.27349e-06	NO
GPRIN3	ENSG00000185477	rs56131485	1.36556e-07	NO	rs72801088	1.56735e-07	NO	rs574802	1.15e-06	NO
IL17RC	ENSG00000163702	rs66762491	1.369e-07	NO	rs11130957	2.87389e-06	NO	rs12989737	4.37217e-06	NO
COMMD9	ENSG00000110442	rs11733197	1.37183e-07	NO	rs35842324	7.09007e-06	NO	rs2360849	3.1601e-07	NO
TMEM179B	ENSG00000185475	rs66516554	1.37731e-07	NO	rs61366894	3.76367e-06	NO	rs10021513	2.89456e-06	NO
CDC42SE2	ENSG00000158985	rs8095739	1.37987e-07	NO	rs7595643	4.64802e-06	NO	KG_1_205037458	1.47888e-06	NO
KATNAL1	ENSG00000102781	rs7901422	1.38044e-07	NO	rs1271482	8.50353e-07	NO	KG_13_19596738	7.19971e-06	NO
ST7	ENSG00000004866	rs11924174	1.38501e-07	NO	rs1847225	3.357e-06	NO	rs2559856	2.78218e-06	NO
RP11-753G20.1	ENSG00000217325	rs1562208	1.38825e-07	NO	rs62227749	6.87861e-07	NO	rs10745717	1.70079e-06	NO
MCM8	ENSG00000125885	rs12310569	1.38895e-07	NO	rs1821189	1.22575e-07	NO	rs7872167	8.89671e-06	NO
FAM57A	ENSG00000167695	rs2343	1.39068e-07	NO	rs7008571	2.4986e-07	NO	rs10058752	1.71201e-06	NO
ZNF213	ENSG00000085644	rs17030963	1.39284e-07	NO	rs6043066	3.77032e-07	NO	rs763048	2.62022e-06	NO
NSMAF	ENSG00000035681	rs7325969	1.39314e-07	NO	rs2384232	1.12768e-05	NO	rs3830123	2.66898e-06	NO
ELANE	ENSG00000197561	rs12264186	1.39491e-07	NO	rs11787205	1.06639e-07	NO	rs72940943	3.99594e-07	NO
PDGFD	ENSG00000170962	rs9881671	1.39753e-07	NO	rs4146178	3.18827e-07	NO	rs13182682	3.27124e-07	NO
MAPK14	ENSG00000112062	rs2839664	1.39806e-07	NO	rs57643896	1.58042e-06	NO	rs965277	6.71939e-07	NO
DUSP27	ENSG00000198842	rs9909038	1.40007e-07	NO	rs2653406	1.24913e-05	NO	rs1879818	9.5363e-06	NO
ARHGEF12	ENSG00000196914	rs2239800	1.40291e-07	NO	KG_12_86394945	8.28947e-06	NO	rs10515125	5.43453e-06	NO
MSMO1	ENSG00000052802	rs1015867	1.40384e-07	NO	rs4649100	2.97726e-06	NO	rs2820343	9.67229e-06	NO
SMCR7	ENSG00000177427	rs1688939	1.40384e-07	NO	rs4655235	9.77527e-06	NO	rs1688939	6.95598e-07	NO
COL6A4P2	ENSG00000228252	rs72908169	1.40695e-07	NO	rs7555102	1.86726e-06	NO	rs34712712	4.10279e-07	NO
SPEF2	ENSG00000152582	rs1995191	1.40828e-07	NO	rs79317	3.93202e-06	NO	rs6704038	4.80182e-06	NO
GRK5	ENSG00000198873	rs62559212	1.41599e-07	NO	rs916872	2.94829e-07	NO	rs2442982	1.52797e-06	NO
AC011236.7	ENSG00000225787	rs9459535	1.42031e-07	NO	KG_10_28705101	1.22279e-06	NO	rs1542373	1.45451e-06	NO
RP11-229A12.4	ENSG00000239831	rs13036348	1.42095e-07	NO	rs9396551	1.99426e-06	NO	rs9308966	4.42037e-06	NO
C2orf55	ENSG00000196872	rs7782153	1.42178e-07	NO	rs7782153	1.52717e-07	NO	rs61763692	3.62128e-06	NO
SORBS1	ENSG00000095637	rs2158245	1.4228e-07	NO	rs1388554	3.1458e-07	NO	rs17038142	2.42353e-06	NO
P2RX7	ENSG00000089041	rs28583230	1.42509e-07	NO	rs7137389	8.3076e-07	NO	rs16961543	2.21341e-06	NO
SNHG1	ENSG00000255717	rs59749576	1.42607e-07	NO	rs4395027	5.14531e-06	NO	rs17157432	1.48754e-06	NO
NCKAP5L	ENSG00000167566	rs972651	1.4281e-07	NO	rs1609037	9.26542e-06	NO	rs10936656	3.73118e-06	NO
TRIP4	ENSG00000103671	rs10893250	1.4299e-07	NO	rs7152368	6.77546e-07	NO	rs12996199	7.54107e-06	NO
ELP3	ENSG00000134014	rs874309	1.43126e-07	NO	rs2183898	2.48178e-07	NO	rs1943342	2.54397e-06	NO
ASXL2	ENSG00000143970	rs2179100	1.43242e-07	NO	rs10765400	2.78194e-06	NO	rs2073060	1.22704e-07	NO
TTC12	ENSG00000149292	rs4750282	1.43295e-07	NO	rs34558668	1.422e-06	NO	rs491920	3.93821e-06	NO
LTB4R	ENSG00000213903	rs11734376	1.43418e-07	NO	rs7013494	1.86524e-07	NO	rs2118923	1.40658e-07	NO
CENPJ	ENSG00000151849	rs9906371	1.43606e-07	NO	rs6460754	2.06676e-06	NO	rs9424194	9.1837e-06	NO
SNORD35B	ENSG00000200530	rs56305033	1.43721e-07	NO	rs2276466	2.07094e-07	NO	rs6495569	1.57764e-06	NO
CLDN8	ENSG00000156284	rs7919389	1.43743e-07	NO	rs11924174	3.42693e-07	NO	rs17738936	1.81934e-07	NO
MPV17L2	ENSG00000254858	rs1050255	1.43998e-07	NO	rs1473441	6.19688e-07	NO	rs7757564	5.46914e-06	NO
HMGN2	ENSG00000198830	rs59786876	1.44451e-07	NO	rs4659867	2.41301e-06	NO	rs6845616	1.70747e-07	NO
MIS18BP1	ENSG00000129534	rs56322454	1.44473e-07	NO	rs34220971	7.26628e-06	NO	rs6807685	2.00723e-06	NO
PPP3R1	ENSG00000221823	rs7698262	1.44671e-07	NO	rs35583777	6.41709e-07	NO	rs354532	5.99562e-06	NO
BLVRB	ENSG00000090013	rs10908455	1.45207e-07	NO	rs12473444	3.38907e-06	NO	rs2439696	3.57518e-08	NO
EPHB1	ENSG00000154928	rs2052240	1.45706e-07	NO	rs7958678	1.51801e-07	NO	rs11923270	1.05958e-06	NO
PTP4A2	ENSG00000184007	rs2161227	1.45853e-07	NO	rs1841128	3.62766e-08	NO	rs1004983	1.97012e-06	NO
RP11-342F17.1	ENSG00000213755	rs569421	1.45868e-07	NO	rs12643804	3.52737e-06	NO	rs12678137	2.40212e-06	NO
ACACA	ENSG00000132142	rs881730	1.46122e-07	NO	rs66517482	9.07508e-08	NO	rs881730	2.92237e-08	NO
ZNF684	ENSG00000117010	rs3915595	1.46202e-07	NO	rs2885546	9.51252e-06	NO	rs956120	2.28281e-06	NO
DOCK5	ENSG00000147459	rs12477872	1.46221e-07	NO	KG_20_4674589	5.26261e-07	NO	rs10984729	6.92924e-06	NO
ATL1	ENSG00000198513	rs11132733	1.4644e-07	NO	rs34427402	7.03724e-07	NO	rs1571272	1.31997e-06	NO
MUC20	ENSG00000176945	rs17642841	1.46683e-07	NO	rs62265548	5.23128e-07	NO	KG_1_64555036	5.37763e-07	NO
SULT6B1	ENSG00000138068	rs8138440	1.46919e-07	NO	rs2090499	1.64448e-07	NO	rs4838922	3.50772e-07	NO
GAPDH	ENSG00000111640	rs10131541	1.46931e-07	NO	rs13225510	1.18448e-07	NO	rs166775	1.31399e-05	NO
OSTC	ENSG00000198856	rs4954577	1.47193e-07	NO	rs953730	8.43791e-07	NO	rs10739280	2.12607e-06	NO
FOXD4	ENSG00000170122	rs2782637	1.47238e-07	NO	rs2820957	6.92381e-06	NO	rs3735052	1.01102e-05	NO
PIK3CD	ENSG00000171608	rs9908795	1.47471e-07	NO	rs17381793	8.77061e-07	NO	rs6825456	5.91198e-06	NO
PSMB8	ENSG00000204264	rs1454390	1.47831e-07	NO	rs893356	1.8872e-06	NO	rs1582183	1.76321e-06	NO
MMP24	ENSG00000125966	KG_1_34536548	1.47911e-07	NO	rs10746116	1.87234e-06	NO	rs4298423	6.24655e-07	NO
BDKRB2	ENSG00000168398	rs34076548	1.486e-07	NO	rs341016	1.1566e-06	NO	rs34076548	4.27433e-06	NO
IKZF4	ENSG00000123411	rs4705361	1.48661e-07	NO	rs2061749	1.07858e-06	NO	rs6959558	4.37795e-07	NO
HMHA1	ENSG00000180448	rs9418753	1.48961e-07	NO	rs4737859	5.26626e-06	NO	rs4241629	4.73472e-07	NO
BOK	ENSG00000176720	rs10793139	1.49168e-07	NO	rs1915981	3.7248e-06	NO	rs4767271	8.48282e-06	NO
SLC2A6	ENSG00000160326	rs5759849	1.49179e-07	NO	rs11173308	1.33817e-06	NO	rs61811905	1.83723e-06	NO
RP11-180A12.1	ENSG00000251087	rs2051974	1.49343e-07	NO	rs11679051	2.8236e-06	NO	rs201215	7.42429e-06	NO
OLIG2	ENSG00000205927	KG_5_9791469	1.4969e-07	NO	rs10233804	9.36218e-07	NO	rs4147455	2.0398e-06	NO
IL21R	ENSG00000103522	rs10819136	1.49749e-07	NO	rs11790107	6.39105e-08	NO	rs10445056	9.43928e-06	NO
AMPD3	ENSG00000133805	rs2670258	1.49867e-07	NO	rs11014262	3.27526e-06	NO	rs563978	3.16173e-06	NO
FBXL13	ENSG00000161040	rs16893863	1.50147e-07	NO	KG_6_33889013	2.61508e-07	NO	rs16893863	1.6831e-08	NO
GZMK	ENSG00000113088	rs7874747	1.50283e-07	NO	rs3822069	9.96988e-07	NO	rs2581058	9.09622e-07	NO
TEF	ENSG00000167074	rs4432842	1.50415e-07	NO	rs979362	2.08767e-07	NO	rs17043773	6.85079e-06	NO
ARRDC3	ENSG00000113369	rs7783322	1.50952e-07	NO	rs1414736	4.48973e-07	NO	rs16832173	5.25777e-07	NO
NCBP2	ENSG00000114503	rs11869387	1.51125e-07	NO	rs9960723	1.66495e-06	NO	rs10976071	1.17496e-05	NO
SOBP	ENSG00000112320	rs2840956	1.51137e-07	NO	rs11987743	5.74092e-06	NO	rs7603788	4.25498e-06	NO
XPNPEP3	ENSG00000196236	rs4699400	1.51566e-07	NO	rs2645303	5.50173e-06	NO	rs6414212	1.29172e-06	NO
REEP4	ENSG00000168476	rs17394322	1.5175e-07	NO	rs11778198	1.20588e-05	NO	rs7085698	3.89457e-06	NO
PDXDC1	ENSG00000179889	rs11875901	1.51883e-07	NO	rs59564285	2.25622e-06	NO	rs12871561	3.81651e-06	NO
NELF	ENSG00000165802	rs2835405	1.52061e-07	NO	rs9554264	1.704e-06	NO	rs10954992	2.52306e-06	NO
ANKZF1	ENSG00000163516	rs161148	1.52892e-07	NO	rs4288290	1.96789e-06	NO	rs4938009	1.13252e-06	NO
CREB5	ENSG00000146592	rs16848653	1.53481e-07	NO	rs17127615	5.38822e-06	NO	rs1565655	1.36416e-06	NO
ZNHIT3	ENSG00000108278	rs59749576	1.53512e-07	NO	rs435627	2.69083e-06	NO	rs8904	6.58808e-06	NO
WDSUB1	ENSG00000196151	rs4240328	1.54009e-07	NO	rs28612472	4.17706e-07	NO	rs6997911	4.16664e-06	NO
INPP4B	ENSG00000109452	rs66784265	1.54102e-07	NO	KG_7_153777517	1.65703e-06	NO	rs58216089	8.23261e-06	NO
B3GNT8	ENSG00000177191	rs1979569	1.54211e-07	NO	rs28795432	9.67294e-07	NO	rs8096298	1.96426e-05	NO
REXO2	ENSG00000076043	rs2834342	1.54681e-07	NO	KG_3_60704272	1.01344e-05	NO	rs10892909	2.61543e-06	NO
HEXIM2	ENSG00000168517	rs62530118	1.54803e-07	NO	rs2493799	2.56325e-08	NO	rs12456720	2.08604e-06	NO
CTD-3064M3.1	ENSG00000253595	rs2021868	1.54899e-07	NO	rs4471748	2.54034e-06	NO	rs11984940	3.83363e-07	NO
TSPAN3	ENSG00000140391	rs2265334	1.55258e-07	NO	rs62252639	3.90561e-06	NO	rs6793085	8.56019e-06	NO
NOP2	ENSG00000111641	rs12526444	1.55966e-07	NO	rs11641636	6.34365e-06	NO	rs761357	6.20686e-06	NO
CXCR2P1	ENSG00000229754	KG_18_4539490	1.56371e-07	NO	rs56018120	2.73593e-06	NO	rs56018120	1.1207e-06	NO
SEMA3C	ENSG00000075223	rs4360824	1.56423e-07	NO	rs8015943	6.72847e-06	NO	rs4360824	1.49807e-08	NO
RP11-58O9.1	ENSG00000240125	rs449484	1.56565e-07	NO	rs2251216	4.9531e-06	NO	rs12403717	3.88974e-06	NO
C17orf89	ENSG00000224877	rs10152870	1.56771e-07	NO	rs12427736	3.96009e-07	NO	rs3922847	1.58932e-06	NO
DYRK4	ENSG00000010219	rs10485084	1.56786e-07	NO	rs34032980	3.14102e-06	NO	rs12543549	1.58948e-06	NO
RAD17	ENSG00000152942	rs11230099	1.56849e-07	NO	rs4720904	1.50659e-06	NO	rs1404390	7.96837e-07	NO
TOMM5	ENSG00000175768	KG_3_16399731	1.57106e-07	NO	rs1519293	3.87465e-07	NO	rs11854411	3.23396e-06	NO
MUT	ENSG00000146085	rs9688594	1.57898e-07	NO	rs6508695	6.15306e-07	NO	rs6498962	8.82154e-06	NO
GPR146	ENSG00000164849	rs962847	1.57922e-07	NO	rs2876855	4.56066e-07	NO	rs35369687	2.29275e-06	NO
CXCR2	ENSG00000180871	rs2052240	1.58535e-07	NO	KG_6_33889013	3.88658e-06	NO	rs11218094	7.9503e-07	NO
ATG2B	ENSG00000066739	rs13237782	1.58614e-07	NO	rs8038010	3.78471e-06	NO	rs11935144	2.58266e-06	NO
B2M	ENSG00000166710	rs127929	1.58754e-07	NO	rs10150059	9.46067e-07	NO	rs4866912	2.66145e-06	NO
COQ2	ENSG00000173085	rs2293589	1.5891e-07	NO	rs10240967	2.43246e-06	NO	rs237363	2.77373e-06	NO
MIRLET7F1	ENSG00000199072	rs2619640	1.58913e-07	NO	rs9328375	1.30056e-06	NO	rs9375830	5.59138e-07	NO
RAPGEF2	ENSG00000109756	rs10496316	1.59352e-07	NO	rs56357810	8.24487e-08	NO	rs56357810	3.70674e-06	NO
PPP1R35	ENSG00000160813	rs2120144	1.59658e-07	NO	rs17256515	4.01118e-06	NO	rs17028965	8.90977e-07	NO
USP42	ENSG00000106346	rs11943676	1.59703e-07	NO	rs9397956	1.06079e-05	NO	rs12513233	6.73718e-06	NO
ACER3	ENSG00000078124	rs13168460	1.59771e-07	NO	rs6917198	5.34507e-06	NO	rs1992721	2.33019e-06	NO
XPOT	ENSG00000184575	rs12212090	1.59855e-07	NO	rs193791	3.70981e-07	NO	rs56176742	4.50587e-06	NO
CYP2E1	ENSG00000130649	rs1462770	1.59875e-07	NO	rs12878169	4.85558e-07	NO	rs7864553	8.1046e-08	NO
GREM1	ENSG00000166923	rs34428393	1.60851e-07	NO	rs10061925	1.17145e-06	NO	rs4301663	1.05895e-07	NO
APPBP2	ENSG00000062725	rs2204672	1.61397e-07	NO	rs356272	4.05388e-07	NO	rs11782504	2.52907e-06	NO
SNORA49	ENSG00000208892	rs7668297	1.61786e-07	NO	rs1499650	1.81276e-06	NO	rs7668297	2.63408e-07	NO
RAB24	ENSG00000169228	rs16888382	1.61791e-07	NO	rs3808756	1.05008e-05	NO	rs1368930	4.44471e-06	NO
VNN3	ENSG00000093134	rs3121	1.61968e-07	NO	rs12330898	1.45496e-08	NO	rs13194166	1.37431e-06	NO
ULK1	ENSG00000177169	rs10060764	1.62747e-07	NO	rs10011050	6.51165e-06	NO	rs4757856	2.9398e-06	NO
RPL17P33	ENSG00000243844	rs6594987	1.63143e-07	NO	rs4496620	4.1513e-07	NO	rs6594987	5.33604e-06	NO
LAMTOR2	ENSG00000116586	rs66516554	1.63434e-07	NO	rs28594682	2.37656e-06	NO	rs12798376	2.8146e-06	NO
MMD	ENSG00000108960	rs17025226	1.63459e-07	NO	rs4924792	3.11191e-06	NO	rs9995998	2.25116e-06	NO
ADM2	ENSG00000128165	rs1642832	1.63752e-07	NO	rs4634086	4.13609e-07	NO	rs12886307	3.89435e-06	NO
TRIM22	ENSG00000132274	rs7585658	1.63961e-07	NO	rs7754504	2.92723e-06	NO	rs959952	2.54416e-06	NO
IQGAP3	ENSG00000183856	rs4900763	1.64108e-07	NO	rs3010440	8.5315e-06	NO	rs35806768	3.38824e-06	NO
C3orf78	ENSG00000168273	rs9459535	1.64362e-07	NO	rs62269207	2.45866e-06	NO	rs4526844	5.61369e-06	NO
RSF1	ENSG00000048649	rs7815330	1.64597e-07	NO	rs1076052	1.79576e-07	NO	rs12134914	4.84196e-06	NO
MS4A3	ENSG00000149516	rs12264186	1.64641e-07	NO	rs12264186	1.62904e-07	NO	rs57792031	2.08924e-06	NO
KLHL33	ENSG00000185271	rs62135172	1.64833e-07	NO	rs2412564	9.32897e-07	NO	rs2412564	9.96336e-06	NO
BTBD2	ENSG00000133243	rs7985741	1.65174e-07	NO	rs13141189	3.56493e-06	NO	rs7985741	2.58328e-07	NO
EGFEM1P	ENSG00000206120	rs12023557	1.65189e-07	NO	rs2709952	2.10434e-06	NO	rs12023557	1.19289e-06	NO
BATF	ENSG00000156127	rs35799441	1.65205e-07	NO	rs13411332	4.78868e-07	NO	rs62467349	4.05795e-06	NO
KREMEN1	ENSG00000183762	rs4654723	1.65416e-07	NO	rs11832317	2.88399e-06	NO	rs11832317	4.83208e-07	NO
CALM2	ENSG00000143933	rs11161183	1.65577e-07	NO	rs954018	2.9184e-06	NO	rs481958	3.05405e-06	NO
C9orf66	ENSG00000183784	rs11842453	1.65952e-07	NO	rs8056446	7.70769e-06	NO	rs2479314	6.413e-06	NO
ANKS3	ENSG00000168096	rs17054168	1.66521e-07	NO	rs919968	4.52635e-07	NO	rs6809162	4.69636e-06	NO
HTRA1	ENSG00000166033	rs167408	1.66528e-07	NO	rs285653	7.8981e-07	NO	rs56264986	8.18353e-09	NO
ADNP2	ENSG00000101544	rs17174961	1.66541e-07	NO	rs1461796	1.13369e-05	NO	rs13106836	1.80785e-06	NO
C1orf130	ENSG00000184454	rs35877672	1.6657e-07	NO	rs7810049	8.37856e-07	NO	rs507280	2.73845e-06	NO
FAM120A	ENSG00000048828	rs211716	1.66906e-07	NO	rs3784722	1.99758e-06	NO	rs1242761	3.10972e-06	NO
NUS1	ENSG00000153989	rs17253570	1.67088e-07	NO	rs12193931	8.97364e-07	NO	rs17253570	7.20308e-06	NO
PCDH18	ENSG00000189184	rs28890483	1.67166e-07	NO	rs7229070	2.19687e-06	NO	rs10891044	2.26904e-06	NO
NRCAM	ENSG00000091129	rs11947354	1.67307e-07	NO	rs35674885	9.93731e-08	NO	rs8084789	2.14407e-06	NO
MTO1	ENSG00000135297	rs4894512	1.67323e-07	NO	rs7697037	4.69326e-07	NO	rs2710691	3.99404e-06	NO
HCG18	ENSG00000231074	rs6077185	1.67697e-07	NO	rs60735468	4.89365e-08	NO	rs12172913	5.09935e-07	NO
HPS4	ENSG00000100099	rs13292762	1.67716e-07	NO	rs7009549	8.62053e-06	NO	rs1888322	3.63146e-06	NO
C22orf32	ENSG00000183172	rs12457275	1.67722e-07	NO	KG_17_29769955	3.54534e-06	NO	rs3092169	3.49143e-06	NO
USP21	ENSG00000143258	rs3929574	1.67726e-07	NO	rs55934813	7.98882e-10	NO	rs16950474	5.64987e-07	NO
MOB3B	ENSG00000120162	rs7656172	1.67728e-07	NO	rs853789	5.38447e-07	NO	rs10515125	2.6726e-06	NO
NDUFA4	ENSG00000189043	rs62559212	1.67889e-07	NO	rs1329829	3.82508e-06	NO	rs12263586	3.74909e-06	NO
RNU105C	ENSG00000199212	rs7119055	1.6797e-07	NO	rs973215	2.1166e-06	NO	rs973215	2.13145e-06	NO
HOXD3	ENSG00000128652	rs58304272	1.67988e-07	NO	KG_3_119909088	9.55443e-08	NO	rs1466181	2.31949e-07	NO
PUS3	ENSG00000110060	rs2834307	1.68222e-07	NO	rs12143755	3.30761e-07	NO	rs72930568	9.95918e-06	NO
PA2G4	ENSG00000170515	rs10132666	1.68332e-07	NO	rs2125095	6.34338e-09	NO	rs631865	5.92329e-07	NO
CLP1	ENSG00000172409	rs10182774	1.68522e-07	NO	rs1180552	5.26646e-06	NO	rs17236577	2.66655e-06	NO
KLHL21	ENSG00000162413	rs153477	1.68951e-07	NO	rs12869388	7.92852e-07	NO	rs4977371	3.19606e-06	NO
EVC	ENSG00000072840	KG_7_115448853	1.69116e-07	NO	rs12712007	1.6906e-07	NO	rs3899695	1.55809e-06	NO
TOPORS	ENSG00000197579	rs10428132	1.69346e-07	NO	rs61979341	1.769e-06	NO	rs12613052	5.68461e-06	NO
HSPBAP1	ENSG00000169087	rs7000897	1.69818e-07	NO	rs497051	2.48331e-06	NO	rs270871	4.32722e-07	NO
CXCR4	ENSG00000121966	rs11952975	1.70052e-07	NO	rs55895335	4.50019e-06	NO	rs1999	2.97132e-06	NO
RP11-493L12.2	ENSG00000247774	rs4773518	1.70253e-07	NO	rs72862962	8.42921e-08	NO	KG_2_3032433	3.22672e-06	NO
TROVE2	ENSG00000116747	rs10279370	1.70432e-07	NO	rs356272	4.25604e-07	NO	rs6589948	1.28205e-07	NO
ICOS	ENSG00000163600	rs62234797	1.71112e-07	NO	rs9449398	9.37481e-07	NO	rs2638432	7.74936e-06	NO
ZNF500	ENSG00000103199	rs35355653	1.71401e-07	NO	rs11210490	2.23519e-06	NO	rs10143475	7.71354e-07	NO
PCCA	ENSG00000175198	rs9575217	1.7174e-07	NO	rs628919	3.00858e-07	NO	rs9651326	1.45827e-06	NO
CTSZ	ENSG00000101160	rs41276068	1.72081e-07	NO	rs12761305	5.85681e-06	NO	rs726160	1.71631e-07	NO
ASB13	ENSG00000196372	rs13030665	1.72134e-07	NO	rs1203672	1.41325e-06	NO	rs6426902	1.65253e-06	NO
EML4	ENSG00000143924	rs7810209	1.72273e-07	NO	rs456084	1.39319e-07	NO	rs73110165	4.40595e-06	NO
HCG27	ENSG00000206344	rs325854	1.73045e-07	NO	rs890044	2.97325e-06	NO	rs883569	2.21595e-06	NO
E2F2	ENSG00000007968	rs7782153	1.73131e-07	NO	rs4676538	1.91137e-08	NO	rs2282402	1.55334e-06	NO
NCEH1	ENSG00000144959	rs10915030	1.73453e-07	NO	rs9579116	4.61287e-06	NO	rs7221322	2.49288e-06	NO
KLB	ENSG00000134962	rs11077381	1.73714e-07	NO	rs11166002	1.62487e-06	NO	rs28480294	2.65232e-06	NO
FAM113A	ENSG00000132635	rs11902856	1.73947e-07	NO	rs919238	2.33868e-06	NO	rs1041111	9.1847e-07	NO
CDK14	ENSG00000058091	rs73210745	1.73958e-07	NO	rs73133908	1.13293e-06	NO	rs9398827	2.67465e-06	NO
PTBP2	ENSG00000117569	rs62415936	1.7403e-07	NO	rs11548215	3.1304e-06	NO	rs12678137	7.8887e-06	NO
FAM167A	ENSG00000154319	rs28802045	1.7449e-07	NO	rs2144815	2.97155e-06	NO	rs2177811	7.79208e-06	NO
H2AFY	ENSG00000113648	rs6045309	1.74812e-07	NO	rs10889106	5.60507e-07	NO	rs1996293	2.01723e-06	NO
TMEM93	ENSG00000127774	rs17003235	1.75164e-07	NO	rs35642781	1.12454e-07	NO	rs72657018	1.4149e-06	NO
RP11-43D4.2	ENSG00000258111	rs72728130	1.75366e-07	NO	rs17695154	1.03009e-05	NO	rs72728130	3.38888e-06	NO
C4orf48	ENSG00000243449	rs11733197	1.75374e-07	NO	rs3734944	2.81476e-06	NO	rs10013756	3.46504e-07	NO
SDK2	ENSG00000069188	rs11180619	1.75588e-07	NO	rs2052741	5.61943e-07	NO	rs3828760	7.40123e-06	NO
NIP7	ENSG00000132603	KG_6_29914960	1.75769e-07	NO	rs7523327	1.04538e-06	NO	rs56264986	5.57403e-07	NO
KCMF1	ENSG00000176407	rs73390865	1.75823e-07	NO	rs16939978	7.27863e-06	NO	KG_8_67121042	2.62158e-06	NO
PFDN6	ENSG00000204220	rs11541117	1.75867e-07	NO	rs10993121	2.05908e-06	NO	rs12678137	1.56529e-07	NO
UNC119	ENSG00000109103	rs62542701	1.75905e-07	NO	rs9859038	3.78739e-06	NO	rs4875852	4.17496e-06	NO
YEATS4	ENSG00000127337	rs56260816	1.76259e-07	NO	rs11635603	9.6804e-08	NO	rs12678137	4.13965e-06	NO
NARFL	ENSG00000103245	rs10972814	1.76428e-07	NO	rs9689308	3.56382e-06	NO	rs4649111	2.87351e-06	NO
PTN	ENSG00000105894	rs2594053	1.7674e-07	NO	rs10772704	1.11415e-06	NO	rs1953756	1.80532e-07	NO
GSK3B	ENSG00000082701	rs56260816	1.76888e-07	NO	rs13241070	6.83581e-07	NO	rs7045605	1.15096e-06	NO
ASS1P11	ENSG00000225308	rs7623610	1.77031e-07	NO	rs1116714	4.90117e-06	NO	rs2118310	1.46785e-06	NO
FAAH	ENSG00000117480	rs3209304	1.77578e-07	NO	rs12967215	3.72101e-08	NO	rs3792524	1.81558e-06	NO
PARP10	ENSG00000178685	rs12406106	1.77937e-07	NO	rs17134927	2.00707e-07	NO	rs3771833	5.54971e-06	NO
LARS2	ENSG00000011376	rs1843074	1.78557e-07	NO	rs9519300	9.92398e-07	NO	rs1460272	2.05418e-06	NO
GBAS	ENSG00000146729	rs9609537	1.78734e-07	NO	rs6955039	1.62714e-06	NO	rs72633241	1.62346e-06	NO
LYSMD4	ENSG00000183060	rs6027059	1.78776e-07	NO	rs2579618	5.6807e-08	NO	rs12677903	8.44152e-08	NO
RNF111	ENSG00000157450	rs3783736	1.79227e-07	NO	rs4463047	7.00931e-06	NO	rs9520097	8.81437e-07	NO
ERAP2	ENSG00000164308	rs1472866	1.8054e-07	NO	rs1472866	9.36898e-07	NO	KG_4_96630230	1.44164e-06	NO
CABP7	ENSG00000100314	rs1284048	1.80572e-07	NO	rs8071036	2.57418e-06	NO	rs12405082	2.93691e-07	NO
FMNL1	ENSG00000184922	rs7999275	1.80685e-07	NO	rs12386611	4.41564e-06	NO	rs62571272	5.55201e-06	NO
C11orf83	ENSG00000204922	rs17104	1.80759e-07	NO	rs9297093	1.32175e-06	NO	rs3822113	8.98714e-07	NO
NOLC1	ENSG00000166197	rs17024692	1.8132e-07	NO	rs57812432	5.34234e-06	NO	rs235193	8.45411e-06	NO
UNCX	ENSG00000164853	rs7773973	1.81671e-07	NO	rs9351285	2.90277e-06	NO	rs8120223	1.27931e-06	NO
KIAA1797	ENSG00000188352	rs9528378	1.82095e-07	NO	rs12613750	3.36108e-06	NO	rs7528059	1.12319e-06	NO
YWHAB	ENSG00000166913	rs6782856	1.82108e-07	NO	rs34565196	8.70895e-07	NO	rs795573	4.71587e-06	NO
PPP4R1L	ENSG00000124224	rs12555477	1.82228e-07	NO	rs8081777	2.32461e-06	NO	rs10488213	2.98929e-06	NO
C1orf174	ENSG00000198912	rs17432559	1.82829e-07	NO	rs7578981	1.28287e-06	NO	rs16875094	1.56298e-06	NO
LRRK2	ENSG00000188906	rs6927944	1.83393e-07	NO	rs2199458	3.87411e-07	NO	rs12647892	5.07117e-07	NO
RP11-405A12.1	ENSG00000256849	rs6865304	1.83832e-07	NO	rs16954715	1.33543e-06	NO	rs7636184	4.02788e-06	NO
ARMC6	ENSG00000105676	rs4901890	1.83949e-07	NO	rs8027839	1.5212e-07	NO	rs5771851	9.22289e-07	NO
FAM82B	ENSG00000176623	rs10952211	1.84912e-07	NO	rs11156878	1.33999e-06	NO	rs11156878	2.45533e-06	NO
HNRNPA1P2	ENSG00000237285	rs12050548	1.8528e-07	NO	rs12888333	3.04117e-06	NO	rs4807432	5.97024e-07	NO
MKKS	ENSG00000125863	rs8034223	1.8543e-07	NO	rs12962595	1.34352e-06	NO	rs8034223	3.30995e-08	NO
MTMR3	ENSG00000100330	rs4724821	1.85837e-07	NO	rs4732905	4.38895e-07	NO	rs3136558	1.6402e-06	NO
NCOA6	ENSG00000198646	rs2040663	1.859e-07	NO	rs2077557	1.20091e-05	NO	rs17783477	1.48687e-06	NO
RPL28	ENSG00000108107	rs6424654	1.85961e-07	NO	rs6793656	2.68789e-06	NO	rs2952682	1.36513e-06	NO
C14orf135	ENSG00000126773	rs2040663	1.85966e-07	NO	rs9374174	3.57099e-06	NO	rs4722064	8.95566e-09	NO
TFF3	ENSG00000160180	rs7697037	1.86114e-07	NO	rs7697037	2.40276e-09	NO	rs6085947	7.87848e-08	NO
BCL3	ENSG00000069399	rs1567341	1.86421e-07	NO	rs2047076	4.67808e-06	NO	rs17050678	2.59189e-06	NO
AC007362.1	ENSG00000180672	rs6841611	1.86752e-07	NO	rs10811340	2.70604e-07	NO	rs67246608	1.43918e-06	NO
MTHFD2	ENSG00000065911	rs13286473	1.86959e-07	NO	rs10520848	8.10373e-07	NO	KG_8_19770274	4.2086e-06	NO
CNPY2	ENSG00000257727	rs205638	1.86967e-07	NO	rs6810430	5.10525e-06	NO	rs1836216	2.85138e-06	NO
TFG	ENSG00000114354	rs16970865	1.8756e-07	NO	rs16970865	6.60073e-08	NO	rs260696	1.42502e-06	NO
RP11-553P9.1	ENSG00000250144	rs2268237	1.88046e-07	NO	rs62445409	1.20553e-05	NO	rs6985170	1.96194e-07	NO
DYNLRB1	ENSG00000125971	rs235997	1.88183e-07	NO	rs17054506	9.81913e-07	NO	rs62151019	1.04465e-05	NO
C2orf71	ENSG00000179270	rs7405302	1.88295e-07	NO	rs3133896	6.45611e-07	NO	rs13329532	1.04508e-07	NO
MESDC1	ENSG00000140406	rs833919	1.88696e-07	NO	rs62308725	2.19252e-06	NO	rs12894596	5.39256e-06	NO
ZBTB48	ENSG00000204859	rs11853921	1.8884e-07	NO	rs9790594	6.75201e-07	NO	rs2931022	9.97472e-07	NO
GBP1	ENSG00000117228	KG_17_53753451	1.89228e-07	NO	rs11769145	4.99073e-06	NO	rs10014804	4.20493e-06	NO
HERC3	ENSG00000138641	rs12212090	1.89358e-07	NO	rs9963417	1.11527e-05	NO	rs8129737	9.48374e-07	NO
KIF6	ENSG00000164627	rs1431380	1.89481e-07	NO	rs7845796	8.03281e-07	NO	rs2615865	5.39198e-06	NO
PIP4K2C	ENSG00000166908	rs774947	1.89615e-07	NO	rs6987329	3.7454e-06	NO	rs6885873	6.84407e-07	NO
KCNH8	ENSG00000183960	rs10484065	1.89813e-07	NO	rs73243346	8.03078e-07	NO	rs380459	1.19095e-07	NO
PSMA3	ENSG00000100567	rs1919811	1.90439e-07	NO	rs11815438	4.84439e-06	NO	rs28762695	7.80482e-06	NO
GSDMA	ENSG00000167914	rs6427700	1.90461e-07	NO	rs880543	2.63651e-06	NO	rs6427700	6.39924e-07	NO
RNF157	ENSG00000141576	rs1389488	1.91407e-07	NO	rs752073	7.46453e-07	NO	rs1423812	7.04524e-07	NO
LYPLA2P1	ENSG00000228285	rs12029534	1.91945e-07	NO	rs10831656	2.67346e-06	NO	rs971782	3.48122e-07	NO
CRYGB	ENSG00000182187	rs13107304	1.92337e-07	NO	rs11661427	3.60425e-07	NO	rs1990606	8.98705e-07	NO
LL22NC03-2H8.4	ENSG00000234630	rs9630407	1.92622e-07	NO	rs4924792	1.76769e-06	NO	rs747574	6.64786e-07	NO
C1orf85	ENSG00000198715	rs13010307	1.93132e-07	NO	rs6554138	2.39767e-06	NO	rs2604378	1.0137e-05	NO
SELPLG	ENSG00000110876	rs10748123	1.93442e-07	NO	rs2037843	3.27204e-06	NO	rs17118702	1.05411e-06	NO
TIGIT	ENSG00000181847	rs1878968	1.9349e-07	NO	rs1878968	1.29292e-06	NO	rs894783	1.06624e-06	NO
IDO1	ENSG00000131203	rs2320531	1.93644e-07	NO	rs1448565	1.60386e-06	NO	rs6661187	9.69991e-07	NO
RNF187	ENSG00000168159	rs9906371	1.93767e-07	NO	rs2291343	2.56529e-06	NO	rs2382469	1.5029e-06	NO
SYT2	ENSG00000143858	rs9303255	1.94122e-07	NO	rs9990844	8.73088e-07	NO	rs7599342	5.81126e-06	NO
GOT1	ENSG00000120053	rs4146529	1.95034e-07	NO	rs7300984	1.05297e-06	NO	rs4695372	4.30887e-08	NO
SUPT4H1	ENSG00000213246	rs58421809	1.95135e-07	NO	rs9643919	2.16666e-06	NO	rs16961543	4.23267e-06	NO
ARHGAP5	ENSG00000100852	rs4411700	1.95237e-07	NO	rs72799239	1.64545e-06	NO	rs9912855	6.73695e-07	NO
CSF3R	ENSG00000119535	rs1030109	1.95431e-07	NO	rs62513189	2.24957e-06	NO	rs13382964	1.92943e-06	NO
CCR6	ENSG00000112486	rs61530489	1.95509e-07	NO	rs72679884	5.30041e-06	NO	rs10823603	1.36906e-07	NO
TDRD9	ENSG00000156414	rs35009451	1.95643e-07	NO	rs9948328	1.02042e-06	NO	rs7126673	3.23723e-06	NO
AC109326.1	ENSG00000236383	rs511298	1.95743e-07	NO	rs577112	2.97879e-06	NO	rs7221833	3.07657e-07	NO
GPS1	ENSG00000169727	rs4922519	1.95873e-07	NO	rs72682738	4.7079e-06	NO	rs16911857	2.68927e-06	NO
RPS8	ENSG00000142937	rs231952	1.95933e-07	NO	rs2928045	5.98398e-06	NO	rs12915336	3.16134e-06	NO
AC006978.6	ENSG00000235859	rs6896220	1.96049e-07	NO	rs330245	1.94426e-06	NO	rs9574161	4.81387e-06	NO
KIAA0196	ENSG00000164961	rs7960659	1.96053e-07	NO	rs7662543	3.60941e-06	NO	rs7304675	4.76064e-06	NO
APEX1	ENSG00000100823	rs62576377	1.96176e-07	NO	rs7132549	2.1073e-06	NO	rs10950603	7.73157e-06	NO
CUBN	ENSG00000107611	rs825388	1.96223e-07	NO	rs17728874	4.95852e-07	NO	rs17059212	4.2032e-06	NO
UROS	ENSG00000188690	rs58085637	1.96305e-07	NO	rs4373084	2.17134e-06	NO	rs11082522	1.18884e-06	NO
ABCF3	ENSG00000161204	rs7154538	1.96332e-07	NO	rs1998852	3.71557e-06	NO	rs2153495	6.51075e-07	NO
OSBPL7	ENSG00000006025	rs794789	1.96478e-07	NO	rs6782447	4.06604e-07	NO	rs7645228	1.58375e-07	NO
RGL2	ENSG00000237441	rs73335556	1.96858e-07	NO	rs4364968	1.45836e-06	NO	rs11954036	2.8457e-07	NO
ZNFX1-AS1	ENSG00000177410	rs59749576	1.96925e-07	NO	rs3749375	5.19323e-07	NO	rs6853739	4.57342e-06	NO
SDF2L1	ENSG00000128228	rs1770893	1.97428e-07	NO	rs10946139	8.5958e-07	NO	rs13043600	6.81266e-06	NO
UBAC2	ENSG00000134882	rs2717426	1.97429e-07	NO	rs34032980	2.24822e-07	NO	rs7656172	1.51848e-06	NO
ACSL1	ENSG00000151726	rs7667073	1.9769e-07	NO	KG_8_29399708	9.76436e-07	NO	rs10014804	3.35373e-06	NO
ATF1	ENSG00000123268	rs66750569	1.97753e-07	NO	rs12567124	3.71047e-06	NO	rs56243097	6.01189e-06	NO
SELS	ENSG00000131871	rs6720105	1.98163e-07	NO	rs2885440	7.1837e-07	NO	rs10822323	5.84609e-06	NO
KLHL22	ENSG00000099910	rs1945700	1.98557e-07	NO	rs6542764	1.20185e-06	NO	rs13219862	4.77419e-06	NO
PPP2CA	ENSG00000113575	rs2717426	1.99207e-07	NO	rs4634086	5.09869e-06	NO	rs2026055	2.80455e-06	NO
RP11-159F24.1	ENSG00000248092	rs4948096	2.00311e-07	NO	rs203104	4.63255e-06	NO	rs17313516	9.14825e-07	NO
PPP1R15A	ENSG00000087074	rs35729586	2.00343e-07	NO	rs72782432	2.82782e-06	NO	rs7649917	2.7956e-06	NO
PIKFYVE	ENSG00000115020	rs72761606	2.00759e-07	NO	rs9689465	1.22231e-06	NO	rs2702533	2.05147e-06	NO
SLC30A9	ENSG00000014824	rs894734	2.00897e-07	NO	rs17509015	6.41532e-06	NO	rs894734	7.17678e-06	NO
ZCCHC11	ENSG00000134744	rs11842453	2.00901e-07	NO	rs13409719	1.41933e-06	NO	rs10859869	4.71417e-06	NO
C6orf48	ENSG00000204387	rs12995224	2.00922e-07	NO	rs4681533	1.05202e-06	NO	rs9788457	5.78511e-07	NO
PYGB	ENSG00000100994	rs3865535	2.01111e-07	NO	rs358824	1.77157e-07	NO	rs2237310	5.231e-06	NO
PRM3	ENSG00000178257	rs72764768	2.01489e-07	NO	rs7599679	9.15843e-07	NO	rs71602635	6.13167e-06	NO
TSSK6	ENSG00000178093	rs16872519	2.01496e-07	NO	rs17098042	9.48721e-06	NO	rs12739293	3.03885e-06	NO
ZNF526	ENSG00000167625	rs224771	2.01899e-07	NO	rs957222	3.47576e-06	NO	rs11055200	1.26123e-05	NO
ZNF446	ENSG00000083838	rs2559068	2.02306e-07	NO	rs4762326	2.59813e-06	NO	rs6424654	6.99674e-06	NO
AC024270.1	ENSG00000166503	rs454886	2.02582e-07	NO	rs28710956	6.10812e-06	NO	rs10908455	2.07174e-06	NO
XPC	ENSG00000154767	rs10952211	2.02653e-07	NO	rs4233921	2.74982e-06	NO	rs10952211	1.11304e-07	NO
VPS13B	ENSG00000132549	rs10488926	2.03367e-07	NO	rs12611533	1.83762e-05	NO	rs73063487	1.19033e-05	NO
SUDS3	ENSG00000111707	rs7525100	2.03391e-07	NO	KG_3_187605493	5.05402e-07	NO	rs923573	8.14263e-06	NO
CPVL	ENSG00000106066	rs2064186	2.03444e-07	NO	rs1369804	1.17794e-06	NO	rs17368727	1.42729e-05	NO
RGL1	ENSG00000143344	rs13248917	2.03464e-07	NO	rs13124314	3.20501e-06	NO	rs4695372	1.73649e-06	NO
ITPRIPL1	ENSG00000198885	rs11742999	2.03529e-07	NO	rs73086632	1.87876e-07	NO	rs4895875	9.43317e-09	NO
NDUFB4	ENSG00000065518	rs10923867	2.03601e-07	NO	rs804937	3.02474e-06	NO	rs2787456	1.44713e-05	NO
DDX52	ENSG00000141141	rs12699601	2.03783e-07	NO	rs1342446	2.40871e-06	NO	rs956120	9.57533e-06	NO
ALDOC	ENSG00000109107	rs472358	2.03863e-07	NO	rs13302902	2.85509e-06	NO	rs34553878	1.16379e-06	NO
RBAK	ENSG00000146587	rs4121857	2.0389e-07	NO	rs73233757	3.87261e-06	NO	rs10465957	5.35537e-07	NO
AIP	ENSG00000110711	rs3912267	2.03903e-07	NO	rs5748636	8.58383e-07	NO	rs2032712	4.01135e-06	NO
SLC9A7P1	ENSG00000227825	rs2275614	2.04247e-07	NO	rs11929157	1.28808e-06	NO	rs578809	5.52676e-07	NO
TM4SF1	ENSG00000169908	rs72734961	2.0429e-07	NO	KG_7_107330309	1.05672e-07	NO	rs2895038	6.60923e-06	NO
FAM200A	ENSG00000221909	rs11011740	2.05218e-07	NO	rs2845346	1.55523e-06	NO	rs12699653	3.87836e-07	NO
DNAJC5	ENSG00000101152	rs10733129	2.05435e-07	NO	rs10886553	1.82946e-07	NO	rs13118083	1.84104e-06	NO
STX16	ENSG00000124222	rs2991418	2.05727e-07	NO	rs1369804	6.48311e-06	NO	rs6490241	7.34611e-07	NO
GUCA1A	ENSG00000048545	rs1714820	2.05755e-07	NO	rs2938139	1.41634e-05	NO	rs12778305	3.95116e-06	NO
TMEM180	ENSG00000138111	rs1042048	2.06047e-07	NO	rs12898360	1.65692e-06	NO	rs7302866	5.92766e-07	NO
CYGB	ENSG00000161544	KG_18_22377112	2.06276e-07	NO	KG_20_32213894	6.17837e-09	NO	rs1454701	5.73317e-07	NO
ADPRHL2	ENSG00000116863	rs3108844	2.06536e-07	NO	rs58722496	1.14531e-06	NO	rs11641032	4.25579e-06	NO
C11orf36	ENSG00000236301	rs6656140	2.06608e-07	NO	rs6460030	5.77016e-06	NO	rs6656140	9.15665e-07	NO
C1orf38	ENSG00000130775	rs601549	2.06809e-07	NO	rs7067921	6.55477e-07	NO	rs1321267	1.46694e-07	NO
AC003075.4	ENSG00000237773	rs2823817	2.07163e-07	NO	rs10516075	8.07198e-06	NO	rs4870421	2.13697e-06	NO
MED30	ENSG00000164758	rs59749576	2.07394e-07	NO	rs11854719	4.00313e-06	NO	rs4700443	3.58805e-06	NO
AC020928.1	ENSG00000244997	rs335062	2.07502e-07	NO	rs11945690	5.55665e-06	NO	rs6677622	4.4265e-07	NO
MYO1B	ENSG00000128641	rs1517927	2.07608e-07	NO	rs216009	1.47845e-06	NO	rs9522712	2.15807e-07	NO
KCTD15	ENSG00000153885	rs62007862	2.08012e-07	NO	rs2118014	6.12286e-07	NO	rs2042003	5.86066e-07	NO
FZD2	ENSG00000180340	rs35685	2.08018e-07	NO	rs73102881	2.54837e-06	NO	rs73102881	1.68244e-07	NO
PRSS35	ENSG00000146250	KG_2_235798673	2.08101e-07	NO	rs12982344	6.47634e-07	NO	rs17653630	1.00232e-06	NO
C5orf44	ENSG00000113597	rs10875408	2.08516e-07	NO	rs1544313	9.28425e-06	NO	rs7644703	1.06666e-07	NO
SNORA24	ENSG00000206823	rs2317606	2.09458e-07	NO	rs7635068	4.9657e-06	NO	rs1993195	1.17628e-05	NO
TM7SF4	ENSG00000164935	rs13397682	2.09712e-07	NO	KG_4_157253264	4.40075e-06	NO	rs943162	7.3352e-07	NO
RANBP3	ENSG00000031823	rs2483606	2.10012e-07	NO	rs2451018	3.06814e-07	NO	rs2032712	3.30428e-06	NO
HKR1	ENSG00000181666	rs35933858	2.10042e-07	NO	rs10094961	2.1881e-06	NO	rs1014200	7.41767e-07	NO
ZNF776	ENSG00000152443	rs2143581	2.10272e-07	NO	rs181647	2.59766e-06	NO	rs13109219	9.2106e-07	NO
TMEM138	ENSG00000149483	rs11061198	2.10558e-07	NO	rs11242202	4.85047e-06	NO	rs11993886	8.51749e-06	NO
SLC35D2	ENSG00000130958	rs11711954	2.10979e-07	NO	rs2964383	1.16141e-06	NO	rs7324647	4.27348e-07	NO
KCNJ1	ENSG00000151704	rs2956757	2.10983e-07	NO	rs1962159	6.52087e-07	NO	rs4806660	1.69559e-06	NO
LY96	ENSG00000154589	rs10497137	2.11104e-07	NO	rs1507395	4.62424e-06	NO	rs2181751	4.04769e-06	NO
IBA57	ENSG00000181873	rs12504357	2.11237e-07	NO	rs9789838	4.27029e-06	NO	rs9573096	4.18756e-07	NO
ANGEL1	ENSG00000013523	rs13124137	2.11262e-07	NO	rs4745745	1.31935e-06	NO	rs55860735	8.43096e-06	NO
RP4-631H13.6	ENSG00000230953	rs62415936	2.11505e-07	NO	rs1860369	1.46474e-07	NO	rs62415936	4.2577e-07	NO
FPR1	ENSG00000171051	rs2049159	2.11588e-07	NO	KG_6_33889013	9.38454e-07	NO	rs2437310	9.60212e-07	NO
TRIM3	ENSG00000110171	rs11932904	2.11804e-07	NO	rs1849211	1.64534e-06	NO	rs4543907	6.94457e-06	NO
KLF3	ENSG00000109787	rs6110969	2.12421e-07	NO	rs11720394	1.48033e-06	NO	rs4864327	1.83687e-05	NO
NUMBL	ENSG00000105245	rs4941037	2.12575e-07	NO	rs968628	7.56608e-08	NO	rs336944	2.18414e-06	NO
SPRR2D	ENSG00000163216	rs4312298	2.12681e-07	NO	rs4427879	6.03281e-07	NO	rs1275207	1.94166e-06	NO
CTTN	ENSG00000085733	rs7468068	2.12892e-07	NO	rs10754741	5.97455e-06	NO	rs4301800	1.44957e-06	NO
RP11-466L17.1	ENSG00000234810	rs2129626	2.13023e-07	NO	rs2186063	5.57161e-06	NO	rs28576779	7.8408e-06	NO
AC015987.1	ENSG00000236338	rs11856878	2.13185e-07	NO	rs34119703	2.63475e-06	NO	rs6427700	1.0871e-06	NO
FFAR2	ENSG00000126262	rs73902914	2.1384e-07	NO	rs8081777	1.224e-06	NO	rs2996026	2.72465e-06	NO
CEP76	ENSG00000101624	rs17728874	2.14423e-07	NO	rs34998060	6.63637e-07	NO	rs61449952	9.35071e-06	NO
FKBP8	ENSG00000105701	rs28564929	2.14456e-07	NO	rs2042434	1.91411e-06	NO	rs6770108	4.34734e-06	NO
RP11-403I13.8	ENSG00000235999	rs4334312	2.15156e-07	NO	rs4851420	4.35952e-06	NO	rs6486961	4.62162e-06	NO
VPS72	ENSG00000163159	rs57137758	2.15182e-07	NO	rs10942965	5.11812e-08	NO	rs7516958	5.42367e-07	NO
GATAD1	ENSG00000157259	rs6851917	2.15364e-07	NO	rs56285294	3.49319e-08	NO	rs2359245	1.29749e-06	NO
TFIP11	ENSG00000100109	rs72996658	2.15773e-07	NO	rs1727738	5.11887e-06	NO	rs10413037	1.34093e-05	NO
CDK8	ENSG00000132964	rs1007908	2.15959e-07	NO	rs4815745	5.47098e-06	NO	rs12770153	7.53349e-06	NO
NUTF2	ENSG00000102898	rs4577456	2.16085e-07	NO	rs1952097	3.62591e-06	NO	rs17087431	2.07827e-07	NO
ENO3	ENSG00000108515	rs2383143	2.16517e-07	NO	rs7818318	1.38397e-06	NO	rs2254747	1.08707e-06	NO
EXTL3	ENSG00000012232	rs8082246	2.1655e-07	NO	rs62279987	2.07249e-07	NO	rs2032712	5.91037e-06	NO
GPX7	ENSG00000116157	rs17774840	2.16793e-07	NO	rs17774840	2.37494e-08	NO	rs11633375	9.22359e-07	NO
BIRC3	ENSG00000023445	rs213371	2.1692e-07	NO	rs3787750	1.14088e-06	NO	rs10837579	1.95517e-08	NO
ARID5A	ENSG00000196843	rs1993596	2.17017e-07	NO	rs1023793	1.64645e-06	NO	rs11615997	2.62344e-06	NO
C6orf89	ENSG00000198663	rs11831893	2.17132e-07	NO	rs12826869	1.35509e-06	NO	rs16961543	3.00548e-06	NO
CRTC2	ENSG00000160741	rs903008	2.17168e-07	NO	rs35968958	2.05006e-06	NO	rs1108959	2.04718e-07	NO
JAZF1	ENSG00000153814	rs6896596	2.17381e-07	NO	rs312481	5.73834e-06	NO	rs10908455	5.64511e-08	NO
FAM43A	ENSG00000185112	rs17269899	2.18803e-07	NO	rs10904784	9.34599e-08	NO	rs6962089	3.67422e-06	NO
BICD1	ENSG00000151746	rs17798007	2.18944e-07	NO	rs1860369	5.30205e-07	NO	rs7597570	8.24896e-07	NO
C4orf52	ENSG00000250317	rs62378499	2.1897e-07	NO	rs1530790	3.03695e-06	NO	rs4297055	5.8735e-06	NO
POLQ	ENSG00000051341	rs72609888	2.19177e-07	NO	rs9332653	9.15035e-07	NO	rs3821427	6.3257e-06	NO
C18orf32	ENSG00000177576	rs235997	2.19493e-07	NO	rs9519840	2.13874e-06	NO	rs2820343	1.30574e-06	NO
CACNA2D2	ENSG00000007402	rs10798623	2.19784e-07	NO	rs8090863	2.51073e-06	NO	rs17577656	1.88986e-07	NO
PCOLCE2	ENSG00000163710	rs11586394	2.20009e-07	NO	KG_18_4539490	3.35847e-06	NO	rs11586394	6.13593e-09	NO
RP3-337H4.6	ENSG00000219470	rs2032712	2.20637e-07	NO	rs1570591	1.07904e-07	NO	rs12473444	1.09963e-05	NO
LAMA5	ENSG00000130702	rs17014170	2.20802e-07	NO	rs12700849	9.455e-07	NO	rs2064720	3.07584e-06	NO
SLC22A16	ENSG00000004809	rs11031862	2.2098e-07	NO	rs7841005	1.1744e-07	NO	rs3903880	5.13295e-07	NO
TIRAP	ENSG00000150455	rs3088123	2.21024e-07	NO	rs4274850	2.45759e-06	NO	rs11808959	5.77302e-06	NO
ACTR1B	ENSG00000115073	rs10222139	2.21046e-07	NO	rs55934813	4.82079e-07	NO	rs2215983	2.08104e-06	NO
HIP1	ENSG00000127946	rs2670258	2.21364e-07	NO	rs2286672	1.47314e-07	NO	rs72831424	3.68026e-07	NO
C1orf86	ENSG00000162585	rs62186909	2.21428e-07	NO	rs56177864	1.12801e-06	NO	rs2028660	4.12372e-07	NO
UCK1	ENSG00000130717	rs7310830	2.21856e-07	NO	rs2825375	4.75242e-07	NO	rs11815543	8.6997e-07	NO
PFN4	ENSG00000176732	rs17313516	2.22082e-07	NO	rs1033271	3.39538e-06	NO	rs1435033	1.21519e-06	NO
ALG14	ENSG00000172339	rs951900	2.22084e-07	NO	rs16932062	2.16446e-06	NO	rs9938886	5.06609e-06	NO
FDXACB1	ENSG00000255561	rs6427700	2.22651e-07	NO	rs13287364	1.78236e-06	NO	rs6427700	9.74039e-08	NO
ZNF324	ENSG00000083812	rs768055	2.23015e-07	NO	rs17200411	2.04085e-07	NO	rs2032712	7.44218e-06	NO
PM20D2	ENSG00000146281	rs6896596	2.23058e-07	NO	rs12594531	4.75773e-06	NO	rs1266788	4.18882e-06	NO
MEI1	ENSG00000167077	rs7324513	2.23779e-07	NO	rs11740253	5.37511e-06	NO	rs7903944	9.40729e-07	NO
APOBEC3G	ENSG00000239713	rs669446	2.23947e-07	NO	rs2836827	2.43661e-06	NO	rs11709139	8.13437e-06	NO
FXR1	ENSG00000114416	rs17642711	2.24091e-07	NO	rs1521657	7.4362e-07	NO	rs3734034	7.56339e-06	NO
VRK2	ENSG00000028116	rs11103976	2.24185e-07	NO	rs57423635	8.53602e-07	NO	rs17782413	6.67288e-06	NO
KIAA1875	ENSG00000179698	rs62279865	2.24559e-07	NO	rs2647972	2.93957e-06	NO	rs9477324	4.87906e-07	NO
RNF144A	ENSG00000151692	rs10831779	2.24772e-07	NO	rs2868426	1.9661e-05	NO	rs11160452	6.29978e-06	NO
CDC14A	ENSG00000079335	rs2991418	2.25281e-07	NO	rs10956409	3.88428e-08	NO	rs16959966	3.71505e-06	NO
EPB41	ENSG00000159023	rs7543224	2.25498e-07	NO	rs4964871	1.24941e-06	NO	rs9547210	3.45837e-06	NO
RPL29	ENSG00000162244	rs4577554	2.2614e-07	NO	rs2159043	3.08631e-07	NO	rs1676232	1.49027e-06	NO
RPL35P1	ENSG00000237991	rs1448214	2.26252e-07	NO	rs10061639	5.92859e-06	NO	rs9910520	2.688e-06	NO
MED4	ENSG00000136146	rs1112643	2.26454e-07	NO	rs16858559	1.07121e-06	NO	rs7526698	2.35418e-07	NO
RP11-218M22.1	ENSG00000177406	rs13063588	2.26511e-07	NO	rs7463107	9.52455e-07	NO	rs12045973	8.35433e-08	NO
FGFRL1	ENSG00000127418	rs9991684	2.26603e-07	NO	rs10857972	5.74243e-06	NO	KG_9_17731797	2.64229e-06	NO
NEIL1	ENSG00000140398	rs7696840	2.26948e-07	NO	rs35674275	1.70836e-06	NO	rs9638738	1.34542e-06	NO
ZNF330	ENSG00000109445	rs1497105	2.27097e-07	NO	rs1886092	2.76508e-06	NO	rs4649328	5.88459e-06	NO
ANGPTL4	ENSG00000167772	KG_5_9791469	2.27687e-07	NO	rs28512448	2.27545e-06	NO	rs4924041	2.72859e-06	NO
PURA	ENSG00000185129	rs3772985	2.28013e-07	NO	rs12493752	7.90704e-06	NO	rs28544156	3.59889e-06	NO
SHCBP1	ENSG00000171241	rs12310569	2.28023e-07	NO	rs10252896	2.32413e-06	NO	rs7463107	6.72767e-06	NO
RASSF2	ENSG00000101265	rs41310873	2.28227e-07	NO	rs11980729	7.84871e-07	NO	rs60539630	2.35719e-06	NO
POTEKP	ENSG00000204434	rs12473812	2.28352e-07	NO	rs228703	1.03448e-06	NO	rs12473812	4.42446e-08	NO
ITPK1	ENSG00000100605	rs17064578	2.2901e-07	NO	rs11850515	1.60681e-06	NO	rs1689642	2.33471e-07	NO
EXOC4	ENSG00000131558	rs1173084	2.29074e-07	NO	rs2183898	1.05111e-07	NO	rs9349816	7.96518e-08	NO
ZNF235	ENSG00000159917	rs721213	2.30367e-07	NO	rs2165061	3.26462e-06	NO	rs161156	3.59862e-07	NO
DDI2	ENSG00000197312	rs8029174	2.30622e-07	NO	rs9522901	2.4895e-06	NO	rs2139931	3.92612e-06	NO
ENPP7	ENSG00000182156	rs9687339	2.31242e-07	NO	rs4371495	9.52835e-07	NO	rs4608693	2.21138e-06	NO
CYBASC3	ENSG00000162144	rs1713419	2.31411e-07	NO	rs2098796	1.40969e-06	NO	rs1523692	6.12125e-06	NO
RRP9	ENSG00000114767	rs2581177	2.31721e-07	NO	rs3903889	1.71605e-06	NO	rs6477541	4.65913e-06	NO
RASGRP4	ENSG00000171777	rs8003359	2.31944e-07	NO	rs12330898	1.14572e-06	NO	rs4702773	2.67376e-07	NO
EVL	ENSG00000196405	rs9954925	2.32004e-07	NO	rs3790422	1.83004e-06	NO	rs35104681	2.16668e-06	NO
FAM177B	ENSG00000197520	rs12680924	2.32056e-07	NO	rs9302725	1.93489e-06	NO	rs10046017	3.00968e-06	NO
AGBL5	ENSG00000084693	rs6097507	2.3226e-07	NO	rs7798362	7.01852e-06	NO	rs73233004	2.29685e-06	NO
TFAP2E	ENSG00000116819	rs9265981	2.32378e-07	NO	rs1424031	1.6199e-06	NO	rs10892775	9.74677e-07	NO
LRRC8B	ENSG00000197147	rs2120144	2.32792e-07	NO	rs2935505	3.0413e-06	NO	rs11235449	9.83186e-06	NO
GRAMD4	ENSG00000075240	rs13381289	2.32952e-07	NO	KG_5_97277515	1.77781e-07	NO	KG_5_97277515	6.9369e-06	NO
ZNF845	ENSG00000213799	rs11223299	2.32993e-07	NO	rs10767180	5.4139e-06	NO	rs6589948	4.67751e-06	NO
RNF114	ENSG00000124226	rs7095243	2.3302e-07	NO	KG_3_190934248	4.09696e-06	NO	rs2832953	8.91232e-06	NO
RP11-142L4.3	ENSG00000226723	rs6427700	2.33137e-07	NO	rs10089166	1.46466e-06	NO	rs17252863	4.08111e-06	NO
EDARADD	ENSG00000186197	rs2832953	2.33391e-07	NO	rs7334126	2.27603e-07	NO	rs7334126	1.4615e-06	NO
ZCCHC8	ENSG00000033030	rs17172507	2.33418e-07	NO	rs803157	5.25753e-07	NO	rs4562353	9.14071e-06	NO
UBA5	ENSG00000081307	KG_8_11546720	2.3358e-07	NO	rs62418484	6.99385e-06	NO	rs1478901	1.84184e-06	NO
UBXN11	ENSG00000158062	rs11113425	2.33958e-07	NO	rs6934413	4.56149e-07	NO	rs59565686	1.95859e-06	NO
IL1RN	ENSG00000136689	rs11175496	2.34417e-07	NO	rs2972126	1.23728e-07	NO	rs11175496	2.58398e-06	NO
AC010536.1	ENSG00000205047	rs3739524	2.34734e-07	NO	rs1078985	1.97316e-06	NO	rs946630	1.16521e-06	NO
AGTPBP1	ENSG00000135049	rs11196331	2.34966e-07	NO	rs12644623	2.70927e-06	NO	rs73356084	1.37256e-06	NO
SIAH1	ENSG00000196470	rs1865899	2.35024e-07	NO	rs898616	2.60816e-06	NO	rs282419	2.73416e-06	NO
SLC22A15	ENSG00000163393	rs708989	2.35188e-07	NO	rs7609112	4.4884e-06	NO	rs10973500	1.15119e-06	NO
DDX54	ENSG00000123064	rs340829	2.35222e-07	NO	rs2664558	3.94436e-07	NO	rs4794966	8.21124e-08	NO
AP1M1	ENSG00000072958	rs6661015	2.35531e-07	NO	rs4996260	6.18766e-06	NO	rs60861107	1.81817e-06	NO
MCEE	ENSG00000124370	rs59749576	2.35613e-07	NO	rs4077692	8.8569e-07	NO	rs2762353	1.75219e-08	NO
SPEF1	ENSG00000101222	KG_1_234652401	2.36249e-07	NO	rs341178	3.13579e-06	NO	KG_5_75977803	7.7203e-07	NO
MXD3	ENSG00000213347	rs6439848	2.36415e-07	NO	rs9661103	1.70522e-05	NO	rs11203582	3.66448e-06	NO
TP73-AS1	ENSG00000227372	rs7683488	2.36422e-07	NO	rs844106	1.109e-06	NO	KG_1_243522078	1.00397e-06	NO
GPR156	ENSG00000175697	rs1003054	2.36495e-07	NO	rs3846932	3.06946e-06	NO	rs9466145	3.26732e-08	NO
AHR	ENSG00000106546	rs13292762	2.36844e-07	NO	rs1475975	6.90785e-08	NO	rs9937578	9.54836e-06	NO
NRBP1	ENSG00000115216	rs1038023	2.36952e-07	NO	rs9317120	2.5522e-06	NO	rs16847120	2.24121e-07	NO
GORAB	ENSG00000120370	rs6503633	2.378e-07	NO	rs7670819	1.05374e-06	NO	rs1894231	8.54473e-07	NO
C21orf59	ENSG00000159079	rs6595599	2.37991e-07	NO	rs729639	1.75769e-06	NO	rs72930568	1.16259e-06	NO
FTLP3	ENSG00000226608	rs763853	2.38105e-07	NO	rs788151	6.38536e-07	NO	rs71414826	6.06371e-07	NO
SLC22A18AS	ENSG00000254827	KG_3_187956571	2.3821e-07	NO	rs12479690	1.4105e-06	NO	rs4910003	2.01513e-06	NO
DRD3	ENSG00000151577	rs990530	2.38606e-07	NO	rs627795	2.48512e-07	NO	rs1874753	8.18397e-06	NO
SGSM3	ENSG00000100359	rs4735947	2.38658e-07	NO	rs5755550	8.64462e-07	NO	rs8095969	2.57969e-06	NO
RFC2	ENSG00000049541	rs12806	2.38674e-07	NO	rs579488	9.93038e-06	NO	rs3849542	7.40056e-06	NO
PSMC1P11	ENSG00000217385	rs7865621	2.38708e-07	NO	rs2440681	4.62244e-06	NO	rs811316	4.31329e-06	NO
RCAN3	ENSG00000117602	rs9562611	2.39465e-07	NO	rs13087864	6.36266e-07	NO	rs10932880	9.45307e-07	NO
ADCK2	ENSG00000133597	rs34527735	2.39615e-07	NO	rs2561144	4.0906e-06	NO	rs9946047	1.30338e-06	NO
FAM150B	ENSG00000189292	rs1426189	2.39723e-07	NO	rs9394438	3.28311e-06	NO	rs2264522	1.06516e-07	NO
UST	ENSG00000111962	rs9814647	2.39843e-07	NO	rs9287232	3.41925e-06	NO	rs17216125	8.08712e-06	NO
PPP1CC	ENSG00000186298	rs10969596	2.40128e-07	NO	rs2186553	2.19777e-06	NO	rs877414	2.34053e-06	NO
TMEM115	ENSG00000126062	rs10178738	2.40144e-07	NO	rs7800072	2.93732e-06	NO	rs28799892	5.30068e-06	NO
TRIP11	ENSG00000100815	rs379152	2.40506e-07	NO	rs9283526	4.98247e-06	NO	rs9899534	3.02656e-06	NO
SOLH	ENSG00000103326	rs4807432	2.40506e-07	NO	rs10083119	7.65177e-06	NO	rs4757856	5.95064e-06	NO
SNF8	ENSG00000159210	rs66941564	2.40759e-07	NO	rs11167629	8.29542e-06	NO	rs6421006	3.10274e-06	NO
TGM3	ENSG00000125780	rs6936977	2.41065e-07	NO	rs6807578	1.02691e-06	NO	KG_4_184850332	5.57703e-06	NO
ATXN2L	ENSG00000168488	rs246166	2.41372e-07	NO	rs12663635	9.0695e-07	NO	rs7550034	3.13322e-06	NO
LSG1	ENSG00000041802	rs4901026	2.41648e-07	NO	rs2921001	1.29197e-06	NO	rs6883870	1.3587e-06	NO
PMFBP1	ENSG00000118557	rs9920312	2.42059e-07	NO	rs4876351	1.31908e-07	NO	rs13067593	5.24027e-06	NO
RP11-252C15.1	ENSG00000254813	rs58970099	2.42206e-07	NO	rs1871269	2.18256e-06	NO	rs7922058	4.88433e-06	NO
MIR760	ENSG00000211575	rs1888925	2.42278e-07	NO	rs10774168	4.93446e-07	NO	rs59206581	7.50415e-07	NO
PRSS36	ENSG00000178226	rs10839541	2.42521e-07	NO	rs6724258	3.24177e-07	NO	rs10839541	1.54797e-06	NO
KLHDC5	ENSG00000087448	rs2502344	2.42602e-07	NO	rs356272	2.32069e-08	NO	rs4870141	5.17639e-06	NO
AZU1	ENSG00000172232	rs12264186	2.43008e-07	NO	rs11787205	1.63187e-07	NO	rs17799600	3.68468e-06	NO
PPP1R16B	ENSG00000101445	rs11748540	2.43745e-07	NO	rs2731560	4.46193e-07	NO	rs17663093	3.32034e-06	NO
CHRNA5	ENSG00000169684	rs4699400	2.44711e-07	NO	rs1432816	2.79595e-06	NO	rs61930865	4.0802e-06	NO
MYL8P	ENSG00000229596	rs3904467	2.44767e-07	NO	rs953730	3.70915e-06	NO	rs6844876	1.7678e-06	NO
RGS21	ENSG00000253148	rs7842238	2.44954e-07	NO	rs11812251	2.54889e-06	NO	rs11812251	3.68922e-06	NO
MATN1	ENSG00000162510	rs13043088	2.45028e-07	NO	rs10931138	7.12382e-07	NO	rs11257396	7.56769e-07	NO
RTCD1	ENSG00000137996	rs6490867	2.45229e-07	NO	rs2597600	2.98234e-07	NO	rs12678137	6.54079e-06	NO
NUP54	ENSG00000138750	rs3915595	2.45285e-07	NO	rs953730	4.32479e-06	NO	rs2820343	3.28748e-06	NO
GFI1	ENSG00000162676	rs7545584	2.45673e-07	NO	rs6955039	4.44258e-08	NO	rs13035493	7.73044e-06	NO
MCMBP	ENSG00000197771	rs12879264	2.45979e-07	NO	rs10212176	7.52131e-07	NO	rs4795813	5.34949e-06	NO
TTF1	ENSG00000125482	rs11073695	2.46919e-07	NO	rs3765428	9.66197e-07	NO	rs7694445	6.87149e-07	NO
RSL1D1	ENSG00000171490	rs11790112	2.4716e-07	NO	rs11060978	1.37178e-06	NO	rs17678153	2.59754e-06	NO
ALG8	ENSG00000159063	rs2682724	2.47196e-07	NO	rs10808087	5.37449e-07	NO	rs1442706	3.12367e-07	NO
CARD8	ENSG00000105483	rs13193595	2.47325e-07	NO	rs800583	3.1199e-06	NO	rs459675	1.00338e-05	NO
PPFIA4	ENSG00000143847	rs12988883	2.47545e-07	NO	rs6537356	8.54935e-07	NO	rs7326317	4.47433e-07	NO
S1PR1	ENSG00000170989	rs3772985	2.47629e-07	NO	rs10991736	8.33738e-06	NO	rs1412652	4.3812e-06	NO
AC022182.3	ENSG00000254802	rs6581709	2.4773e-07	NO	rs106520	5.27282e-07	NO	rs2158245	1.15074e-06	NO
PHB2	ENSG00000215021	rs1209515	2.47811e-07	NO	KG_3_4548754	1.19729e-06	NO	rs17625117	3.68686e-06	NO
RP11-42D20.1	ENSG00000233565	rs569421	2.47839e-07	NO	rs62065760	5.94654e-06	NO	rs12678137	4.24803e-07	NO
AC005726.6	ENSG00000167524	rs9529031	2.47873e-07	NO	rs9552790	1.49748e-06	NO	rs6790878	3.6118e-06	NO
FCHSD1	ENSG00000197948	rs7574419	2.47879e-07	NO	rs1485237	1.42351e-06	NO	rs3736430	1.32382e-06	NO
JAK2	ENSG00000096968	rs7074514	2.48364e-07	NO	rs13256255	4.35832e-06	NO	rs1989019	4.12824e-06	NO
XBP1	ENSG00000100219	rs17172507	2.48462e-07	NO	rs9886959	3.04863e-06	NO	rs6879529	2.65627e-06	NO
IDH2	ENSG00000182054	rs10133904	2.4856e-07	NO	rs624738	3.15582e-06	NO	rs17750544	7.37781e-06	NO
PHACTR2	ENSG00000112419	rs422889	2.48601e-07	NO	rs2974658	2.05326e-06	NO	rs2949666	9.53745e-07	NO
TNNI2	ENSG00000130598	rs4728029	2.48679e-07	NO	rs72865063	4.62901e-07	NO	rs58623200	4.15574e-06	NO
CORO1B	ENSG00000172725	rs12427491	2.48891e-07	NO	rs356272	1.15065e-06	NO	rs10484053	3.93528e-06	NO
RNPEPL1	ENSG00000142327	rs1375223	2.49278e-07	NO	rs2421267	3.21206e-06	NO	rs1521788	7.62173e-08	NO
SOCS5	ENSG00000171150	rs6848189	2.49415e-07	NO	rs17353688	9.16492e-07	NO	rs6931591	2.68478e-06	NO
SCMH1	ENSG00000010803	rs9823941	2.49479e-07	NO	rs8040631	2.67517e-06	NO	rs34994829	5.12007e-07	NO
RNF219	ENSG00000152193	rs2247688	2.49504e-07	NO	rs8049603	6.68155e-07	NO	rs2247688	5.17804e-09	NO
KDM4C	ENSG00000107077	rs9304395	2.49646e-07	NO	rs10089613	1.76674e-06	NO	rs5758209	4.63797e-06	NO
AKR7A3	ENSG00000162482	rs11161183	2.49697e-07	NO	rs10893668	1.12491e-06	NO	rs2514884	4.59353e-07	NO
AC013248.1	ENSG00000230897	rs569421	2.49724e-07	NO	rs28795432	8.85519e-08	NO	rs12678137	2.86685e-06	NO
ADAMTSL3	ENSG00000156218	rs2378753	2.49787e-07	NO	rs7914687	1.04088e-06	NO	rs10495518	7.32087e-07	NO
CD248	ENSG00000174807	rs67998771	2.49921e-07	NO	rs1393701	6.6358e-08	NO	rs72847912	4.50762e-07	NO
TFB1M	ENSG00000029639	rs7173137	2.50351e-07	NO	rs9642645	5.88839e-07	NO	rs579885	7.72982e-06	NO
PM20D1	ENSG00000162877	rs2370976	2.50636e-07	NO	rs4771627	3.60499e-07	NO	rs2370976	4.63195e-06	NO
STOML2	ENSG00000165283	rs12401997	2.50818e-07	NO	rs9484474	2.07642e-06	NO	rs11699876	7.048e-06	NO
DENR	ENSG00000139726	rs4941932	2.5101e-07	NO	rs7614694	2.77678e-06	NO	rs11725954	8.73526e-06	NO
ATXN2	ENSG00000204842	rs35355653	2.51711e-07	NO	rs11815438	1.89315e-06	NO	rs13235271	6.73392e-06	NO
RAB11B	ENSG00000185236	rs808034	2.51909e-07	NO	rs17034224	9.56881e-06	NO	rs2302647	3.23331e-07	NO
HAL	ENSG00000084110	rs6721302	2.5211e-07	NO	rs7697037	7.83983e-07	NO	KG_2_67550596	3.476e-06	NO
MGAT5	ENSG00000152127	rs2739724	2.52259e-07	NO	rs1400139	6.06539e-07	NO	rs6912105	5.95127e-06	NO
FNDC3B	ENSG00000075420	rs72753948	2.52576e-07	NO	rs12984929	3.97984e-06	NO	rs2002627	1.6828e-06	NO
HLA-A	ENSG00000206503	rs67658320	2.52939e-07	NO	rs16939047	2.67799e-06	NO	rs4883801	3.32662e-07	NO
SFR1	ENSG00000156384	rs2761918	2.53736e-07	NO	rs4665181	2.05996e-06	NO	rs7644703	1.98705e-07	NO
SPRED2	ENSG00000198369	rs738710	2.53899e-07	NO	rs66464654	7.83021e-08	NO	rs1907526	2.3615e-06	NO
INSL3	ENSG00000248099	rs10184275	2.54735e-07	NO	rs17654740	1.27921e-06	NO	rs12663635	8.15011e-06	NO
NAAA	ENSG00000138744	rs9383889	2.55564e-07	NO	rs7865575	8.9068e-06	NO	rs72753948	2.09131e-07	NO
GNPAT	ENSG00000116906	rs12456720	2.55739e-07	NO	rs10804035	5.88528e-07	NO	rs7531688	7.94537e-06	NO
GCDH	ENSG00000105607	rs470252	2.55795e-07	NO	rs226949	2.47392e-06	NO	rs62057793	5.40295e-08	NO
EREG	ENSG00000124882	KG_20_11978342	2.56972e-07	NO	rs17120004	1.23971e-06	NO	KG_11_78808042	1.10799e-07	NO
CRB3	ENSG00000130545	rs10991297	2.5804e-07	NO	rs10779280	3.46032e-06	NO	rs9431947	3.13972e-06	NO
NLGN1	ENSG00000169760	rs6998052	2.58259e-07	NO	rs10994094	2.12032e-06	NO	rs6596148	9.30368e-08	NO
MARCH6	ENSG00000145495	rs3020332	2.58267e-07	NO	rs12317864	4.83077e-06	NO	rs35362500	2.03375e-06	NO
RP4-559A3.5	ENSG00000213032	rs465527	2.58328e-07	NO	rs7319284	8.07577e-06	NO	rs11753467	1.31505e-06	NO
SLC9A9	ENSG00000181804	rs1402136	2.58431e-07	NO	rs2417772	8.72221e-06	NO	rs6016275	8.818e-06	NO
C2orf63	ENSG00000162994	rs6874219	2.58472e-07	NO	rs4766362	2.05317e-06	NO	rs2503811	1.8449e-07	NO
CD300LF	ENSG00000186074	rs4844846	2.58666e-07	NO	rs7373276	3.26248e-06	NO	rs336948	5.34872e-06	NO
VAC14	ENSG00000103043	rs16961543	2.58908e-07	NO	rs17427800	1.25468e-06	NO	rs13432464	7.16298e-07	NO
AC074182.1	ENSG00000177855	rs6427700	2.58925e-07	NO	rs13206136	1.1814e-05	NO	rs2161425	9.97955e-07	NO
RP1-83M4.2	ENSG00000217027	rs1529030	2.59025e-07	NO	rs4496620	3.79164e-06	NO	rs12678137	2.91257e-07	NO
CUX1	ENSG00000257923	rs10134823	2.5941e-07	NO	rs6901156	6.52614e-07	NO	rs72801088	5.73605e-07	NO
PPIL1	ENSG00000137168	rs11235449	2.59848e-07	NO	rs7693131	4.46369e-07	NO	rs892392	4.02198e-06	NO
MSR1	ENSG00000038945	rs8013355	2.6008e-07	NO	rs9963417	5.24143e-06	NO	rs9963417	6.42005e-07	NO
FCGBP	ENSG00000090920	rs62059390	2.60154e-07	NO	rs7696182	1.34589e-06	NO	rs4722905	4.21795e-06	NO
ABCF2	ENSG00000033050	rs59411960	2.60212e-07	NO	rs1409121	7.68491e-07	NO	rs10928557	2.1774e-06	NO
APOLD1	ENSG00000178878	rs12779437	2.60382e-07	NO	rs1409093	1.45606e-06	NO	rs2187909	1.30177e-06	NO
CTC-438O3.1	ENSG00000254252	rs6594987	2.60437e-07	NO	rs17118538	7.45346e-07	NO	rs6845035	3.04985e-06	NO
RP11-144L1.2	ENSG00000236257	rs10756063	2.60759e-07	NO	rs11215244	1.62524e-06	NO	rs10477635	2.91397e-06	NO
UBE3A	ENSG00000114062	rs9906371	2.60964e-07	NO	rs2077147	3.14446e-06	NO	rs17692585	6.86124e-06	NO
PDCD2L	ENSG00000126249	rs59749576	2.61161e-07	NO	rs4634086	3.12864e-07	NO	rs1159195	4.3097e-06	NO
NBPF1	ENSG00000219481	rs7779574	2.61725e-07	NO	rs2306562	1.33346e-06	NO	rs2634001	4.85068e-06	NO
TIFA	ENSG00000145365	rs6661187	2.62128e-07	NO	rs2337129	3.47473e-06	NO	rs969046	3.75486e-07	NO
NR6A1	ENSG00000148200	rs10178342	2.62368e-07	NO	rs55825804	9.67735e-07	NO	rs17077369	9.01359e-07	NO
CTSK	ENSG00000143387	rs11787379	2.6252e-07	NO	rs4806366	2.92128e-06	NO	rs17494333	3.45377e-07	NO
PROSER1	ENSG00000120685	rs2466795	2.62618e-07	NO	rs6442241	1.77688e-06	NO	rs17111444	2.38615e-06	NO
MCTP1	ENSG00000175471	rs73902914	2.63699e-07	NO	rs4391179	3.25727e-06	NO	rs11793310	3.85385e-06	NO
CCDC71	ENSG00000177352	rs1041517	2.63858e-07	NO	rs9478183	3.82157e-06	NO	rs1041517	1.64709e-05	NO
CCDC13	ENSG00000244607	rs6449586	2.64016e-07	NO	rs2529672	2.09356e-06	NO	rs9958350	2.27478e-06	NO
RNLS	ENSG00000184719	rs4298832	2.6415e-07	NO	rs13401731	2.32132e-06	NO	rs7025805	6.70422e-06	NO
RETN	ENSG00000104918	rs12264186	2.64502e-07	NO	rs4676538	4.03798e-08	NO	rs17158286	1.51054e-06	NO
KPNA6	ENSG00000025800	rs2817375	2.6503e-07	NO	rs228754	8.0641e-07	NO	rs1562805	8.24218e-06	NO
DDOST	ENSG00000244038	rs17092776	2.65202e-07	NO	rs6477799	1.81075e-06	NO	rs6990812	1.91429e-06	NO
C2orf85	ENSG00000188011	rs35760684	2.6541e-07	NO	rs34945866	4.25801e-06	NO	rs7796063	1.01929e-05	NO
MIR1909	ENSG00000223244	rs3739530	2.65693e-07	NO	rs1364855	1.54628e-06	NO	rs4898878	1.72028e-06	NO
ZNF225	ENSG00000256294	rs12914019	2.65714e-07	NO	rs1994245	2.51545e-06	NO	rs713970	1.11865e-06	NO
CEBPD	ENSG00000221869	rs1919811	2.66442e-07	NO	rs73506715	2.97923e-06	NO	rs16893863	8.08147e-06	NO
TYMP	ENSG00000025708	rs5750488	2.66639e-07	NO	rs62149818	3.13121e-06	NO	rs72740758	3.89023e-07	NO
YTHDF1	ENSG00000149658	rs1009164	2.66693e-07	NO	rs1861646	5.61876e-07	NO	KG_16_7299168	9.05008e-07	NO
CPNE3	ENSG00000085719	rs6891980	2.66979e-07	NO	rs12521113	1.42103e-06	NO	rs12907836	1.32263e-06	NO
GSTTP2	ENSG00000239334	rs4982163	2.67121e-07	NO	rs2350780	1.15589e-05	NO	rs10997220	2.65574e-06	NO
ODF3B	ENSG00000177989	rs606834	2.67318e-07	NO	KG_22_35304478	6.03667e-06	NO	rs539904	3.09352e-06	NO
EDEM2	ENSG00000088298	rs10227505	2.67553e-07	NO	rs1898312	7.88879e-07	NO	rs3762865	1.53454e-06	NO
ZFAND2B	ENSG00000158552	rs6560479	2.67784e-07	NO	rs898172	2.22345e-06	NO	rs60783047	5.68388e-06	NO
MAST3	ENSG00000099308	rs4699400	2.67859e-07	NO	rs10083119	1.61468e-06	NO	rs4629079	1.17456e-06	NO
PLAUR	ENSG00000011422	rs35729586	2.67896e-07	NO	rs2459976	3.51452e-06	NO	rs12505584	9.104e-07	NO
HIST3H2A	ENSG00000181218	rs11131986	2.68084e-07	NO	rs1038115	4.44302e-06	NO	rs7677004	2.0428e-06	NO
CHRNA2	ENSG00000120903	rs13298083	2.68712e-07	NO	rs73148945	3.28467e-06	NO	rs12800727	4.20925e-06	NO
MIR4763	ENSG00000197182	rs6819683	2.68786e-07	NO	rs13393834	9.08843e-06	NO	rs6819683	6.26539e-07	NO
SNORA21	ENSG00000199293	rs73154277	2.68957e-07	NO	rs2074913	3.99926e-07	NO	rs9825481	3.42119e-07	NO
WRNIP1	ENSG00000124535	rs6551374	2.68995e-07	NO	rs10837368	2.38723e-06	NO	rs6551374	1.02762e-06	NO
TBC1D22A	ENSG00000054611	rs10740977	2.69055e-07	NO	rs2003259	1.02399e-06	NO	rs6752576	1.86252e-06	NO
UBE2V1	ENSG00000244687	rs6811024	2.69084e-07	NO	rs1364403	4.24738e-06	NO	rs625617	4.62085e-07	NO
GLE1	ENSG00000119392	rs56929510	2.69791e-07	NO	rs1255453	7.85014e-07	NO	rs6036964	2.27952e-06	NO
BHLHE41	ENSG00000123095	rs17229988	2.69972e-07	NO	rs3806589	2.45032e-06	NO	rs17716665	6.89286e-06	NO
HYAL1	ENSG00000114378	rs10179300	2.70096e-07	NO	rs241456	2.06111e-06	NO	rs11161721	4.97909e-06	NO
PNPLA2	ENSG00000177666	rs13381005	2.70302e-07	NO	rs3785861	1.69347e-06	NO	rs972651	3.54757e-07	NO
EIF4E	ENSG00000151247	rs17142721	2.7068e-07	NO	rs9315142	7.80117e-07	NO	rs4707686	1.33089e-05	NO
MT1E	ENSG00000169715	rs7104858	2.70786e-07	NO	rs252751	1.81156e-06	NO	rs2994066	5.29457e-06	NO
FAM70B	ENSG00000184497	rs11016509	2.71551e-07	NO	rs17352513	1.27229e-06	NO	rs7948748	5.37086e-06	NO
ZNF805	ENSG00000204524	rs10864089	2.71593e-07	NO	rs4702912	2.48491e-06	NO	rs1266788	1.61191e-06	NO
HENMT1	ENSG00000162639	rs6546291	2.71814e-07	NO	rs2183898	5.85994e-08	NO	rs11061198	1.42795e-06	NO
SNORD69	ENSG00000212452	rs7244365	2.72154e-07	NO	rs61937595	1.58923e-06	NO	rs12148095	1.2582e-05	NO
PDE8A	ENSG00000073417	rs2642995	2.72305e-07	NO	rs6489979	5.89199e-06	NO	rs8074402	7.92719e-06	NO
MAP6D1	ENSG00000180834	rs2678665	2.7268e-07	NO	rs34784637	1.78817e-08	NO	rs62096301	7.41049e-07	NO
LILRB4	ENSG00000186818	rs3849514	2.72867e-07	NO	rs593582	1.18801e-06	NO	rs11864428	3.48121e-07	NO
TEAD4	ENSG00000197905	rs55767447	2.72974e-07	NO	rs8037827	1.90746e-06	NO	rs10278833	1.84113e-08	NO
ATP13A3	ENSG00000133657	rs7193224	2.72993e-07	NO	KG_8_133828500	3.42054e-06	NO	rs7193224	1.18883e-06	NO
RP11-1398P2.1	ENSG00000244459	rs11734376	2.72999e-07	NO	rs62193453	1.30534e-06	NO	rs7574419	5.76271e-07	NO
MDM4	ENSG00000198625	rs2199199	2.73014e-07	NO	rs10963511	8.01213e-07	NO	rs1765245	1.05565e-06	NO
RPL13AP7	ENSG00000213885	rs2158245	2.73047e-07	NO	rs28515517	9.20197e-06	NO	rs17093815	2.57058e-06	NO
HOXC4	ENSG00000198353	rs12705218	2.73259e-07	NO	rs9484956	1.81142e-06	NO	rs4964871	2.35215e-06	NO
MYOG	ENSG00000122180	rs9584775	2.73645e-07	NO	KG_16_82042202	1.61848e-05	NO	rs12891496	1.11573e-06	NO
ZNF691	ENSG00000164011	rs3847138	2.73667e-07	NO	rs7028891	1.25899e-06	NO	rs12482451	1.63112e-07	NO
SNORD15B	ENSG00000207445	rs922376	2.73762e-07	NO	rs34738049	1.96864e-06	NO	rs7240542	3.71407e-06	NO
MIR371	ENSG00000199031	rs62520896	2.73827e-07	NO	rs682565	4.58949e-06	NO	rs62520896	1.3629e-05	NO
SOAT2	ENSG00000167780	rs62387758	2.73848e-07	NO	rs12766194	7.82069e-07	NO	rs1959778	1.41099e-06	NO
ZNF177	ENSG00000188629	rs7003364	2.74006e-07	NO	rs7489171	2.32021e-06	NO	rs12599358	2.45318e-06	NO
OVCA2	ENSG00000214014	rs10152870	2.74048e-07	NO	rs72938333	1.10506e-06	NO	rs13222807	1.55021e-06	NO
WASL	ENSG00000106299	rs9879918	2.74096e-07	NO	rs3753264	1.70101e-07	NO	rs3753264	5.82027e-07	NO
RXRA	ENSG00000186350	rs2681029	2.741e-07	NO	rs12150591	5.26004e-06	NO	rs7017108	6.46429e-06	NO
ACSF3	ENSG00000176715	rs17101176	2.74145e-07	NO	rs848108	7.76324e-08	NO	rs10498871	4.96754e-07	NO
ZNF28	ENSG00000198538	rs902739	2.74707e-07	NO	rs3748536	3.09143e-07	NO	rs6777810	3.81003e-06	NO
RORC	ENSG00000143365	rs1773381	2.75013e-07	NO	rs617491	2.76166e-06	NO	rs17557823	3.35595e-06	NO
EPHX4	ENSG00000172031	rs6989684	2.75189e-07	NO	KG_1_198128697	4.61857e-06	NO	rs6580073	1.01575e-06	NO
NAP1L1	ENSG00000187109	rs6594987	2.752e-07	NO	KG_1_91310395	9.86807e-06	NO	rs6594987	9.27155e-06	NO
IAH1	ENSG00000134330	rs2524037	2.75404e-07	NO	rs9820333	8.37584e-07	NO	rs1894873	4.61931e-06	NO
COX7C	ENSG00000127184	rs7697867	2.75407e-07	NO	rs12970899	1.27873e-06	NO	rs12338231	4.56561e-07	NO
LYPLA2	ENSG00000011009	rs58702952	2.75451e-07	NO	rs227416	3.15045e-06	NO	rs4652869	3.87026e-06	NO
ENHO	ENSG00000168913	rs17534299	2.75672e-07	NO	rs61123830	1.25319e-06	NO	rs11720186	2.5465e-07	NO
PALLD	ENSG00000129116	rs71628261	2.76479e-07	NO	rs13235531	4.86588e-06	NO	rs7800644	3.04627e-06	NO
TNFAIP8L3	ENSG00000183578	rs9822789	2.76784e-07	NO	rs7761445	3.12726e-07	NO	rs9822789	1.11904e-07	NO
NAGLU	ENSG00000108784	rs66516554	2.77447e-07	NO	rs4467126	1.56537e-07	NO	rs2928045	6.5089e-07	NO
MVP	ENSG00000013364	rs7783322	2.77489e-07	NO	rs11629622	8.47262e-06	NO	rs7783322	1.05692e-05	NO
SEPT9	ENSG00000184640	rs12347782	2.77574e-07	NO	rs11815438	3.24734e-06	NO	rs34553878	1.25517e-06	NO
GJB2	ENSG00000165474	rs6074441	2.77752e-07	NO	rs1346941	4.00257e-06	NO	rs17127529	7.39321e-06	NO
PI4K2B	ENSG00000038210	rs193791	2.77869e-07	NO	rs13126069	1.843e-05	NO	rs12259522	7.56014e-06	NO
SLC27A3	ENSG00000143554	rs4717586	2.78254e-07	NO	rs12568399	4.63026e-06	NO	rs2312487	3.73126e-07	NO
WDR36	ENSG00000134987	rs10974893	2.7849e-07	NO	rs7860446	1.64551e-07	NO	rs956120	4.46182e-06	NO
SNORA73B	ENSG00000200087	rs979375	2.78491e-07	NO	rs818521	3.54494e-06	NO	rs17736906	1.55735e-06	NO
SFXN3	ENSG00000107819	rs35412785	2.78624e-07	NO	rs149467	1.17194e-05	NO	rs2226651	1.03009e-05	NO
C6orf35	ENSG00000215712	rs12328439	2.78683e-07	NO	rs7702856	7.53676e-07	NO	rs1801262	2.36019e-07	NO
AGFG1	ENSG00000173744	rs7008686	2.78845e-07	NO	rs932880	2.11177e-06	NO	rs3865182	3.43344e-06	NO
HOXB5	ENSG00000120075	rs8043124	2.78899e-07	NO	rs72721447	6.9424e-06	NO	rs1105554	3.7485e-06	NO
PLOD3	ENSG00000106397	rs7698004	2.78942e-07	NO	rs17574833	3.01112e-07	NO	rs6077185	1.6831e-06	NO
MORC2	ENSG00000133422	rs1389488	2.79477e-07	NO	rs1035213	1.66275e-06	NO	rs4936129	6.22559e-06	NO
RNF14	ENSG00000013561	rs962668	2.79485e-07	NO	rs9579116	1.05519e-06	NO	rs341844	2.35515e-05	NO
ZNF324B	ENSG00000249471	rs686264	2.80404e-07	NO	rs11143888	3.09112e-06	NO	rs2823393	3.28074e-06	NO
PRG4	ENSG00000116690	rs7993856	2.8097e-07	NO	rs7185014	7.21659e-07	NO	rs3934885	1.17774e-06	NO
LYRM4	ENSG00000214113	rs2086471	2.81222e-07	NO	rs59593923	2.48065e-06	NO	KG_7_5361009	7.30044e-06	NO
GS1-111G14.1	ENSG00000235581	rs12510308	2.81364e-07	NO	rs13201352	1.13228e-06	NO	rs12541737	1.64519e-06	NO
CHD8	ENSG00000100888	rs35355653	2.81416e-07	NO	rs7672015	2.88351e-07	NO	rs27797	2.82025e-06	NO
RP11-727A23.8	ENSG00000255541	rs8034223	2.81924e-07	NO	rs2486158	1.79849e-06	NO	rs17007701	4.93981e-08	NO
RP4-639F20.1	ENSG00000235501	rs17778249	2.8196e-07	NO	rs2473480	9.74125e-06	NO	rs10498495	6.69016e-08	NO
NDUFAF3	ENSG00000178057	KG_10_9347483	2.8242e-07	NO	rs1889763	2.15261e-06	NO	rs7829175	3.79168e-06	NO
GTPBP8	ENSG00000163607	rs321160	2.82547e-07	NO	rs294470	2.17627e-06	NO	rs2170553	9.10684e-07	NO
TMEM208	ENSG00000168701	rs2717426	2.82724e-07	NO	rs12696580	2.20995e-06	NO	rs35203288	1.50358e-06	NO
LINC00173	ENSG00000196668	rs11911730	2.82847e-07	NO	rs12350048	6.4037e-06	NO	rs251215	4.12849e-06	NO
RP11-314A20.1	ENSG00000213939	rs569421	2.82939e-07	NO	rs11120310	3.65765e-06	NO	rs12678137	9.76688e-07	NO
TM2D1	ENSG00000162604	rs1536447	2.83508e-07	NO	rs6984223	5.34431e-06	NO	rs10908455	4.62881e-06	NO
POLR3B	ENSG00000013503	rs16947659	2.8377e-07	NO	rs12364837	1.28954e-06	NO	rs4556074	1.82035e-07	NO
CDK2AP2	ENSG00000167797	rs8077205	2.83882e-07	NO	rs13052548	7.6295e-07	NO	rs1283097	3.87498e-06	NO
LIPE	ENSG00000079435	rs62277316	2.83887e-07	NO	rs1234609	5.93575e-06	NO	rs12650090	1.39939e-06	NO
GPR77	ENSG00000134830	rs10752391	2.84078e-07	NO	rs1452122	4.1546e-07	NO	rs30288	6.81875e-06	NO
PPM1B	ENSG00000138032	rs11008212	2.84134e-07	NO	rs12230206	8.33128e-07	NO	rs779591	4.94288e-07	NO
PRKAG1	ENSG00000181929	rs754058	2.84154e-07	NO	rs7250222	1.02927e-06	NO	rs873693	6.55211e-06	NO
HSH2D	ENSG00000196684	rs4695372	2.84177e-07	NO	rs9303720	1.54351e-06	NO	rs17097735	8.4592e-08	NO
SLBP	ENSG00000163950	rs12440351	2.84615e-07	NO	rs7174605	5.45004e-06	NO	rs1154158	7.58513e-07	NO
FCGR1C	ENSG00000253193	rs73902914	2.84845e-07	NO	rs6721123	2.70222e-06	NO	rs11641758	3.71495e-06	NO
PTPRG	ENSG00000144724	rs9307048	2.84857e-07	NO	rs12617735	8.43018e-07	NO	rs3814708	1.03972e-05	NO
SEMA3E	ENSG00000170381	rs4699400	2.849e-07	NO	rs2645303	1.72655e-06	NO	rs1201289	3.24749e-07	NO
AC011322.1	ENSG00000233487	rs1050255	2.85293e-07	NO	rs28795432	4.34581e-07	NO	rs1494913	1.65732e-06	NO
TADA1	ENSG00000152382	rs1529030	2.85378e-07	NO	rs4496620	1.49558e-05	NO	rs1052871	1.31621e-06	NO
TIMM13	ENSG00000099800	rs12911929	2.85495e-07	NO	rs16914634	1.31492e-06	NO	rs458418	2.72152e-06	NO
AMFR	ENSG00000159461	rs1385120	2.85845e-07	NO	rs12380710	1.62674e-06	NO	rs1801262	5.37572e-06	NO
ZNF541	ENSG00000118156	rs2066111	2.85905e-07	NO	rs56194383	3.65482e-06	NO	rs9563038	4.19621e-06	NO
FAM160A2	ENSG00000051009	rs1944748	2.85906e-07	NO	rs10843853	1.47459e-07	NO	rs669438	1.06476e-06	NO
SMARCAL1	ENSG00000138375	rs2875149	2.86387e-07	NO	rs6483899	2.78649e-06	NO	rs4731370	1.6188e-06	NO
RPUSD3	ENSG00000156990	rs7490744	2.86863e-07	NO	rs659968	1.63987e-06	NO	rs13242310	2.13989e-06	NO
HGD	ENSG00000113924	rs9348390	2.87161e-07	NO	rs6100070	1.31309e-06	NO	rs10222570	1.0694e-05	NO
CHFR	ENSG00000072609	rs1116714	2.87474e-07	NO	rs17813827	8.91023e-06	NO	rs7504385	1.69192e-06	NO
A4GNT	ENSG00000118017	rs62151575	2.8766e-07	NO	rs55644114	2.00682e-06	NO	rs11161912	4.69769e-06	NO
NR4A2	ENSG00000153234	rs6503633	2.87825e-07	NO	rs71628261	2.79527e-06	NO	rs4076659	3.84401e-06	NO
SLC36A1	ENSG00000123643	rs6709561	2.88092e-07	NO	rs3814281	1.15374e-05	NO	rs2820343	5.89899e-06	NO
UBE2V2	ENSG00000169139	rs743686	2.8843e-07	NO	rs2597600	3.78151e-06	NO	rs10908455	1.49316e-06	NO
SRSF3	ENSG00000112081	rs7310830	2.88449e-07	NO	rs11953285	3.55785e-06	NO	rs242894	1.04904e-05	NO
GGT7	ENSG00000131067	rs61832743	2.88558e-07	NO	rs7070694	1.49609e-06	NO	rs713383	3.21237e-06	NO
EP300	ENSG00000100393	rs3096381	2.88568e-07	NO	rs12869488	7.76148e-06	NO	rs11735471	2.35487e-06	NO
PSMB10	ENSG00000205220	rs1923710	2.88778e-07	NO	rs11792210	2.58831e-06	NO	rs1871899	3.46111e-06	NO
LSM4	ENSG00000130520	rs34527735	2.89587e-07	NO	rs6489769	2.852e-06	NO	rs34307005	1.4508e-07	NO
IGF2R	ENSG00000197081	rs9834342	2.90053e-07	NO	rs3751490	1.66876e-06	NO	rs11803630	2.64071e-07	NO
ZNF767	ENSG00000133624	rs6485524	2.90105e-07	NO	rs3773832	3.98857e-06	NO	rs6485524	3.99168e-06	NO
CD97	ENSG00000123146	rs61875436	2.90142e-07	NO	rs11645575	2.77509e-06	NO	rs8061125	2.99185e-06	NO
OPLAH	ENSG00000178814	rs12150591	2.90459e-07	NO	rs2736964	2.81798e-06	NO	rs73163123	2.7583e-07	NO
DPYD	ENSG00000188641	rs4794330	2.90504e-07	NO	rs1564023	3.8675e-06	NO	rs9343614	4.14489e-06	NO
RBBP6	ENSG00000122257	rs6822219	2.90606e-07	NO	rs10181042	1.53201e-06	NO	rs7769941	2.28067e-06	NO
ZNF343	ENSG00000088876	rs11636050	2.90668e-07	NO	rs350111	2.32748e-08	NO	rs5027395	9.78164e-06	NO
HIST1H3H	ENSG00000203813	rs821858	2.90669e-07	NO	rs17110351	1.94828e-06	NO	rs72806820	9.3702e-08	NO
HIST1H2BC	ENSG00000180596	rs10983899	2.91039e-07	NO	rs6139537	1.5346e-06	NO	rs17157704	6.68126e-07	NO
ZNF770	ENSG00000198146	rs6551374	2.91486e-07	NO	rs8018259	2.81751e-06	NO	rs302865	1.19182e-06	NO
TIAL1	ENSG00000151923	rs2522285	2.91802e-07	NO	rs2867046	5.41977e-06	NO	rs2522285	1.9038e-07	NO
SLC16A5	ENSG00000170190	rs9985057	2.92224e-07	NO	rs4654133	2.26803e-07	NO	rs450850	1.68319e-06	NO
FAM53B	ENSG00000189319	rs12440351	2.92536e-07	NO	rs9992703	4.27741e-06	NO	rs12549320	6.40591e-07	NO
GOLT1B	ENSG00000111711	rs2076607	2.93316e-07	NO	rs1211769	4.85049e-06	NO	rs2612335	3.69571e-06	NO
VPS26A	ENSG00000122958	rs1156577	2.93485e-07	NO	rs3913090	6.18013e-06	NO	rs11854411	9.16661e-06	NO
FAM96B	ENSG00000166595	rs12956833	2.93585e-07	NO	rs852247	1.17394e-06	NO	rs73107672	3.26816e-07	NO
KCNH2	ENSG00000055118	rs605792	2.93783e-07	NO	rs608383	1.25168e-05	NO	rs9501132	3.41941e-06	NO
RP11-1060G2.1	ENSG00000257283	KG_21_43136390	2.93849e-07	NO	rs11693400	6.59313e-06	NO	rs28694369	3.91479e-06	NO
MBP	ENSG00000197971	rs17029277	2.94153e-07	NO	rs7996176	2.10338e-06	NO	rs2159313	1.94942e-06	NO
ATP2B4	ENSG00000058668	rs10921656	2.94229e-07	NO	rs1078985	1.69064e-08	NO	rs1450092	1.45057e-06	NO
C1orf96	ENSG00000154429	rs4236722	2.94311e-07	NO	rs4713506	1.71553e-06	NO	rs7308435	2.8572e-06	NO
PPP2R5A	ENSG00000066027	rs72995788	2.94355e-07	NO	rs2159132	3.21655e-06	NO	rs9788457	1.72871e-06	NO
PPAP2B	ENSG00000162407	rs279654	2.94779e-07	NO	rs1220472	2.19395e-06	NO	rs687897	1.97712e-06	NO
MGAT3	ENSG00000128268	rs11024405	2.95451e-07	NO	rs710805	5.10934e-06	NO	rs795573	9.80842e-07	NO
GAK	ENSG00000178950	rs11848706	2.95857e-07	NO	rs10782758	6.19626e-06	NO	rs11760333	1.68179e-06	NO
C19orf6	ENSG00000182087	rs10952211	2.96112e-07	NO	rs1333983	1.09812e-06	NO	rs10888646	4.05902e-06	NO
GOLGA5	ENSG00000066455	rs310508	2.9622e-07	NO	rs34024018	2.96771e-06	NO	rs7735555	1.35541e-06	NO
GPR84	ENSG00000139572	rs7245013	2.96699e-07	NO	rs10421632	4.66787e-07	NO	rs979006	3.87014e-06	NO
HAUS1	ENSG00000152240	rs6995235	2.97156e-07	NO	rs1414736	6.29259e-07	NO	rs1999	1.357e-06	NO
HBD	ENSG00000223609	rs62066705	2.97419e-07	NO	rs17760174	1.14883e-07	NO	rs11651051	3.69474e-06	NO
NFE2	ENSG00000123405	rs1319289	2.9784e-07	NO	rs16837876	2.21699e-07	NO	rs2422824	2.91401e-06	NO
GIMAP6	ENSG00000133561	rs4773518	2.98245e-07	NO	rs4773518	2.02366e-06	NO	rs4845952	2.34814e-07	NO
JAKMIP1	ENSG00000152969	rs4916755	2.98483e-07	NO	rs11627535	4.01488e-07	NO	rs1490119	2.37158e-06	NO
SNHG7	ENSG00000233016	rs9908795	2.9867e-07	NO	rs34203536	1.44596e-06	NO	rs17520002	1.3803e-06	NO
NBEA	ENSG00000172915	rs7767870	2.98695e-07	NO	rs209836	1.37007e-06	NO	rs2203834	7.8724e-06	NO
SNORA11B	ENSG00000221102	KG_3_21209947	2.99928e-07	NO	rs3794941	1.1547e-06	NO	rs1846077	1.26142e-07	NO
NDUFB9	ENSG00000147684	rs6427700	3.00108e-07	NO	rs11686899	1.97473e-06	NO	rs6427700	4.30523e-07	NO
ZFYVE27	ENSG00000155256	rs8082246	3.00356e-07	NO	rs7194256	6.74713e-06	NO	rs13278169	4.43776e-06	NO
SLC6A20	ENSG00000163817	rs4869001	3.00712e-07	NO	rs1044220	3.11269e-06	NO	rs10509480	8.65279e-06	NO
STOM	ENSG00000148175	rs11051876	3.00825e-07	NO	rs1004367	5.44538e-06	NO	rs2996026	7.61309e-06	NO
INPP5E	ENSG00000148384	rs9948780	3.00867e-07	NO	rs9326146	1.1959e-07	NO	rs2084837	5.73594e-06	NO
ARAP3	ENSG00000120318	rs2681029	3.00931e-07	NO	rs7070346	3.10147e-06	NO	rs7580964	8.19615e-07	NO
P2RY2	ENSG00000175591	rs725959	3.01083e-07	NO	rs13146093	4.75366e-06	NO	rs10501262	1.45009e-06	NO
ZNF175	ENSG00000105497	rs73102881	3.01146e-07	NO	rs442234	1.08006e-05	NO	rs184477	1.8287e-06	NO
RAB38	ENSG00000123892	KG_3_33246456	3.0143e-07	NO	rs16888641	1.74724e-07	NO	rs7620376	1.42796e-06	NO
OXSM	ENSG00000151093	rs3820260	3.01682e-07	NO	rs7523327	1.53085e-06	NO	rs10494094	3.80783e-07	NO
AC110619.2	ENSG00000218416	rs62404278	3.02338e-07	NO	rs12745827	1.05818e-06	NO	rs4348059	1.88963e-06	NO
EYA3	ENSG00000158161	rs3777530	3.02434e-07	NO	rs17679920	8.2428e-06	NO	rs422751	1.49814e-06	NO
NUDT7	ENSG00000140876	rs7530372	3.0324e-07	NO	rs2331973	2.13264e-06	NO	rs62186982	7.38697e-06	NO
PATL1	ENSG00000166889	rs17172507	3.03915e-07	NO	rs7523327	1.6951e-06	NO	rs12910319	2.48288e-06	NO
PGLYRP2	ENSG00000161031	rs62567228	3.04007e-07	NO	rs13132737	5.78547e-07	NO	rs56092412	1.88747e-06	NO
ZNF565	ENSG00000196357	rs7900212	3.04338e-07	NO	KG_4_10904714	1.13805e-06	NO	rs10255407	4.46329e-06	NO
SMARCC1	ENSG00000173473	rs10278586	3.04442e-07	NO	rs7008954	2.16032e-06	NO	rs6677957	3.28498e-06	NO
SPRR1A	ENSG00000169474	rs5997780	3.04633e-07	NO	rs36023735	8.69966e-06	NO	rs5997780	3.38491e-06	NO
TCF7	ENSG00000081059	rs10993751	3.05428e-07	NO	rs3213706	1.67197e-06	NO	rs1877175	5.26133e-06	NO
C14orf101	ENSG00000070269	rs7265307	3.05435e-07	NO	rs201100	1.34882e-06	NO	rs1472245	8.32153e-07	NO
DTX1	ENSG00000135144	rs61320297	3.05575e-07	NO	rs11700279	4.37876e-07	NO	rs4235958	1.3992e-05	NO
HNRNPUL2	ENSG00000214753	rs6720105	3.05689e-07	NO	rs4965125	1.29396e-06	NO	rs55987464	1.19422e-06	NO
FCHO2	ENSG00000157107	rs2439696	3.05876e-07	NO	rs4722780	2.59523e-06	NO	rs17838831	9.94798e-07	NO
CD84	ENSG00000066294	rs4308217	3.06403e-07	NO	rs28498065	2.48394e-06	NO	rs943162	3.39362e-06	NO
OSBPL11	ENSG00000144909	rs12440351	3.0656e-07	NO	rs1584963	3.66231e-06	NO	rs712611	6.20986e-08	NO
CSMD2	ENSG00000121904	rs17042011	3.06803e-07	NO	rs2881053	2.85615e-08	NO	rs12636043	1.17199e-06	NO
AP4B1	ENSG00000134262	rs7316303	3.06948e-07	NO	rs4317676	1.08318e-06	NO	rs4835955	8.15106e-06	NO
LGMN	ENSG00000100600	KG_11_100616133	3.07305e-07	NO	rs6081904	1.37333e-05	NO	KG_18_67797175	2.11315e-06	NO
ARRB1	ENSG00000137486	rs66516554	3.07436e-07	NO	rs4654133	3.97329e-06	NO	rs10135446	6.9926e-06	NO
ATG16L2	ENSG00000168010	rs201215	3.07554e-07	NO	rs1046331	3.29649e-08	NO	rs4238772	9.16061e-06	NO
TXNDC3	ENSG00000086288	rs17010715	3.07935e-07	NO	rs17010715	1.03051e-05	NO	rs7825645	3.85702e-06	NO
CYBRD1	ENSG00000071967	rs17010737	3.08266e-07	NO	rs10932880	1.38556e-07	NO	rs2996026	4.85194e-06	NO
TUG1	ENSG00000253352	rs321452	3.08419e-07	NO	rs10195682	2.16906e-06	NO	rs17252863	9.90281e-07	NO
ARHGEF18	ENSG00000104880	rs67452623	3.08695e-07	NO	rs56094953	9.38405e-07	NO	rs10241056	4.60915e-06	NO
PHC2	ENSG00000134686	rs2933265	3.08991e-07	NO	KG_6_33889013	7.57958e-07	NO	rs319869	3.40192e-06	NO
ATP5B	ENSG00000110955	rs12429729	3.09502e-07	NO	rs8075353	3.39399e-06	NO	rs1960061	1.26217e-06	NO
SERINC3	ENSG00000132824	rs3816085	3.09624e-07	NO	rs1860369	1.2664e-06	NO	rs359347	1.37575e-05	NO
PHRF1	ENSG00000070047	rs11734376	3.09661e-07	NO	rs34585560	1.29105e-06	NO	rs2272287	7.57538e-06	NO
NOB1	ENSG00000141101	rs3844366	3.10488e-07	NO	rs35032631	4.34399e-06	NO	rs297765	1.32599e-06	NO
C9orf25	ENSG00000164970	rs200603	3.1051e-07	NO	rs1602511	7.14367e-07	NO	rs7704485	5.83397e-07	NO
CHCHD6	ENSG00000159685	rs4496620	3.11053e-07	NO	rs2206920	6.56073e-06	NO	rs4391797	1.4457e-06	NO
HDAC11	ENSG00000163517	rs938298	3.1107e-07	NO	rs2510802	1.12004e-07	NO	rs250145	4.36585e-06	NO
DDX31	ENSG00000125485	rs12190234	3.12478e-07	NO	rs9390613	9.01105e-06	NO	rs1525407	8.21613e-06	NO
CCDC65	ENSG00000139537	rs12587980	3.12537e-07	NO	rs2332472	7.83032e-06	NO	rs10871688	1.11083e-06	NO
CMKLR1	ENSG00000174600	rs2156472	3.12953e-07	NO	rs422303	2.88467e-06	NO	rs7955530	3.79944e-06	NO
SRD5A3	ENSG00000128039	rs2356215	3.13141e-07	NO	rs2024208	2.35782e-06	NO	rs1020508	5.47073e-07	NO
MRPS22	ENSG00000175110	rs2046097	3.13362e-07	NO	rs6463648	7.26559e-07	NO	rs2583826	3.02156e-06	NO
CMTM2	ENSG00000140932	rs17762380	3.13552e-07	NO	rs17127615	1.06457e-06	NO	rs16893863	4.62533e-06	NO
BCL7B	ENSG00000106635	rs4443781	3.13569e-07	NO	KG_13_30685926	3.41906e-06	NO	rs1033060	1.72234e-06	NO
FSTL3	ENSG00000070404	rs11761774	3.13607e-07	NO	rs940482	3.0876e-06	NO	rs993513	2.89973e-06	NO
AGER	ENSG00000204305	rs2974211	3.13805e-07	NO	rs17043429	1.52628e-07	NO	rs12807278	6.17809e-07	NO
ABCC1	ENSG00000103222	rs2270469	3.14092e-07	NO	rs1512191	4.47165e-06	NO	rs6484686	1.50359e-07	NO
SAMD4B	ENSG00000179134	rs9963977	3.14156e-07	NO	rs17072271	7.46833e-06	NO	rs7644703	1.28672e-06	NO
FUS	ENSG00000089280	rs1003054	3.1444e-07	NO	rs34134725	8.73684e-06	NO	rs1003054	1.33914e-06	NO
SLC7A9	ENSG00000021488	rs12220927	3.1488e-07	NO	KG_15_35285433	6.39833e-08	NO	rs6823258	2.55894e-06	NO
ZNF518A	ENSG00000177853	rs17172506	3.15053e-07	NO	rs62245303	1.15234e-06	NO	rs379515	2.18481e-06	NO
PDE4DIP	ENSG00000178104	KG_7_148933393	3.15302e-07	NO	rs12438783	1.51331e-07	NO	rs12453748	1.02591e-05	NO
WDR25	ENSG00000176473	rs59601196	3.15578e-07	NO	rs2349557	2.52716e-06	NO	rs13163345	1.42868e-06	NO
KIAA1191	ENSG00000122203	rs763485	3.15598e-07	NO	rs4567272	1.47648e-06	NO	rs2187560	1.1697e-06	NO
NAGPA	ENSG00000103174	rs66516554	3.15909e-07	NO	rs1037692	6.05876e-06	NO	rs136252	2.17458e-06	NO
CREB1	ENSG00000118260	rs4699400	3.15919e-07	NO	rs34189614	6.52962e-06	NO	rs882489	8.99296e-06	NO
ITGA5	ENSG00000161638	rs12995224	3.16151e-07	NO	rs6590911	7.70564e-06	NO	rs7937979	1.7974e-06	NO
FAM165B	ENSG00000205670	rs60312022	3.16826e-07	NO	KG_5_9462974	6.54313e-06	NO	rs10903635	3.83916e-07	NO
APRT	ENSG00000198931	rs4622548	3.1707e-07	NO	rs4757208	1.40739e-06	NO	rs4944421	2.15139e-06	NO
LARP1	ENSG00000155506	rs16965076	3.17074e-07	NO	rs55973966	1.49798e-07	NO	rs12903066	5.15993e-07	NO
STXBP5	ENSG00000164506	rs11744169	3.17404e-07	NO	rs11671091	2.44785e-06	NO	rs306572	4.85206e-06	NO
PPFIBP1	ENSG00000110841	rs1050255	3.17419e-07	NO	rs11249609	3.82268e-06	NO	rs1050255	7.16848e-07	NO
SLC9A8	ENSG00000197818	rs2857698	3.17625e-07	NO	rs6984966	8.71881e-06	NO	rs12470653	4.93503e-06	NO
LAD1	ENSG00000159166	rs1740935	3.1766e-07	NO	rs6825981	2.96257e-06	NO	rs11203292	1.75866e-06	NO
ZCWPW1	ENSG00000078487	rs4757208	3.1812e-07	NO	rs67452623	1.99013e-07	NO	rs10520756	5.75809e-06	NO
TOP1	ENSG00000198900	rs696489	3.18502e-07	NO	rs10863338	4.73582e-06	NO	rs72821037	6.16519e-06	NO
FBXO34	ENSG00000178974	rs17172507	3.18545e-07	NO	rs256501	7.00896e-07	NO	rs224663	1.16239e-06	NO
TOR1B	ENSG00000136816	rs1998402	3.18687e-07	NO	rs1078985	2.02113e-06	NO	rs10835149	1.69351e-06	NO
ZNF160	ENSG00000170949	rs2242069	3.19039e-07	NO	rs1865291	8.15711e-06	NO	rs6830741	4.5059e-06	NO
PYGO2	ENSG00000163348	rs4235460	3.1944e-07	NO	rs13083844	4.82043e-06	NO	rs248339	3.7149e-06	NO
CAMP	ENSG00000164047	rs12521113	3.19883e-07	NO	rs982140	4.66374e-07	NO	rs6463394	3.30318e-06	NO
ZNF407	ENSG00000215421	rs7683390	3.201e-07	NO	rs9377204	2.67454e-07	NO	rs1041291	5.32262e-06	NO
CTA-972D3.1	ENSG00000215003	rs3734099	3.20765e-07	NO	rs11643061	6.87079e-07	NO	rs6845035	7.75757e-07	NO
PRKCB	ENSG00000166501	rs7004429	3.21023e-07	NO	rs28795432	2.234e-06	NO	rs4706308	4.95941e-06	NO
C19orf43	ENSG00000123144	rs6730730	3.21242e-07	NO	rs34203536	8.02061e-06	NO	rs11794104	1.37602e-06	NO
HLA-DPB1	ENSG00000223865	rs11637057	3.21449e-07	NO	rs7100526	2.11381e-06	NO	rs5757391	2.19104e-06	NO
NUBP1	ENSG00000103274	rs66516554	3.21866e-07	NO	rs11196346	1.59708e-06	NO	rs4767271	1.26075e-06	NO
KAZN	ENSG00000189337	rs6485495	3.22103e-07	NO	rs13380048	5.16103e-06	NO	rs1557907	4.22093e-06	NO
TDRD1	ENSG00000095627	rs4699400	3.22708e-07	NO	rs10498978	3.72514e-06	NO	rs9862672	1.24637e-06	NO
RP11-569H14.1	ENSG00000244153	rs4781977	3.22814e-07	NO	rs1380585	1.91118e-06	NO	KG_6_48258078	2.75802e-06	NO
ARL4A	ENSG00000122644	rs2177745	3.22831e-07	NO	rs406193	2.49708e-07	NO	rs28588766	4.73617e-06	NO
EXOC1	ENSG00000090989	rs2040663	3.2306e-07	NO	rs34960707	2.24861e-06	NO	rs73874848	4.12608e-06	NO
SLC6A16	ENSG00000063127	rs2254747	3.23605e-07	NO	rs9539057	3.23849e-06	NO	rs4745524	3.95391e-07	NO
EDF1	ENSG00000107223	rs9871507	3.23838e-07	NO	rs9885672	6.81784e-06	NO	rs235141	2.5315e-06	NO
PLS1	ENSG00000120756	rs9885672	3.2416e-07	NO	rs11663764	2.76687e-06	NO	rs4902772	3.43153e-06	NO
TMTC2	ENSG00000179104	rs1145703	3.24776e-07	NO	rs2243935	1.83168e-06	NO	rs1990004	1.83672e-06	NO
LTA4H	ENSG00000111144	rs1481271	3.24783e-07	NO	rs466597	8.11032e-07	NO	rs1892168	2.90356e-06	NO
SMARCAD1	ENSG00000163104	rs1492023	3.24923e-07	NO	rs12114311	6.69701e-07	NO	rs11186498	8.95343e-06	NO
MYO3B	ENSG00000071909	rs12669616	3.25267e-07	NO	rs1453459	6.54506e-06	NO	rs4427984	9.03268e-07	NO
FLT3LG	ENSG00000090554	rs4695372	3.25299e-07	NO	rs34930828	3.01849e-06	NO	rs17736796	4.76249e-06	NO
C8orf77	ENSG00000255559	rs56411623	3.25396e-07	NO	rs13317583	3.90823e-06	NO	rs17823433	1.29417e-06	NO
SH3BP4	ENSG00000130147	rs17229988	3.25435e-07	NO	rs3773555	4.27459e-07	NO	KG_19_14792550	1.62833e-06	NO
CHST12	ENSG00000136213	rs55777928	3.25498e-07	NO	rs61788417	3.48003e-06	NO	rs6681725	8.49182e-07	NO
GLIS3	ENSG00000107249	rs62246303	3.25515e-07	NO	rs7096973	1.2171e-06	NO	rs1001647	4.07841e-06	NO
CXCL16	ENSG00000161921	rs10852830	3.25932e-07	NO	rs9287666	1.37316e-06	NO	rs11018355	4.53698e-06	NO
ARHGAP23	ENSG00000225485	rs1389653	3.26247e-07	NO	rs55865192	2.09219e-07	NO	rs7203016	3.22408e-06	NO
KALRN	ENSG00000160145	rs28383233	3.2628e-07	NO	rs10065360	5.1992e-07	NO	rs11023577	2.64097e-06	NO
G3BP1	ENSG00000145907	rs6896596	3.2658e-07	NO	rs34489871	8.63962e-06	NO	rs85603	6.0717e-06	NO
CLIC3	ENSG00000169583	rs10232587	3.2678e-07	NO	rs73506715	1.01292e-05	NO	rs6875412	2.6301e-06	NO
ALCAM	ENSG00000170017	rs7985741	3.26928e-07	NO	rs4425986	2.53767e-07	NO	rs17252863	5.06358e-06	NO
S100A4	ENSG00000196154	rs13127569	3.26936e-07	NO	rs72830232	9.23992e-06	NO	rs72830232	7.40436e-07	NO
EHMT1	ENSG00000181090	rs17317481	3.27185e-07	NO	rs72912022	3.18429e-07	NO	rs177213	4.42073e-06	NO
PLEKHB2	ENSG00000115762	rs12912302	3.27496e-07	NO	rs1372955	9.17373e-07	NO	rs13173232	5.37391e-06	NO
SLC25A3	ENSG00000075415	rs6866562	3.27812e-07	NO	rs228754	1.17363e-06	NO	rs1109593	1.52774e-06	NO
LPAR6	ENSG00000139679	rs9304395	3.27914e-07	NO	rs6793656	1.49853e-06	NO	rs6996307	4.33171e-07	NO
MIR7-3HG	ENSG00000176840	rs2031011	3.28588e-07	NO	rs12127001	5.12944e-06	NO	rs216735	7.16908e-07	NO
KCNS1	ENSG00000124134	rs9600482	3.29031e-07	NO	rs7825372	3.57828e-08	NO	rs7111826	1.30146e-06	NO
BTBD11	ENSG00000151136	rs6731576	3.29171e-07	NO	rs17574833	1.62933e-06	NO	rs4848904	3.22465e-06	NO
NOP58	ENSG00000055044	rs2016545	3.293e-07	NO	rs762064	1.70073e-06	NO	rs11125286	1.36644e-06	NO
TNF	ENSG00000232810	rs2717426	3.30188e-07	NO	rs7184029	3.71529e-07	NO	rs4814983	2.99034e-06	NO
MAP2K4	ENSG00000065559	rs7645535	3.30351e-07	NO	rs10247334	3.3071e-08	NO	rs16917962	4.95583e-06	NO
AC114752.2	ENSG00000236148	rs13237782	3.30528e-07	NO	rs2683116	1.41096e-06	NO	rs915055	4.66529e-06	NO
RP11-133M24.1	ENSG00000225178	rs2867046	3.30708e-07	NO	rs2928045	1.08184e-06	NO	rs6756597	7.42471e-07	NO
RP11-511I2.5	ENSG00000237424	rs60089912	3.30719e-07	NO	rs12404503	3.51761e-06	NO	rs11591754	3.40177e-06	NO
SDHAF2	ENSG00000167985	rs7018829	3.30721e-07	NO	rs4718222	1.67907e-06	NO	rs647318	1.36222e-06	NO
PHLDA3	ENSG00000174307	rs58702952	3.31024e-07	NO	rs1881582	2.2778e-06	NO	rs58702952	2.7065e-07	NO
YPEL5	ENSG00000119801	rs2189639	3.31067e-07	NO	rs4930795	2.16063e-06	NO	rs12792736	1.36491e-06	NO
CSF2	ENSG00000164400	rs2576556	3.31079e-07	NO	rs715180	4.67653e-08	NO	rs1250934	3.60764e-06	NO
RAB11FIP4	ENSG00000131242	rs73059622	3.31194e-07	NO	rs10431580	7.01028e-06	NO	rs7235585	6.10114e-06	NO
GNB1	ENSG00000078369	rs12678137	3.31589e-07	NO	rs8122348	5.83627e-07	NO	rs7562101	1.28163e-06	NO
ZNF263	ENSG00000006194	rs194534	3.31614e-07	NO	rs2356100	9.48564e-07	NO	rs1510952	3.76128e-07	NO
VEZF1	ENSG00000136451	rs12351112	3.31783e-07	NO	rs10115467	3.16281e-06	NO	rs12351112	4.15749e-06	NO
SULF2	ENSG00000196562	rs2067554	3.3212e-07	NO	rs1377296	1.90017e-06	NO	rs11626467	1.00758e-05	NO
RP11-1149O23.3	ENSG00000246582	rs11599146	3.32796e-07	NO	rs12936122	1.25855e-06	NO	rs17733357	2.76851e-06	NO
NFKB1	ENSG00000109320	rs4954942	3.33316e-07	NO	rs197523	2.41021e-06	NO	rs28565012	5.55378e-06	NO
KIAA1598	ENSG00000187164	rs4965125	3.33403e-07	NO	rs4940868	4.20723e-06	NO	rs73718738	5.62108e-07	NO
HMOX1	ENSG00000100292	rs35674885	3.33915e-07	NO	rs1409005	1.69951e-06	NO	rs2500126	1.18275e-06	NO
THAP4	ENSG00000176946	rs3847508	3.33987e-07	NO	KG_2_53828198	5.50615e-06	NO	rs62028846	2.42783e-06	NO
SEZ6L2	ENSG00000174938	rs72922247	3.34053e-07	NO	rs11895034	1.26782e-06	NO	rs12464787	3.29583e-07	NO
SASS6	ENSG00000156876	rs7738021	3.34242e-07	NO	rs12710713	1.0762e-05	NO	rs62392878	3.60515e-06	NO
MIR373	ENSG00000199143	rs7332117	3.3434e-07	NO	rs614004	1.22874e-06	NO	rs34855510	6.47301e-06	NO
FAM98B	ENSG00000171262	rs818468	3.34649e-07	NO	rs3004117	4.52185e-06	NO	rs11843782	4.12413e-06	NO
RP11-481K9.4	ENSG00000225185	rs951900	3.34766e-07	NO	rs10463076	1.32086e-06	NO	rs4427984	6.83006e-07	NO
RP11-179A18.1	ENSG00000244722	rs707602	3.35193e-07	NO	rs4496620	1.91979e-06	NO	rs10903323	1.59213e-06	NO
RAB3A	ENSG00000105649	rs10865030	3.35822e-07	NO	rs10497010	1.03808e-06	NO	rs7790129	5.67526e-07	NO
GCN1L1	ENSG00000089154	rs4768555	3.36095e-07	NO	rs2726515	6.323e-07	NO	rs7859864	1.24491e-06	NO
IVD	ENSG00000128928	rs8014672	3.36491e-07	NO	rs7025811	2.20182e-07	NO	rs3740778	2.26796e-06	NO
NT5C	ENSG00000125458	rs1452835	3.37051e-07	NO	rs9940736	3.47116e-06	NO	rs7583625	3.8321e-06	NO
S100P	ENSG00000163993	rs2872196	3.37668e-07	NO	rs9944697	5.06523e-06	NO	KG_3_35201075	1.48218e-07	NO
TPRA1	ENSG00000163870	rs12474726	3.37749e-07	NO	rs12956291	1.27747e-06	NO	rs1344297	8.4639e-07	NO
ETV5	ENSG00000244405	rs6808523	3.38182e-07	NO	rs2980614	4.53463e-06	NO	rs6808523	8.62633e-07	NO
C10orf2	ENSG00000107815	rs10111121	3.38354e-07	NO	rs7555882	4.03396e-07	NO	rs12678137	3.70175e-06	NO
ITIH4	ENSG00000055955	rs7568986	3.38455e-07	NO	rs1784448	4.77228e-06	NO	rs7044480	8.62396e-06	NO
CAPN2	ENSG00000162909	rs2739680	3.38934e-07	NO	rs4235229	6.18366e-06	NO	rs9600243	1.6637e-06	NO
AC005035.1	ENSG00000233404	rs3194551	3.38988e-07	NO	rs62206196	5.44191e-06	NO	rs11020307	9.20874e-07	NO
CNNM3	ENSG00000168763	rs224771	3.39028e-07	NO	rs13256255	1.59487e-06	NO	rs1535708	7.06349e-07	NO
FBXO2	ENSG00000116661	rs1568588	3.39432e-07	NO	rs6893465	1.60977e-07	NO	rs11690032	2.07044e-08	NO
UBQLN3	ENSG00000175520	rs10858915	3.39514e-07	NO	rs7017310	2.591e-06	NO	rs926451	2.62631e-06	NO
HAGH	ENSG00000063854	rs72635723	3.39681e-07	NO	rs2151436	3.09153e-07	NO	rs6549201	8.55101e-07	NO
OR5D18	ENSG00000186119	rs11086214	3.39965e-07	NO	rs12119690	5.56747e-06	NO	rs56163520	6.57069e-06	NO
TST	ENSG00000128311	rs11733197	3.40433e-07	NO	rs8013898	9.67313e-08	NO	rs758053	2.99252e-06	NO
C3orf17	ENSG00000163608	rs7015669	3.40785e-07	NO	rs11628332	1.42509e-06	NO	rs1032267	5.07749e-07	NO
PIP5K1C	ENSG00000186111	rs7783322	3.40851e-07	NO	rs11935488	2.33755e-07	NO	rs1530262	8.41167e-07	NO
SAMD3	ENSG00000164483	KG_18_72322572	3.41141e-07	NO	rs2637736	5.47558e-07	NO	rs459675	4.69624e-06	NO
ZNF792	ENSG00000180884	rs4773518	3.4119e-07	NO	rs4773518	1.63271e-06	NO	rs11633375	5.23833e-07	NO
ANG	ENSG00000214274	rs12616265	3.41223e-07	NO	rs10258745	6.99306e-06	NO	rs12616265	7.65448e-08	NO
MRPS36	ENSG00000134056	rs12429729	3.41355e-07	NO	rs35742317	7.24624e-06	NO	KG_7_98529081	6.16454e-06	NO
TBCD	ENSG00000141556	rs321452	3.41544e-07	NO	rs17716315	2.8067e-06	NO	rs3170905	1.18489e-06	NO
PNN	ENSG00000100941	rs10864089	3.41583e-07	NO	rs17297900	1.65221e-06	NO	rs2582446	1.85684e-06	NO
CCNA2	ENSG00000145386	rs12743241	3.41776e-07	NO	rs913886	3.37662e-07	NO	rs2028741	2.46849e-06	NO
THEMIS	ENSG00000172673	rs1529030	3.42073e-07	NO	rs4654133	3.39021e-07	NO	rs4767018	4.57317e-06	NO
FAM122A	ENSG00000187866	rs28517410	3.42153e-07	NO	rs1401705	8.64237e-07	NO	rs987209	9.00649e-07	NO
ZNF415	ENSG00000170954	rs9508066	3.42772e-07	NO	rs11124407	1.20062e-05	NO	rs926835	2.62448e-06	NO
BRD9	ENSG00000028310	rs795573	3.42784e-07	NO	rs7462145	9.01367e-06	NO	rs7462145	2.12897e-06	NO
SNORD114-7	ENSG00000199390	rs8080011	3.42827e-07	NO	rs10790820	2.92556e-07	NO	rs11733026	1.43021e-06	NO
KIR2DL4	ENSG00000189013	rs73052648	3.4283e-07	NO	rs12621193	1.01133e-06	NO	KG_5_124048482	2.16326e-06	NO
SH3BGRL2	ENSG00000198478	rs10972770	3.4321e-07	NO	rs2832652	6.04846e-07	NO	rs35443668	8.9139e-08	NO
RNF5	ENSG00000204308	rs1809700	3.43364e-07	NO	rs11162464	5.35707e-07	NO	rs17617811	2.17698e-06	NO
TGFBR2	ENSG00000163513	rs598364	3.43491e-07	NO	rs8096017	1.67711e-06	NO	rs17050728	6.16397e-07	NO
TARBP2	ENSG00000139546	rs4791802	3.43493e-07	NO	rs2806634	8.44803e-06	NO	rs10845868	1.03237e-06	NO
KPTN	ENSG00000118162	rs7975741	3.43929e-07	NO	rs13205488	3.31147e-06	NO	rs72632792	2.51831e-06	NO
TBRG1	ENSG00000154144	rs72771037	3.43987e-07	NO	rs875653	1.8198e-06	NO	rs16954179	4.51488e-06	NO
C14orf2	ENSG00000156411	rs7029430	3.44201e-07	NO	rs12171357	5.77476e-06	NO	rs4558821	4.70707e-06	NO
SLC6A6	ENSG00000131389	rs59749576	3.44258e-07	NO	rs7631006	3.05207e-06	NO	rs2292745	1.52888e-06	NO
AC116609.1	ENSG00000227713	rs61988503	3.4433e-07	NO	rs34283284	1.89344e-06	NO	KG_21_24256078	2.27027e-06	NO
GCLM	ENSG00000023909	rs704265	3.44544e-07	NO	rs9886959	2.07328e-06	NO	rs72830232	4.85179e-07	NO
ZNF419	ENSG00000105136	rs2681029	3.44847e-07	NO	rs4924792	2.255e-06	NO	rs13128152	7.01743e-07	NO
LDHA	ENSG00000134333	rs9691173	3.45238e-07	NO	rs9886959	7.17754e-07	NO	rs3806589	1.35487e-06	NO
MIR638	ENSG00000207972	rs10520779	3.45761e-07	NO	rs12966452	5.69746e-07	NO	rs2050188	7.24281e-06	NO
IL18R1	ENSG00000115604	rs6689839	3.46185e-07	NO	rs744559	6.10834e-06	NO	rs2511475	1.04032e-05	NO
AGAP1	ENSG00000157985	rs9380239	3.46217e-07	NO	rs6066455	2.70953e-07	NO	rs530328	6.09291e-06	NO
C21orf7	ENSG00000156265	rs7523327	3.46475e-07	NO	rs17226515	2.59399e-06	NO	rs852563	1.06488e-06	NO
CDKL3	ENSG00000006837	rs225191	3.4687e-07	NO	rs9829261	3.91685e-06	NO	rs11662822	2.97233e-08	NO
RILPL1	ENSG00000188026	rs10770476	3.47029e-07	NO	rs35842324	5.47603e-07	NO	rs11735471	1.05021e-05	NO
CLCNKA	ENSG00000186510	rs12538391	3.47662e-07	NO	rs2406583	3.85858e-07	NO	rs12538391	3.8125e-07	NO
RP11-728C8.1	ENSG00000250484	rs72612643	3.47723e-07	NO	rs32074	4.644e-06	NO	rs13053428	7.67985e-06	NO
AC093106.7	ENSG00000213261	rs56260816	3.48259e-07	NO	rs8107465	1.46719e-06	NO	rs712611	5.2026e-06	NO
SNORD12	ENSG00000212304	rs1535035	3.4863e-07	NO	rs13061121	2.50405e-06	NO	rs3763812	5.48743e-06	NO
ZNF503	ENSG00000165655	rs209599	3.48966e-07	NO	rs356272	2.80782e-06	NO	rs4871099	3.09273e-07	NO
GALNT11	ENSG00000178234	rs7906562	3.49229e-07	NO	rs2610779	1.69367e-06	NO	rs16915552	5.96121e-06	NO
TBCK	ENSG00000145348	rs10927459	3.50406e-07	NO	rs2835680	6.94807e-06	NO	rs71437595	2.30338e-06	NO
ZNF557	ENSG00000130544	rs17343008	3.51011e-07	NO	rs9510944	2.07745e-06	NO	rs2240509	1.74387e-06	NO
ERH	ENSG00000100632	rs7211577	3.51905e-07	NO	rs17576345	7.68795e-08	NO	rs17515684	1.46885e-05	NO
ALDH5A1	ENSG00000112294	rs2965885	3.52389e-07	NO	rs7250222	8.77481e-07	NO	rs7691431	2.29635e-06	NO
SDHB	ENSG00000117118	rs12150591	3.52531e-07	NO	rs10872102	6.22026e-07	NO	rs2967885	1.45475e-07	NO
PRR4	ENSG00000111215	rs1056021	3.52633e-07	NO	rs55925550	4.35748e-08	NO	rs1180954	6.37056e-07	NO
UBASH3B	ENSG00000154127	rs6063152	3.5279e-07	NO	rs1974282	9.85519e-07	NO	rs17150001	3.93721e-06	NO
CCBL2	ENSG00000137944	rs6490867	3.52835e-07	NO	rs11656927	8.74268e-06	NO	rs1871269	8.03573e-06	NO
C1orf115	ENSG00000162817	rs9613492	3.52934e-07	NO	rs6711646	1.73472e-06	NO	rs1016660	1.62852e-06	NO
MYO1F	ENSG00000142347	rs1932766	3.53097e-07	NO	rs1203672	6.14011e-07	NO	rs1998852	7.09255e-06	NO
SLC35C2	ENSG00000080189	rs13013240	3.53142e-07	NO	rs9861880	2.02966e-06	NO	rs35830	5.46383e-06	NO
C7orf58	ENSG00000106034	rs4241542	3.53491e-07	NO	rs12767752	1.22626e-05	NO	rs9600243	6.36111e-06	NO
GOSR2	ENSG00000108433	rs224771	3.53865e-07	NO	rs2347704	3.37874e-06	NO	rs1129484	8.80942e-07	NO
ZKSCAN4	ENSG00000187626	rs11711954	3.54413e-07	NO	rs4772371	4.33973e-06	NO	rs12251654	2.24398e-07	NO
ICAM1	ENSG00000090339	rs890294	3.54603e-07	NO	rs66849010	2.08653e-06	NO	rs8051272	2.63422e-07	NO
MYO15B	ENSG00000188126	rs7580964	3.54915e-07	NO	rs17072271	4.93266e-08	NO	rs1730643	1.53599e-06	NO
RASL10A	ENSG00000100276	rs2834342	3.56016e-07	NO	rs4146178	4.55005e-06	NO	rs1973735	1.8376e-06	NO
KIAA1586	ENSG00000168116	rs9647136	3.56347e-07	NO	rs1356857	1.43673e-07	NO	rs933954	1.34193e-06	NO
TAF5	ENSG00000148835	rs1583114	3.56425e-07	NO	rs1080026	1.54846e-07	NO	rs72935484	8.28922e-08	NO
RP11-428C19.4	ENSG00000255308	rs3213790	3.56556e-07	NO	rs1447062	1.88717e-06	NO	rs10084460	6.30646e-06	NO
NFATC2IP	ENSG00000176953	rs7560271	3.56931e-07	NO	rs11629622	5.50785e-06	NO	rs10198519	3.54451e-06	NO
GRB14	ENSG00000115290	rs56210908	3.57004e-07	NO	rs11997679	2.06232e-06	NO	rs16945265	1.24416e-06	NO
CD4	ENSG00000010610	rs10029966	3.57161e-07	NO	rs919770	9.08631e-06	NO	rs10029966	1.07163e-06	NO
ZNF226	ENSG00000167380	rs17190950	3.57209e-07	NO	rs1380429	1.51219e-06	NO	rs7690553	2.74375e-07	NO
ADARB2	ENSG00000185736	rs884285	3.57585e-07	NO	rs2488675	8.69427e-07	NO	rs12031392	2.8216e-06	NO
NCKAP1L	ENSG00000123338	rs845451	3.5768e-07	NO	rs11240308	6.0299e-06	NO	rs17809081	4.00849e-06	NO
ZNF238	ENSG00000179456	rs7118900	3.57893e-07	NO	rs789855	2.12594e-06	NO	rs506385	3.49318e-06	NO
PTPLA	ENSG00000165996	KG_2_156320565	3.58192e-07	NO	rs12369207	1.28059e-06	NO	rs1421167	5.17008e-06	NO
DARS	ENSG00000115866	rs6918015	3.58276e-07	NO	rs7598088	1.02522e-05	NO	rs2515486	1.18094e-05	NO
XRCC2	ENSG00000196584	rs2075467	3.58498e-07	NO	rs10498709	3.22967e-07	NO	rs12480114	3.68835e-06	NO
VTA1	ENSG00000009844	rs1721402	3.58537e-07	NO	rs2350780	7.52509e-07	NO	rs6464720	2.07751e-06	NO
SMARCD1	ENSG00000066117	rs7523327	3.58602e-07	NO	rs866015	1.26546e-06	NO	rs4888181	1.68596e-07	NO
RP11-181C3.2	ENSG00000257167	rs6045309	3.59134e-07	NO	rs631681	5.50381e-07	NO	rs974382	3.06378e-06	NO
MCHR2	ENSG00000152034	rs525720	3.59536e-07	NO	rs16822400	7.06215e-07	NO	rs9403381	1.77766e-07	NO
TUBD1	ENSG00000108423	rs62415936	3.60572e-07	NO	rs12664801	1.70631e-05	NO	rs2439696	1.836e-07	NO
MYD88	ENSG00000172936	rs11047510	3.61171e-07	NO	rs35009451	1.13349e-06	NO	rs1480414	3.80494e-06	NO
UBE2E1	ENSG00000170142	rs795573	3.62466e-07	NO	rs11790436	8.244e-07	NO	rs2844420	1.04227e-06	NO
ASXL1	ENSG00000171456	KG_13_19930387	3.62662e-07	NO	rs956120	3.89145e-07	NO	rs6679827	3.21865e-07	NO
CNOT4	ENSG00000080802	rs1381889	3.62773e-07	NO	rs28845919	1.71453e-06	NO	rs35105212	1.61301e-06	NO
PREP	ENSG00000085377	rs7108878	3.63473e-07	NO	rs12677602	1.90773e-06	NO	rs7108878	1.30466e-08	NO
SNORA12	ENSG00000212464	rs6592574	3.63952e-07	NO	rs12590590	1.55804e-06	NO	rs71610178	1.93926e-07	NO
HTATIP2	ENSG00000109854	rs12634431	3.63984e-07	NO	rs5997207	2.8201e-06	NO	rs11156878	9.06883e-07	NO
SLC35A4	ENSG00000176087	rs66516554	3.64038e-07	NO	rs9578200	2.24084e-06	NO	rs1842094	3.26234e-06	NO
CD1A	ENSG00000158477	rs1730959	3.64214e-07	NO	rs740624	4.39564e-07	NO	rs11765867	2.92023e-06	NO
LYPD1	ENSG00000150551	rs11712777	3.64278e-07	NO	rs16854924	7.61694e-07	NO	rs11122536	1.20779e-05	NO
DCAF7	ENSG00000136485	rs7563139	3.64425e-07	NO	rs34525094	3.63099e-06	NO	KG_2_76637568	1.40794e-06	NO
TNFSF14	ENSG00000125735	rs73065198	3.648e-07	NO	rs7070346	1.79409e-06	NO	rs2830494	1.897e-06	NO
INPP5D	ENSG00000168918	rs2835405	3.64822e-07	NO	rs7913903	9.70611e-07	NO	rs11102525	1.66195e-06	NO
AC009113.2	ENSG00000205015	rs17142418	3.64976e-07	NO	rs1430654	2.23215e-06	NO	rs12261926	1.48625e-06	NO
SRPR	ENSG00000182934	rs62155779	3.65381e-07	NO	rs12403694	1.39031e-06	NO	rs164151	5.17993e-07	NO
PTGFR	ENSG00000122420	rs11226781	3.65459e-07	NO	rs17727743	2.24744e-06	NO	rs1417676	2.87918e-06	NO
DIS3	ENSG00000083520	rs11230135	3.65478e-07	NO	rs9624917	1.02734e-05	NO	rs4722064	1.07354e-07	NO
AC092798.2	ENSG00000213872	rs4346852	3.65694e-07	NO	KG_2_141221564	5.82256e-07	NO	rs6507701	4.27129e-07	NO
COL22A1	ENSG00000169436	rs11924174	3.65843e-07	NO	rs648458	2.90444e-06	NO	rs258791	1.28905e-07	NO
KIR3DL1	ENSG00000167633	rs12621193	3.65879e-07	NO	rs6968944	2.60552e-06	NO	rs16861918	3.65174e-07	NO
DNAJA4	ENSG00000140403	rs6892741	3.66072e-07	NO	rs7864816	3.74941e-06	NO	rs11237933	4.35355e-06	NO
ILF2	ENSG00000143621	rs1030109	3.662e-07	NO	rs11674181	5.283e-06	NO	rs6688517	4.84716e-06	NO
HNRNPA1P22	ENSG00000236459	rs4447848	3.66245e-07	NO	rs1697323	1.11779e-06	NO	rs1697323	1.54779e-07	NO
HIST1H2BE	ENSG00000197697	rs10983899	3.66249e-07	NO	KG_4_88484321	4.1304e-06	NO	rs17708817	1.57281e-06	NO
KRCC1	ENSG00000172086	rs3915595	3.66333e-07	NO	rs13061284	1.88726e-06	NO	rs9850029	9.76868e-06	NO
ZNF544	ENSG00000198131	rs6034497	3.66554e-07	NO	rs4773518	2.03256e-06	NO	rs1919225	1.08378e-05	NO
PIAS4	ENSG00000105229	rs4896678	3.6705e-07	NO	rs34585560	1.67787e-06	NO	rs3912267	8.08339e-06	NO
PPT2	ENSG00000221988	rs17108958	3.67551e-07	NO	rs12772949	2.50998e-06	NO	rs805760	7.17256e-06	NO
UBE2V1P2	ENSG00000214192	rs13233804	3.67745e-07	NO	rs17315467	4.65848e-07	NO	KG_5_38339656	8.73559e-07	NO
SCARB1	ENSG00000073060	rs3731566	3.67818e-07	NO	KG_4_125828956	1.3047e-06	NO	rs4731370	5.34034e-06	NO
ZNF431	ENSG00000196705	rs2007891	3.68347e-07	NO	rs57488025	1.05586e-07	NO	rs5747008	4.046e-06	NO
AP001816.1	ENSG00000254531	rs9294467	3.68481e-07	NO	KG_18_3990523	3.76059e-06	NO	rs7985741	1.95075e-07	NO
AC017048.3	ENSG00000163364	rs10505870	3.68569e-07	NO	rs2458424	2.73256e-06	NO	rs1606609	1.17797e-07	NO
CHIC2	ENSG00000109220	rs17172507	3.68754e-07	NO	rs9691392	7.394e-07	NO	rs10795544	2.09957e-06	NO
VPS8	ENSG00000156931	rs2052240	3.69195e-07	NO	rs9787689	5.6136e-07	NO	rs9348147	3.59316e-06	NO
C17orf81	ENSG00000170291	rs717882	3.69242e-07	NO	rs62357333	2.64763e-06	NO	rs1978887	5.84729e-07	NO
SPG7	ENSG00000197912	rs224771	3.6936e-07	NO	rs12706901	4.93953e-06	NO	rs4255658	4.65921e-06	NO
TICAM1	ENSG00000127666	rs6055408	3.69582e-07	NO	rs6134489	3.83908e-06	NO	rs1519291	1.43614e-06	NO
MRPS9	ENSG00000135972	rs11050645	3.69818e-07	NO	rs2048695	1.95067e-07	NO	rs8059154	2.55095e-06	NO
LEPREL4	ENSG00000141696	rs4853851	3.70548e-07	NO	rs10821904	2.28459e-06	NO	rs6430686	1.49308e-06	NO
KIAA0753	ENSG00000198920	rs318961	3.70621e-07	NO	rs1434207	1.8423e-06	NO	rs11251583	4.88453e-07	NO
C1orf52	ENSG00000162642	rs1156027	3.70658e-07	NO	rs954368	4.81438e-07	NO	rs3736221	9.73184e-06	NO
PSMF1	ENSG00000125818	rs7316817	3.70714e-07	NO	rs6472106	4.93733e-06	NO	rs11251583	7.21193e-06	NO
ACADM	ENSG00000117054	rs1436077	3.71192e-07	NO	rs11699560	1.73678e-07	NO	rs17134469	4.89984e-07	NO
PPP1R15B	ENSG00000158615	rs4787958	3.7128e-07	NO	rs9686883	6.14892e-07	NO	rs7988344	1.86045e-06	NO
MOB3A	ENSG00000172081	rs1563792	3.71418e-07	NO	rs16836496	1.11301e-06	NO	rs35156856	2.25971e-05	NO
SMAD4	ENSG00000141646	rs704169	3.71501e-07	NO	rs9790594	2.63043e-06	NO	rs72739865	8.2994e-06	NO
BBS10	ENSG00000179941	rs2761918	3.71925e-07	NO	rs10861556	4.72511e-08	NO	rs12151524	4.50037e-06	NO
DHX37	ENSG00000150990	rs668924	3.72878e-07	NO	rs769621	1.41106e-07	NO	rs11627492	6.73734e-06	NO
ZWILCH	ENSG00000174442	rs17172506	3.72975e-07	NO	rs12919711	2.41028e-06	NO	rs10405717	3.94264e-06	NO
SNORD100	ENSG00000221500	rs1679941	3.73414e-07	NO	rs644961	5.51218e-06	NO	rs12964823	3.94584e-06	NO
PDPK1	ENSG00000140992	rs13219546	3.7403e-07	NO	rs1915601	1.35504e-06	NO	rs2662393	7.71025e-06	NO
ANKRD28	ENSG00000206560	rs13245975	3.74232e-07	NO	rs6804112	1.72729e-05	NO	KG_3_138924129	1.93254e-06	NO
OLIG1	ENSG00000184221	rs17069484	3.7428e-07	NO	rs6793656	2.9294e-07	NO	rs16882984	5.4266e-07	NO
LRRC15	ENSG00000172061	rs594433	3.74473e-07	NO	rs3814095	6.87466e-06	NO	rs11194534	2.34696e-06	NO
MFAP2	ENSG00000117122	rs16906942	3.74519e-07	NO	rs12117541	6.62204e-06	NO	rs4274722	8.1782e-08	NO
GNE	ENSG00000159921	rs6896596	3.7475e-07	NO	rs11686168	7.32888e-06	NO	rs10838278	1.3065e-06	NO
ZNF35	ENSG00000169981	rs1231049	3.75344e-07	NO	rs61366894	6.51404e-07	NO	rs9573108	1.22813e-06	NO
MED8	ENSG00000159479	rs6503905	3.75356e-07	NO	rs13061442	3.24543e-06	NO	rs10490684	6.70265e-08	NO
CD247	ENSG00000198821	rs1873913	3.75405e-07	NO	rs1701734	2.83052e-06	NO	rs9379986	1.92352e-06	NO
C14orf118	ENSG00000089916	rs12358123	3.7573e-07	NO	rs1323794	2.74014e-07	NO	rs4286006	7.9592e-06	NO
EIF4E3	ENSG00000163412	KG_11_23985287	3.75732e-07	NO	rs10859854	5.24361e-06	NO	rs17738166	4.6801e-06	NO
CD6	ENSG00000013725	rs2204672	3.75994e-07	NO	rs9389585	4.98196e-06	NO	rs11786992	6.67741e-07	NO
RP4-544H6.2	ENSG00000227290	rs4555989	3.76345e-07	NO	rs74063478	4.61381e-06	NO	rs1341152	6.87261e-07	NO
VIPR2	ENSG00000106018	rs9842095	3.76729e-07	NO	rs6532681	1.12498e-05	NO	rs234195	9.72716e-06	NO
LINGO2	ENSG00000174482	rs7643940	3.76824e-07	NO	rs7643940	2.224e-07	NO	rs1244376	1.59442e-06	NO
ZFP36	ENSG00000128016	rs12824323	3.77085e-07	NO	rs4751041	4.22563e-06	NO	rs13086424	5.47915e-06	NO
OTUD7A	ENSG00000169918	rs42024	3.77109e-07	NO	rs921561	1.04807e-05	NO	rs4703557	2.764e-06	NO
CARHSP1	ENSG00000153048	rs6045309	3.77222e-07	NO	rs10110183	2.43581e-06	NO	KG_5_167067990	3.58977e-07	NO
POLM	ENSG00000122678	KG_14_79155675	3.77227e-07	NO	rs8731	3.96429e-06	NO	rs1938297	4.11759e-06	NO
ZNF692	ENSG00000171163	rs2554639	3.77375e-07	NO	rs1002494	2.69807e-06	NO	rs1055388	1.79336e-06	NO
SHF	ENSG00000138606	rs1187282	3.77899e-07	NO	rs1476853	2.28854e-08	NO	rs6973355	6.65596e-06	NO
FUBP1	ENSG00000162613	rs3795443	3.78089e-07	NO	rs2909351	1.21344e-06	NO	rs7027119	2.66754e-07	NO
FCRL3	ENSG00000160856	rs61938768	3.78153e-07	NO	rs409660	5.68273e-06	NO	rs12986983	6.6346e-06	NO
NLRP3	ENSG00000162711	rs60033636	3.78646e-07	NO	rs59485027	2.77377e-06	NO	rs2819332	3.71082e-06	NO
ING3	ENSG00000071243	rs8001925	3.79031e-07	NO	rs2247119	8.33798e-06	NO	rs6053024	9.73871e-06	NO
PRICKLE2	ENSG00000163637	rs6868803	3.79137e-07	NO	rs72963636	4.9291e-06	NO	rs1561734	1.49021e-07	NO
POLR2H	ENSG00000163882	rs8033524	3.79386e-07	NO	rs300238	1.19223e-06	NO	rs4274574	5.08508e-06	NO
LEPROT	ENSG00000213625	rs1426979	3.79422e-07	NO	rs11710899	1.44874e-06	NO	rs7151223	8.08277e-07	NO
KIAA1468	ENSG00000134444	rs1437757	3.79637e-07	NO	rs56156648	5.38443e-06	NO	rs1210224	1.57924e-06	NO
OSBPL2	ENSG00000130703	rs262436	3.80052e-07	NO	rs10891639	9.45704e-07	NO	rs71377491	9.86105e-07	NO
ZNF467	ENSG00000181444	rs35685	3.80158e-07	NO	rs898616	3.75614e-06	NO	rs7985741	1.80883e-06	NO
USP25	ENSG00000155313	rs6427835	3.80177e-07	NO	rs10018121	1.79834e-05	NO	rs10226095	5.92387e-06	NO
RAD51	ENSG00000051180	rs11734543	3.80317e-07	NO	rs7086130	8.43435e-06	NO	rs6812872	4.5296e-06	NO
BAZ1A	ENSG00000198604	rs73902914	3.80455e-07	NO	rs10876456	3.37862e-06	NO	rs1421201	4.00731e-06	NO
DUSP14	ENSG00000161326	KG_3_14689642	3.80987e-07	NO	rs4905672	1.70126e-07	NO	rs1801516	4.79291e-07	NO
IGHV4-31	ENSG00000231475	rs12762116	3.81323e-07	NO	rs326197	3.58522e-06	NO	rs9811323	1.43177e-06	NO
VPS39	ENSG00000166887	rs10181053	3.81649e-07	NO	rs13086045	7.79068e-08	NO	rs12039166	3.82229e-06	NO
RP13-726E6.2	ENSG00000255367	rs7305206	3.81809e-07	NO	rs868585	3.22862e-06	NO	rs4775048	2.59416e-07	NO
RAPGEFL1	ENSG00000108352	rs55688811	3.8185e-07	NO	rs4695895	3.87391e-06	NO	rs11022367	2.44028e-06	NO
CCR4	ENSG00000183813	rs4707051	3.83221e-07	NO	rs6429210	1.0878e-05	NO	rs1807386	4.32099e-06	NO
ZCCHC4	ENSG00000168228	rs16876664	3.83446e-07	NO	rs10483542	1.49148e-07	NO	rs7311444	7.45223e-07	NO
SYNGR1	ENSG00000100321	rs409206	3.83448e-07	NO	rs409206	1.73644e-06	NO	rs7985741	6.43475e-07	NO
MXD4	ENSG00000123933	rs2183898	3.83463e-07	NO	rs2183898	4.26831e-08	NO	rs497451	5.60422e-06	NO
PINX1	ENSG00000254093	rs4980230	3.83665e-07	NO	rs17120628	7.89235e-07	NO	rs6462003	3.63284e-06	NO
INO80E	ENSG00000169592	rs57010808	3.84201e-07	NO	rs16876402	3.15405e-06	NO	rs11487802	4.34025e-06	NO
WDR89	ENSG00000140006	rs2736796	3.84421e-07	NO	rs1864117	6.39463e-06	NO	rs11120203	1.32009e-06	NO
KBTBD6	ENSG00000165572	rs17282576	3.84567e-07	NO	rs67213434	4.18822e-06	NO	rs55819290	7.6072e-06	NO
EIF4A2	ENSG00000156976	rs6427700	3.85195e-07	NO	rs12614866	2.05667e-06	NO	rs11854411	1.48468e-06	NO
IFRD2	ENSG00000214706	rs1791309	3.85261e-07	NO	rs17784454	9.32437e-07	NO	rs9692725	6.07761e-06	NO
VASP	ENSG00000125753	rs1272208	3.85389e-07	NO	rs28704103	8.00441e-06	NO	rs1272208	5.02085e-09	NO
PPP2R5B	ENSG00000068971	rs12440351	3.85484e-07	NO	rs35209966	6.19633e-06	NO	rs72995788	3.91718e-06	NO
PIGF	ENSG00000151665	rs2453706	3.85698e-07	NO	rs9409224	1.04206e-06	NO	rs2536149	9.85153e-06	NO
RGS18	ENSG00000150681	rs1052633	3.85722e-07	NO	rs16931738	4.15984e-07	NO	rs6839964	3.29183e-06	NO
QSOX1	ENSG00000116260	rs2834342	3.85736e-07	NO	rs2146731	7.10358e-06	NO	rs6034446	1.75168e-06	NO
RP11-470L19.2	ENSG00000235407	rs12447912	3.86068e-07	NO	rs1317156	4.31622e-07	NO	rs1317156	8.57301e-06	NO
HNRNPH1	ENSG00000169045	KG_10_66077703	3.86354e-07	NO	rs11129244	1.12336e-06	NO	rs2040663	4.46876e-06	NO
MTMR14	ENSG00000163719	rs66516554	3.86477e-07	NO	rs12481110	2.79219e-07	NO	rs17050728	5.25378e-09	NO
HINFP	ENSG00000172273	rs6427700	3.86577e-07	NO	rs2716899	1.46503e-06	NO	rs6427700	7.57513e-08	NO
C12orf23	ENSG00000151135	rs6490867	3.86817e-07	NO	rs10883451	6.78908e-06	NO	rs6489016	2.1496e-06	NO
TMEM156	ENSG00000121895	rs28680738	3.86859e-07	NO	rs7906425	1.52079e-06	NO	rs12898168	8.12964e-07	NO
ATHL1	ENSG00000142102	rs13391200	3.8698e-07	NO	rs11654167	3.855e-07	NO	rs10883451	3.02834e-06	NO
HMBOX1	ENSG00000147421	rs1393757	3.87195e-07	NO	rs17205666	2.37676e-06	NO	rs60402008	1.2489e-06	NO
OTUB2	ENSG00000089723	rs9489807	3.87388e-07	NO	rs4922152	5.88358e-06	NO	rs159981	4.79678e-06	NO
POLA2	ENSG00000014138	rs4404386	3.87628e-07	NO	rs13235235	7.86197e-06	NO	rs73102881	3.5733e-06	NO
BPI	ENSG00000101425	rs4128309	3.8765e-07	NO	rs11787205	1.95152e-07	NO	rs62356739	1.77287e-06	NO
METTL11A	ENSG00000148335	rs11162872	3.87975e-07	NO	rs4741248	2.49035e-06	NO	rs4371479	3.31329e-06	NO
KIAA1199	ENSG00000103888	rs36174749	3.88274e-07	NO	rs1024487	1.94527e-08	NO	rs34378443	1.85945e-07	NO
ERLEC1	ENSG00000068912	rs17172507	3.8829e-07	NO	rs12660210	4.75045e-07	NO	rs1024151	2.69062e-06	NO
RTN1	ENSG00000139970	rs7567740	3.88672e-07	NO	rs11582510	6.74971e-06	NO	rs17692319	1.98989e-06	NO
ZFR2	ENSG00000105278	rs34566568	3.89324e-07	NO	rs9860972	4.80582e-06	NO	rs10227550	7.49842e-06	NO
ACAD10	ENSG00000111271	rs6720105	3.8942e-07	NO	rs4403285	3.00335e-06	NO	rs62505640	6.54767e-07	NO
PILRA	ENSG00000085514	rs7563756	3.90144e-07	NO	rs4965125	5.47627e-07	NO	rs10780973	7.01278e-06	NO
CTDSPL2	ENSG00000137770	rs7534843	3.90314e-07	NO	rs4414305	1.87619e-06	NO	rs7781544	1.23479e-06	NO
WIPF2	ENSG00000171475	rs895367	3.90725e-07	NO	rs387436	3.38985e-06	NO	rs35059456	5.92265e-06	NO
ALG2	ENSG00000119523	rs712306	3.91116e-07	NO	rs12233819	3.79035e-08	NO	rs2238490	3.3201e-06	NO
DHPS	ENSG00000095059	rs3745844	3.91611e-07	NO	rs1989138	1.37703e-06	NO	rs7260808	3.0818e-06	NO
FAF1	ENSG00000185104	rs2738741	3.91705e-07	NO	rs12493155	9.01928e-07	NO	rs13052548	1.66875e-06	NO
CLEC2D	ENSG00000069493	rs6503633	3.91706e-07	NO	rs1511789	7.32308e-07	NO	rs57054993	1.60812e-06	NO
CHCHD7	ENSG00000170791	rs10135171	3.91834e-07	NO	rs7707030	1.88074e-06	NO	rs2922851	7.10261e-06	NO
IBSP	ENSG00000029559	rs8030545	3.92154e-07	NO	rs11612199	4.04184e-06	NO	rs59729652	3.93172e-06	NO
C22orf40	ENSG00000205643	rs156938	3.92212e-07	NO	rs11164861	1.97446e-06	NO	rs9915072	3.49871e-06	NO
RP11-89N17.1	ENSG00000173862	rs6532945	3.92992e-07	NO	rs73166316	1.6563e-06	NO	rs6532945	2.41659e-06	NO
LINC00452	ENSG00000229373	rs11726989	3.93103e-07	NO	rs771359	4.16921e-06	NO	rs9592916	8.75409e-08	NO
DDIT3	ENSG00000175197	rs10740977	3.93238e-07	NO	rs10110809	2.428e-06	NO	rs10740977	1.3796e-06	NO
MUC1	ENSG00000185499	rs2832953	3.93466e-07	NO	rs11226029	2.23417e-06	NO	rs11226029	3.80288e-07	NO
AKIRIN2	ENSG00000135334	rs12136817	3.93505e-07	NO	rs3749375	2.18234e-06	NO	rs6947732	1.1784e-06	NO
RP1-90J20.7	ENSG00000244041	rs12684273	3.93933e-07	NO	rs4956451	3.1914e-06	NO	rs13255723	1.11101e-06	NO
USP44	ENSG00000136014	rs6833562	3.94085e-07	NO	rs11728037	5.15008e-06	NO	rs6467464	3.60693e-06	NO
ZNF483	ENSG00000173258	rs8045244	3.94273e-07	NO	rs10514231	1.52606e-06	NO	rs6543040	7.70252e-06	NO
RP11-613D13.2	ENSG00000213693	rs12607480	3.94319e-07	NO	rs17381793	1.45979e-06	NO	rs73105139	1.11918e-06	NO
CEP68	ENSG00000011523	rs73356084	3.94409e-07	NO	rs11077732	4.65243e-07	NO	rs12351112	2.22563e-07	NO
PSMG1	ENSG00000183527	rs56260816	3.94422e-07	NO	rs979015	1.00915e-06	NO	rs877414	1.55444e-06	NO
CBY1	ENSG00000100211	rs12351112	3.94447e-07	NO	rs13052548	1.82054e-06	NO	rs66750569	5.44777e-06	NO
TREML3	ENSG00000184106	rs73196527	3.94814e-07	NO	rs2079245	6.70778e-06	NO	rs4142399	1.17645e-05	NO
MRPL27	ENSG00000108826	rs66516554	3.94924e-07	NO	rs900542	1.90236e-06	NO	rs12678137	8.12778e-07	NO
BRD7P3	ENSG00000169075	rs10147827	3.95423e-07	NO	rs10819043	2.41806e-05	NO	rs959952	5.58551e-06	NO
FBXW4	ENSG00000107829	rs781386	3.95906e-07	NO	rs10837578	6.69079e-07	NO	rs10973754	4.52379e-06	NO
UBE2O	ENSG00000175931	rs35355653	3.95995e-07	NO	rs10857349	6.31086e-06	NO	rs9581716	3.73896e-06	NO
CDH24	ENSG00000139880	rs7758736	3.96095e-07	NO	rs13260300	9.86759e-07	NO	KG_17_51986674	1.99292e-06	NO
TNRC18	ENSG00000182095	rs35706	3.96182e-07	NO	rs6078518	1.38859e-05	NO	rs7730075	3.88748e-07	NO
SEC14L1	ENSG00000129657	rs2933265	3.96565e-07	NO	rs12330898	3.56362e-06	NO	rs3768704	9.65651e-07	NO
MIR1289-1	ENSG00000221763	rs6598863	3.96763e-07	NO	rs3845985	1.93471e-06	NO	rs362529	4.88624e-06	NO
SNORA55	ENSG00000201457	rs153429	3.96797e-07	NO	rs56154135	7.08396e-07	NO	rs7144405	4.74271e-06	NO
CLEC6A	ENSG00000205846	rs7097615	3.96854e-07	NO	rs73975387	5.1105e-06	NO	rs4668758	7.34442e-07	NO
MRPL52	ENSG00000172590	rs1955142	3.97146e-07	NO	rs10241028	2.79367e-06	NO	rs7491228	1.64405e-06	NO
CTXN1	ENSG00000178531	rs313321	3.98106e-07	NO	rs17782224	1.01193e-06	NO	rs72660107	2.84792e-07	NO
ZFYVE21	ENSG00000100711	rs11733197	3.98107e-07	NO	rs1521985	5.06632e-06	NO	rs10077001	2.1761e-06	NO
NDFIP1	ENSG00000131507	rs1529030	3.982e-07	NO	rs2408358	1.62985e-06	NO	rs7086289	4.64048e-07	NO
ABT1	ENSG00000146109	rs35787109	3.98428e-07	NO	rs11624377	2.85409e-06	NO	rs12093319	1.5705e-06	NO
AP000620.1	ENSG00000255059	rs66750569	4.00004e-07	NO	rs727162	9.2364e-07	NO	rs66750569	9.68104e-07	NO
IL17RB	ENSG00000056736	rs1030276	4.00232e-07	NO	rs11891851	6.58108e-07	NO	rs12907509	3.64761e-06	NO
TYMS	ENSG00000176890	rs982140	4.0064e-07	NO	rs12264186	7.24362e-07	NO	rs7135947	5.98318e-07	NO
DPY19L4	ENSG00000156162	KG_18_6515035	4.01621e-07	NO	rs6043066	1.25879e-09	NO	rs6751254	3.15723e-06	NO
RSL24D1	ENSG00000137876	rs7573877	4.01908e-07	NO	rs130903	6.1853e-06	NO	rs639448	5.39499e-06	NO
C20orf196	ENSG00000171984	rs12473812	4.01997e-07	NO	rs1220583	2.92401e-06	NO	rs10975323	6.58924e-07	NO
PSAP	ENSG00000197746	rs56665358	4.02402e-07	NO	rs8013898	8.54697e-07	NO	rs10013756	2.12114e-07	NO
PDK1	ENSG00000152256	rs628524	4.02481e-07	NO	rs10147042	6.57486e-07	NO	rs2528512	2.73018e-06	NO
TMEM159	ENSG00000011638	rs4431131	4.03469e-07	NO	rs13190325	1.03772e-06	NO	rs72960720	1.85325e-06	NO
PYGM	ENSG00000068976	rs2832711	4.03898e-07	NO	rs526018	6.29599e-07	NO	rs12463423	1.00608e-06	NO
SYCP2	ENSG00000196074	rs6888833	4.04144e-07	NO	rs10115467	1.22186e-05	NO	rs6068198	3.5316e-07	NO
RUSC1-AS1	ENSG00000225855	rs11697080	4.0419e-07	NO	rs711453	4.83995e-07	NO	rs6462003	4.2619e-08	NO
KHDRBS3	ENSG00000131773	rs7042656	4.04364e-07	NO	rs1945151	2.89258e-06	NO	rs2712743	4.90439e-07	NO
SRSF10	ENSG00000188529	rs1019611	4.04671e-07	NO	rs2826315	3.75886e-06	NO	rs10122206	1.7377e-05	NO
TRIM37	ENSG00000108395	rs11875901	4.05475e-07	NO	rs9573099	2.38171e-07	NO	rs7550513	4.03882e-07	NO
CARM1	ENSG00000142453	rs10267453	4.05525e-07	NO	rs6081751	2.56144e-06	NO	rs10080841	3.87817e-06	NO
C1orf124	ENSG00000010072	rs4787958	4.06582e-07	NO	rs609682	2.68617e-06	NO	rs473200	1.58723e-06	NO
YTHDC1	ENSG00000083896	rs10476552	4.06701e-07	NO	rs3749375	1.56191e-07	NO	rs2294460	4.25265e-08	NO
MRPS7	ENSG00000125445	rs2717426	4.07111e-07	NO	rs3749375	4.99957e-07	NO	rs72995788	4.48439e-07	NO
SETD3	ENSG00000183576	rs11621757	4.07316e-07	NO	rs4669151	8.09959e-07	NO	rs9862672	5.3937e-06	NO
C6orf223	ENSG00000181577	rs17096270	4.07836e-07	NO	KG_6_124611507	4.34431e-06	NO	rs9679685	4.30196e-06	NO
ZCCHC9	ENSG00000131732	rs5022876	4.08202e-07	NO	rs7782153	2.95097e-06	NO	rs4609213	4.5936e-06	NO
TSHZ1	ENSG00000179981	rs7004429	4.08406e-07	NO	rs11175267	1.53695e-06	NO	rs17050728	8.76909e-07	NO
C4orf32	ENSG00000174749	rs10014804	4.08972e-07	NO	rs10005814	1.92262e-06	NO	rs1881995	1.49334e-06	NO
TCF4	ENSG00000196628	rs16909651	4.08994e-07	NO	rs16909722	6.40754e-06	NO	rs12370122	9.91365e-06	NO
SRRD	ENSG00000100104	rs4738129	4.09136e-07	NO	rs6990173	7.30803e-06	NO	rs17368034	1.49906e-05	NO
STAT5A	ENSG00000126561	rs890294	4.09242e-07	NO	rs4864124	7.03094e-07	NO	rs4427984	5.17676e-07	NO
BBS2	ENSG00000125124	rs1517927	4.09395e-07	NO	KG_7_152672265	2.97422e-06	NO	rs7110697	2.34687e-06	NO
CD300C	ENSG00000167850	rs12716586	4.09567e-07	NO	rs4924792	2.22107e-06	NO	rs72871227	7.35256e-06	NO
KRR1	ENSG00000111615	rs12949531	4.09838e-07	NO	rs6100070	1.01594e-06	NO	rs28514916	3.13642e-06	NO
FAM129A	ENSG00000135842	rs10003547	4.09898e-07	NO	rs10770550	3.77171e-06	NO	rs7550989	5.87799e-06	NO
GIMAP1	ENSG00000213203	rs6720105	4.09906e-07	NO	rs13131463	4.67905e-06	NO	rs2906468	8.0667e-06	NO
WHSC1	ENSG00000109685	rs338905	4.10021e-07	NO	KG_14_79178373	2.80848e-06	NO	rs338905	2.08597e-06	NO
RP11-16K12.1	ENSG00000177699	rs42041	4.10527e-07	NO	rs2534791	5.55449e-07	NO	rs4343629	1.99222e-06	NO
LILRB2	ENSG00000131042	rs13248917	4.10551e-07	NO	rs1078985	2.71792e-06	NO	rs4744610	1.11851e-06	NO
UBAP1	ENSG00000165006	rs7256305	4.10629e-07	NO	rs73811969	6.83707e-06	NO	rs62181526	3.18466e-08	NO
HSPA14	ENSG00000187522	rs41497444	4.10733e-07	NO	rs2348569	3.7701e-06	NO	rs522667	2.66757e-06	NO
CALCOCO1	ENSG00000012822	rs9956191	4.10765e-07	NO	rs7979532	6.89382e-08	NO	rs4712572	4.54193e-06	NO
DNM2	ENSG00000079805	rs11100294	4.10812e-07	NO	rs2842412	5.93185e-07	NO	rs669438	9.60576e-06	NO
CYB561	ENSG00000008283	rs11712777	4.11184e-07	NO	rs17103153	1.13521e-06	NO	rs10109559	3.26667e-07	NO
MT1A	ENSG00000205362	KG_4_37399589	4.1158e-07	NO	rs5006148	1.67308e-06	NO	KG_8_105310228	2.62168e-06	NO
LGALS8	ENSG00000116977	rs8105418	4.11784e-07	NO	rs12033437	2.16301e-06	NO	rs4944421	3.13513e-06	NO
SLC16A13	ENSG00000174327	rs3107431	4.13297e-07	NO	rs1960061	1.25233e-06	NO	rs2446192	5.82316e-07	NO
TNFRSF25	ENSG00000215788	rs4737859	4.14061e-07	NO	rs4982352	2.82191e-06	NO	rs17041204	5.52524e-06	NO
NES	ENSG00000132688	rs2158245	4.14318e-07	NO	rs10471021	2.3429e-06	NO	rs56331737	6.63834e-07	NO
PDPN	ENSG00000162493	rs17007701	4.14486e-07	NO	rs9520870	6.10989e-07	NO	rs17007701	3.27475e-07	NO
ARF4	ENSG00000168374	rs7324647	4.1457e-07	NO	rs6747639	7.31378e-06	NO	KG_7_17122154	9.27751e-07	NO
DAG1	ENSG00000173402	rs73065198	4.14783e-07	NO	rs9999406	9.07032e-07	NO	rs9999406	2.16432e-07	NO
RP5-1187M17.10	ENSG00000088899	rs2270140	4.15438e-07	NO	rs11118452	6.07908e-07	NO	rs13193560	1.81708e-06	NO
POLR3C	ENSG00000186141	rs988328	4.15695e-07	NO	rs833919	4.59762e-07	NO	rs17427800	7.26214e-06	NO
MAVS	ENSG00000088888	rs1316477	4.15786e-07	NO	rs2549161	1.81325e-07	NO	rs2381672	1.41281e-06	NO
HNRPDL	ENSG00000152795	rs59749576	4.15924e-07	NO	rs61366894	2.99702e-06	NO	rs6015776	1.44949e-05	NO
PPIH	ENSG00000171960	rs12215156	4.16351e-07	NO	rs11255416	9.46996e-07	NO	rs1953745	1.89951e-06	NO
TMEM91	ENSG00000142046	rs7148242	4.16358e-07	NO	rs10893669	5.03704e-06	NO	rs9999101	5.90965e-06	NO
ROGDI	ENSG00000067836	rs28611021	4.16791e-07	NO	rs6903381	2.5184e-06	NO	rs2316496	5.70846e-06	NO
TRIB1	ENSG00000173334	rs2834342	4.16867e-07	NO	rs12058463	4.19774e-06	NO	rs62173623	1.69139e-06	NO
BCL2	ENSG00000171791	rs56166268	4.16961e-07	NO	rs11923270	4.64893e-07	NO	rs17809707	3.61694e-06	NO
ARHGEF19	ENSG00000142632	rs1078985	4.1732e-07	NO	rs922326	1.50442e-06	NO	rs5744367	9.86863e-07	NO
DCAF10	ENSG00000122741	rs16872657	4.18115e-07	NO	rs12095311	4.18913e-06	NO	rs11845652	4.64605e-06	NO
TOLLIP	ENSG00000078902	rs2681029	4.18324e-07	NO	rs1998852	2.19875e-06	NO	rs7116789	3.05393e-06	NO
WRB	ENSG00000182093	rs17040195	4.18606e-07	NO	rs12657904	7.20302e-06	NO	rs2161425	1.06181e-05	NO
CDCA5	ENSG00000146670	rs72780979	4.18618e-07	NO	rs1876324	4.04225e-07	NO	rs1425659	2.14763e-06	NO
TP53I11	ENSG00000175274	rs10082641	4.18643e-07	NO	rs1015265	1.28402e-06	NO	rs567198	2.17732e-06	NO
ATP2B1	ENSG00000070961	rs6885388	4.19118e-07	NO	rs656484	1.96015e-06	NO	rs6885388	3.39173e-07	NO
KIF20B	ENSG00000138182	rs6891344	4.19182e-07	NO	rs12524527	1.96477e-07	NO	rs10131895	3.06476e-06	NO
GLO1	ENSG00000124767	rs10272400	4.19375e-07	NO	rs4390020	4.36373e-06	NO	rs956120	1.39538e-06	NO
CPNE1	ENSG00000214078	rs853179	4.20551e-07	NO	rs9823183	7.4647e-06	NO	rs11854411	1.01374e-05	NO
EIF2C4	ENSG00000134698	rs7607379	4.20738e-07	NO	rs3774262	1.5034e-06	NO	rs72662361	4.45505e-06	NO
TMEM55B	ENSG00000165782	rs6896596	4.20748e-07	NO	rs1889882	3.85223e-07	NO	rs6427700	6.79503e-06	NO
DPP8	ENSG00000074603	rs2986982	4.21286e-07	NO	rs2064181	8.3918e-07	NO	rs1325788	2.7214e-06	NO
MFSD7	ENSG00000169026	rs829064	4.21371e-07	NO	rs12150591	1.45848e-06	NO	rs9960	3.7818e-06	NO
WDFY1	ENSG00000085449	rs10506892	4.21519e-07	NO	rs6107527	3.43846e-06	NO	rs8064257	4.12657e-06	NO
TMTC4	ENSG00000125247	rs1455726	4.21601e-07	NO	rs2339317	5.98282e-06	NO	rs2423238	1.9283e-07	NO
SV2B	ENSG00000185518	rs1699138	4.21694e-07	NO	rs35153547	1.04881e-06	NO	rs2819710	1.08389e-07	NO
NPHP3-AS1	ENSG00000248724	rs11647185	4.21861e-07	NO	rs72649392	5.15751e-07	NO	rs17765215	7.96121e-07	NO
POLR3G	ENSG00000113356	rs4801894	4.21941e-07	NO	rs12908374	3.56887e-06	NO	rs9516426	6.29669e-07	NO
RRAS2	ENSG00000133818	rs2247119	4.21973e-07	NO	KG_14_94007831	1.58515e-06	NO	rs6990501	2.95107e-06	NO
HSD17B12	ENSG00000149084	rs10915030	4.22314e-07	NO	rs4820425	5.05853e-06	NO	rs12473812	1.54323e-06	NO
VNN2	ENSG00000112303	rs3121	4.22465e-07	NO	rs17740607	1.24142e-05	NO	rs10215836	1.28686e-05	NO
SLCO4C1	ENSG00000173930	rs4378284	4.2276e-07	NO	rs57588952	1.23332e-05	NO	rs6932209	1.0108e-08	NO
EGOT	ENSG00000235947	rs56383712	4.23073e-07	NO	rs42842	8.61258e-07	NO	rs11637648	4.84066e-06	NO
STAT1	ENSG00000115415	rs7548651	4.23341e-07	NO	rs60347052	8.72109e-08	NO	rs7548651	1.08963e-06	NO
DCP1B	ENSG00000151065	rs10483356	4.23715e-07	NO	rs59741596	3.16748e-07	NO	rs8103021	1.61135e-06	NO
KIAA1826	ENSG00000170903	rs1524071	4.23814e-07	NO	rs2075123	9.33798e-08	NO	rs62143760	1.11213e-06	NO
UBB	ENSG00000170315	rs72957304	4.239e-07	NO	rs1275957	2.54975e-06	NO	rs4427984	5.62718e-07	NO
TEAD2	ENSG00000074219	rs13160889	4.24421e-07	NO	rs10954992	1.19671e-05	NO	rs10002466	1.49851e-06	NO
LYZ	ENSG00000090382	rs11490204	4.24688e-07	NO	rs9971817	2.37834e-07	NO	rs7084758	2.61563e-06	NO
GSS	ENSG00000100983	rs61864459	4.24939e-07	NO	rs12510846	4.40773e-07	NO	rs7587606	8.59204e-07	NO
PHF20L1	ENSG00000129292	rs10147827	4.25066e-07	NO	rs31781	4.4002e-06	NO	rs4722064	1.61205e-06	NO
ZNF628	ENSG00000197483	rs4901890	4.25204e-07	NO	rs61740795	1.34005e-06	NO	rs963533	4.34811e-06	NO
TAF9	ENSG00000085231	rs6427700	4.25682e-07	NO	rs2125810	1.10509e-06	NO	rs6427700	1.39895e-07	NO
CSF1R	ENSG00000182578	rs704169	4.26217e-07	NO	rs3749375	2.92253e-06	NO	rs7683803	1.68231e-07	NO
GZMH	ENSG00000100450	rs1995678	4.26433e-07	NO	rs2509354	6.72096e-06	NO	rs2068324	1.03011e-06	NO
ZNF764	ENSG00000169951	rs9812193	4.2688e-07	NO	rs7331878	2.10857e-06	NO	rs7597751	7.58903e-07	NO
CPNE6	ENSG00000100884	rs17691256	4.27594e-07	NO	rs10471021	8.29897e-07	NO	rs72660107	2.55414e-06	NO
LONP1	ENSG00000196365	rs704265	4.27714e-07	NO	rs4634086	1.65178e-06	NO	rs669438	3.72285e-06	NO
SIT1	ENSG00000137078	rs704265	4.2782e-07	NO	rs10999011	8.0737e-09	NO	rs11602420	1.28079e-06	NO
PTTG3P	ENSG00000213005	rs7149794	4.28482e-07	NO	rs2360103	6.05062e-06	NO	rs1526692	1.0191e-05	NO
CHRNA10	ENSG00000129749	rs4885096	4.28839e-07	NO	rs55864919	3.60723e-06	NO	rs4074442	8.80653e-07	NO
SNHG10	ENSG00000247092	rs55770139	4.29524e-07	NO	rs10796449	1.39355e-06	NO	KG_5_5140004	7.06452e-07	NO
C1orf159	ENSG00000131591	rs9958503	4.29681e-07	NO	rs41030	3.79453e-06	NO	rs17163440	6.42541e-06	NO
HSPA7	ENSG00000225217	rs12149330	4.3038e-07	NO	rs17676096	5.12968e-06	NO	rs11156878	1.63054e-06	NO
PPP2R3A	ENSG00000073711	rs1562450	4.30489e-07	NO	rs2716482	4.09801e-07	NO	rs72709597	6.88594e-06	NO
CS	ENSG00000062485	rs2602533	4.30839e-07	NO	rs7086289	6.91519e-07	NO	rs12678137	2.06372e-07	NO
DCLK1	ENSG00000133083	rs10225975	4.31275e-07	NO	rs60700525	7.52382e-06	NO	rs9355645	3.30048e-06	NO
TMCO3	ENSG00000150403	rs8072942	4.31334e-07	NO	rs11185204	7.86049e-07	NO	rs11144641	1.78843e-06	NO
PTPN2	ENSG00000175354	rs6752254	4.32127e-07	NO	rs17064578	2.56917e-06	NO	rs34748066	1.9696e-06	NO
NEO1	ENSG00000067141	rs4091431	4.32608e-07	NO	rs1378615	1.03818e-05	NO	rs2814381	3.58555e-06	NO
DCTN5	ENSG00000166847	rs13027602	4.32784e-07	NO	rs7042862	3.34737e-06	NO	rs17838831	2.61609e-06	NO
TNPO1	ENSG00000083312	rs4725531	4.33171e-07	NO	rs1455511	2.87892e-07	NO	rs4120910	5.69743e-06	NO
TMEM150A	ENSG00000168890	rs2824534	4.33276e-07	NO	rs2797347	5.47497e-06	NO	rs1176071	2.82104e-06	NO
TUSC2	ENSG00000114383	rs62568626	4.33484e-07	NO	rs4083261	1.35188e-06	NO	rs6727803	1.70501e-06	NO
SAR1A	ENSG00000079332	rs4954577	4.34489e-07	NO	rs17157704	8.40215e-06	NO	rs11137568	1.79768e-06	NO
ECD	ENSG00000122882	rs6995235	4.34502e-07	NO	rs13072735	1.54263e-06	NO	rs2402221	2.73284e-06	NO
LUC7L2	ENSG00000146963	rs669438	4.34901e-07	NO	rs1159709	3.49361e-06	NO	rs2834032	2.0786e-07	NO
IL1RAP	ENSG00000196083	rs9592923	4.34958e-07	NO	rs2730750	4.2663e-06	NO	rs4756348	2.77368e-07	NO
TRIM33	ENSG00000197323	rs12452804	4.34964e-07	NO	rs7148153	1.856e-06	NO	rs17116959	1.19158e-07	NO
PGLYRP1	ENSG00000008438	rs12264186	4.35072e-07	NO	rs4676538	2.97498e-07	NO	rs12378305	2.42318e-06	NO
COMMD8	ENSG00000169019	rs2581810	4.35373e-07	NO	rs7672015	1.04919e-06	NO	rs7644703	2.65737e-06	NO
APOL1	ENSG00000100342	rs6486453	4.35851e-07	NO	rs7754719	2.54097e-06	NO	rs7754719	4.98245e-06	NO
NRSN2	ENSG00000125841	rs2374271	4.36188e-07	NO	rs9872924	3.49402e-07	NO	rs4678978	1.76065e-06	NO
ATF2	ENSG00000115966	rs6720105	4.36489e-07	NO	rs2647972	5.31091e-07	NO	rs10962829	9.66022e-07	NO
IFIT1	ENSG00000185745	KG_11_100616133	4.36496e-07	NO	rs10758669	4.02396e-06	NO	rs7428377	3.75477e-07	NO
TMEM179	ENSG00000258986	rs1959771	4.36729e-07	NO	rs12712960	2.39721e-07	NO	KG_4_154473984	1.24685e-06	NO
ZNF385A	ENSG00000161642	rs9376965	4.3688e-07	NO	rs356272	3.97585e-07	NO	rs7181257	4.56754e-06	NO
ITGA10	ENSG00000143127	rs6785922	4.36929e-07	NO	rs6803186	3.7925e-06	NO	rs4796190	1.57872e-06	NO
USP19	ENSG00000172046	rs3846567	4.37971e-07	NO	rs7568986	1.47167e-06	NO	rs73019564	9.01119e-06	NO
RPS27P23	ENSG00000239413	rs1050255	4.38054e-07	NO	rs7628827	5.82894e-07	NO	rs12678137	1.07311e-06	NO
RTN2	ENSG00000125744	rs12995224	4.38124e-07	NO	rs12150591	4.97958e-07	NO	rs7207286	3.87616e-06	NO
GDE1	ENSG00000006007	rs12589828	4.39352e-07	NO	rs17769526	6.51615e-06	NO	rs11637093	4.98518e-06	NO
FGD4	ENSG00000139132	rs35339221	4.39365e-07	NO	KG_10_68391665	2.83415e-06	NO	rs1232605	4.69e-06	NO
RSPH3	ENSG00000130363	rs12716586	4.3975e-07	NO	rs4792201	4.7508e-06	NO	rs11599979	1.14706e-06	NO
ZNF821	ENSG00000102984	rs12123486	4.39786e-07	NO	rs17774535	9.26783e-07	NO	rs10509977	7.62639e-06	NO
RYBP	ENSG00000163602	rs2351354	4.40115e-07	NO	rs1129767	5.78092e-06	NO	rs62455213	5.86137e-06	NO
WLS	ENSG00000116729	rs12630695	4.4031e-07	NO	rs9863722	2.66034e-07	NO	rs12669627	7.2202e-07	NO
XPNPEP1	ENSG00000108039	rs9864169	4.40557e-07	NO	rs2798775	8.13546e-07	NO	rs12884869	1.59255e-07	NO
AK2	ENSG00000004455	KG_8_41801092	4.40724e-07	NO	rs1540205	2.34165e-06	NO	rs6962921	3.45709e-06	NO
CDK2	ENSG00000123374	rs10969596	4.4083e-07	NO	rs10893669	9.91276e-07	NO	rs11218775	2.03047e-06	NO
VPS18	ENSG00000104142	rs9963977	4.41739e-07	NO	rs227416	1.17097e-06	NO	rs12783382	1.43254e-07	NO
GJA3	ENSG00000121743	rs11730681	4.41783e-07	NO	rs17190785	2.27557e-07	NO	rs1288352	2.85877e-07	NO
INTS6	ENSG00000102786	rs55794722	4.42109e-07	NO	rs4654133	2.90589e-06	NO	rs472559	9.2888e-06	NO
DFNB31	ENSG00000095397	rs12061698	4.42457e-07	NO	rs10401485	3.69914e-06	NO	rs1496785	1.46443e-05	NO
CISD3	ENSG00000230055	rs16938216	4.42591e-07	NO	rs12374445	1.18449e-06	NO	rs16938216	2.61041e-06	NO
CCDC25	ENSG00000147419	rs6769051	4.428e-07	NO	rs12114311	6.20813e-07	NO	rs578476	1.37464e-06	NO
ANKRA2	ENSG00000164331	rs66516554	4.43084e-07	NO	rs9289231	5.29778e-06	NO	rs1114224	1.2697e-06	NO
PRCC	ENSG00000143294	rs66516554	4.43214e-07	NO	rs11053597	7.02226e-07	NO	rs11253256	9.31634e-07	NO
CLIP2	ENSG00000106665	rs17045913	4.43239e-07	NO	rs72651926	1.035e-06	NO	rs11586394	2.39878e-06	NO
CAMK1G	ENSG00000008118	KG_4_141752412	4.43294e-07	NO	rs7590080	1.52071e-08	NO	rs17238559	2.2365e-06	NO
CCT4	ENSG00000115484	rs7607758	4.43314e-07	NO	rs4763350	4.08043e-06	NO	KG_6_92703043	5.80078e-06	NO
SIPA1L2	ENSG00000116991	rs2834342	4.43651e-07	NO	rs58299954	5.67246e-06	NO	rs4563306	1.16108e-05	NO
ITPRIP	ENSG00000148841	rs35729586	4.43718e-07	NO	rs4388292	8.35675e-06	NO	rs12429729	3.76763e-07	NO
AP000344.4	ENSG00000227755	rs58538058	4.44062e-07	NO	KG_13_48748801	3.78371e-06	NO	rs2830436	1.28581e-06	NO
CCHCR1	ENSG00000204536	rs62509359	4.44135e-07	NO	rs72751275	1.54155e-07	NO	rs7960201	4.83761e-06	NO
MYH9	ENSG00000100345	rs56228843	4.44663e-07	NO	rs3739524	1.53308e-06	NO	rs12630515	7.55949e-06	NO
SIM2	ENSG00000159263	rs11658903	4.45065e-07	NO	rs7787362	7.27983e-07	NO	rs35634	2.16182e-06	NO
RBL1	ENSG00000080839	rs1419133	4.45325e-07	NO	rs8062221	5.12456e-07	NO	rs1535234	1.95275e-06	NO
CLEC4C	ENSG00000198178	rs1051069	4.45461e-07	NO	rs11253668	8.23233e-07	NO	rs7895754	2.60004e-06	NO
GLB1	ENSG00000170266	rs7567740	4.45626e-07	NO	rs1542310	2.37072e-06	NO	rs13154439	3.72492e-07	NO
N4BP1	ENSG00000102921	rs4458717	4.45862e-07	NO	rs11579257	1.76478e-06	NO	rs1573522	2.15954e-06	NO
LPCAT2	ENSG00000087253	rs9294122	4.46134e-07	NO	rs826305	2.47144e-07	NO	rs62303602	4.31932e-07	NO
CACNA1S	ENSG00000081248	rs216184	4.46399e-07	NO	rs13417671	9.85159e-06	NO	rs216184	1.26634e-06	NO
UBE3C	ENSG00000009335	rs12473812	4.46454e-07	NO	rs16964766	1.14385e-06	NO	rs7985741	2.56941e-06	NO
OMA1	ENSG00000162600	rs1529030	4.46606e-07	NO	rs62335884	1.0357e-06	NO	rs2717823	1.11435e-06	NO
RABEP2	ENSG00000177548	rs12117903	4.4698e-07	NO	rs9271771	4.31921e-07	NO	rs12678137	2.26424e-06	NO
AC005041.9	ENSG00000237737	rs73969333	4.47116e-07	NO	rs7129947	9.7208e-06	NO	rs2761288	3.94714e-06	NO
PACS1	ENSG00000175115	rs35355653	4.47185e-07	NO	rs925834	3.99756e-06	NO	rs67053798	5.59262e-06	NO
C7orf43	ENSG00000146826	rs1156577	4.47726e-07	NO	rs3130320	3.18706e-06	NO	rs1953927	2.47072e-06	NO
GJC2	ENSG00000198835	rs10990053	4.47801e-07	NO	rs11023508	1.6249e-07	NO	KG_12_100865008	9.45666e-07	NO
RBM11	ENSG00000185272	rs4693989	4.48031e-07	NO	rs13087864	4.58617e-07	NO	rs13087864	2.30564e-06	NO
SCARNA7	ENSG00000238741	rs10486963	4.48624e-07	NO	rs2513393	1.15484e-06	NO	rs12825239	2.91178e-06	NO
C17orf69	ENSG00000167159	rs35828411	4.48796e-07	NO	rs1448561	1.89102e-06	NO	rs439191	2.32542e-06	NO
CCDC137	ENSG00000185298	rs531241	4.49028e-07	NO	rs1927461	2.19934e-07	NO	rs1927461	5.38851e-06	NO
RPS16	ENSG00000105193	rs59194055	4.49426e-07	NO	rs11748134	3.93391e-06	NO	rs7319047	1.10225e-07	NO
RAB2A	ENSG00000104388	rs62013888	4.49643e-07	NO	rs8096017	7.17338e-06	NO	rs647348	7.88968e-07	NO
IDI1	ENSG00000067064	rs10838278	4.50144e-07	NO	rs16997896	6.78042e-06	NO	rs11854411	2.31784e-06	NO
BAG6	ENSG00000204463	rs17064578	4.50179e-07	NO	rs10859854	1.37293e-05	NO	rs12437288	5.35977e-06	NO
HOTTIP	ENSG00000243766	rs12829829	4.50503e-07	NO	rs11108542	9.43942e-07	NO	rs4798172	8.79826e-06	NO
AP002478.2	ENSG00000238060	rs7188631	4.51414e-07	NO	rs6910649	3.04889e-06	NO	rs1430626	4.94703e-06	NO
KIAA0040	ENSG00000235750	rs1793533	4.51481e-07	NO	rs7324647	9.3071e-07	NO	rs13206817	2.61666e-06	NO
CEACAM1	ENSG00000079385	rs7782153	4.51487e-07	NO	rs10505836	1.14254e-07	NO	rs10734220	1.54812e-06	NO
SPIRE1	ENSG00000134278	rs10837221	4.51611e-07	NO	rs6111634	7.0508e-06	NO	rs13181921	1.97014e-06	NO
SNORA57	ENSG00000206597	rs571317	4.51991e-07	NO	rs4772371	4.96737e-07	NO	rs11783173	1.7001e-06	NO
SLC30A3	ENSG00000115194	KG_3_84840561	4.52368e-07	NO	rs6932492	4.53351e-06	NO	rs924224	1.32398e-07	NO
UBXN1	ENSG00000162191	rs5761839	4.52371e-07	NO	rs1602511	8.65027e-07	NO	rs9550371	4.99606e-06	NO
HIST1H3F	ENSG00000256316	rs34085809	4.52484e-07	NO	rs12086843	1.83702e-06	NO	rs10962383	3.38165e-07	NO
TMEM186	ENSG00000184857	rs1438255	4.52624e-07	NO	rs6740639	1.52115e-06	NO	rs2472015	9.23912e-07	NO
IFNA5	ENSG00000147873	rs9813086	4.52709e-07	NO	rs1149035	1.64541e-07	NO	rs1149035	1.6227e-07	NO
CYFIP1	ENSG00000068793	rs356272	4.53043e-07	NO	rs260769	1.95462e-07	NO	rs72830232	1.36825e-07	NO
GOPC	ENSG00000047932	rs3915595	4.53385e-07	NO	rs1015521	4.36719e-07	NO	rs877414	7.19869e-06	NO
ZBTB17	ENSG00000116809	rs1530498	4.53533e-07	NO	rs9964756	9.2682e-06	NO	rs10222858	1.35457e-06	NO
SEC24D	ENSG00000150961	rs235997	4.53794e-07	NO	rs1035213	3.52505e-06	NO	rs66750569	5.62948e-06	NO
RPS6	ENSG00000137154	rs35371424	4.54025e-07	NO	rs17826108	3.79585e-06	NO	rs9851295	1.87628e-06	NO
C18orf8	ENSG00000141452	rs35879863	4.5423e-07	NO	rs6925024	1.98391e-06	NO	rs881532	7.2856e-07	NO
ETV3	ENSG00000117036	rs2097793	4.54381e-07	NO	rs7981816	1.47332e-06	NO	rs11603781	8.70866e-06	NO
DRG2	ENSG00000108591	rs893615	4.54918e-07	NO	rs11124980	2.44995e-07	NO	rs7367215	9.11651e-07	NO
SREBF1	ENSG00000072310	rs16943768	4.55021e-07	NO	rs17300100	3.72464e-06	NO	rs10055578	1.10917e-06	NO
IRF4	ENSG00000137265	rs1108959	4.55135e-07	NO	rs12172883	1.1556e-07	NO	rs6461686	5.53975e-08	NO
NUDT6	ENSG00000170917	rs34756401	4.55468e-07	NO	rs12823931	3.63124e-06	NO	rs1933988	4.20589e-07	NO
ZFP36L1	ENSG00000185650	rs7108878	4.56016e-07	NO	rs1502669	3.84412e-06	NO	rs85603	5.36068e-06	NO
RBMXL1	ENSG00000213516	rs34225	4.56049e-07	NO	rs953730	1.38954e-06	NO	rs843093	4.34994e-06	NO
AHNAK2	ENSG00000185567	rs11065409	4.56126e-07	NO	rs17776046	3.7806e-06	NO	rs4771441	2.57319e-06	NO
C12orf41	ENSG00000139620	rs2465765	4.56524e-07	NO	rs1440203	1.35623e-06	NO	rs159926	8.60072e-07	NO
FAM69B	ENSG00000165716	rs17151164	4.56779e-07	NO	rs16858754	1.37535e-07	NO	rs7837769	1.49872e-06	NO
ITPK1-AS1	ENSG00000258730	rs4699400	4.56975e-07	NO	rs1579243	3.82919e-06	NO	rs9862672	1.43824e-06	NO
RRP1	ENSG00000160214	rs1922718	4.57595e-07	NO	rs10132771	2.22981e-06	NO	rs10513190	7.479e-06	NO
SLC45A4	ENSG00000022567	rs647731	4.57749e-07	NO	rs73271760	3.63713e-06	NO	rs2172626	1.21228e-06	NO
COQ9	ENSG00000088682	rs10915030	4.57809e-07	NO	rs9386463	1.25336e-06	NO	rs11249497	1.87854e-06	NO
N4BP2	ENSG00000078177	rs62315293	4.58488e-07	NO	rs62524647	8.03968e-06	NO	rs2668841	7.45175e-07	NO
LIPC	ENSG00000166035	rs12878269	4.59287e-07	NO	rs7846758	2.14489e-07	NO	rs1282633	3.73227e-06	NO
PIGK	ENSG00000142892	rs7982003	4.59536e-07	NO	rs4277749	7.71251e-08	NO	rs7568831	3.79096e-06	NO
DNM1L	ENSG00000087470	rs1718768	4.59547e-07	NO	rs4730423	1.49828e-06	NO	rs795573	6.63197e-06	NO
AFMID	ENSG00000183077	rs4858106	4.61035e-07	NO	rs9993003	6.28014e-06	NO	rs11490204	7.50471e-06	NO
CLPP	ENSG00000125656	rs2032712	4.61122e-07	NO	rs1714379	7.73116e-07	NO	rs2272287	2.423e-06	NO
CASP4	ENSG00000196954	rs6661187	4.61212e-07	NO	rs2272880	2.41013e-06	NO	rs10203660	3.99386e-06	NO
RNF10	ENSG00000022840	rs4800201	4.61405e-07	NO	rs3900626	3.05222e-06	NO	rs2356086	2.44822e-06	NO
ATP10D	ENSG00000145246	rs7932490	4.61556e-07	NO	rs10836127	1.57224e-08	NO	rs34046061	3.53687e-06	NO
DPAGT1	ENSG00000172269	rs2832652	4.616e-07	NO	rs7782153	9.93698e-06	NO	rs4865712	7.50475e-07	NO
C12orf5	ENSG00000078237	rs4695372	4.61674e-07	NO	rs8013898	1.03393e-05	NO	rs4757856	5.21607e-07	NO
ATG14	ENSG00000126775	rs1858922	4.61979e-07	NO	rs1485289	9.31056e-07	NO	rs10976918	1.0249e-07	NO
SLC40A1	ENSG00000138449	rs11744169	4.62352e-07	NO	rs7441753	8.46745e-07	NO	rs11633375	7.69934e-06	NO
CD244	ENSG00000122223	rs1287809	4.62746e-07	NO	rs4808867	1.7355e-06	NO	rs1475975	6.7893e-07	NO
ZNF730	ENSG00000183850	rs2280509	4.63507e-07	NO	rs12045675	4.62192e-06	NO	rs2048242	6.7334e-07	NO
GPR137	ENSG00000173264	rs17674469	4.63532e-07	NO	rs1897183	1.15345e-06	NO	rs12900029	1.82427e-06	NO
PAPLN	ENSG00000100767	rs11129424	4.63638e-07	NO	rs17753893	1.21334e-06	NO	rs73209040	1.34131e-06	NO
UBE2L6	ENSG00000156587	rs1551989	4.64132e-07	NO	rs4458065	2.48976e-06	NO	rs35893266	2.3526e-06	NO
ZKSCAN2	ENSG00000155592	rs7299095	4.64236e-07	NO	rs6495341	9.11735e-06	NO	rs10846812	4.30659e-06	NO
TIFAB	ENSG00000255833	KG_4_62453849	4.65604e-07	NO	rs9319013	3.92365e-06	NO	rs2832953	3.6356e-07	NO
AL162574.1	ENSG00000196777	rs6725945	4.65687e-07	NO	rs17560428	1.44279e-07	NO	rs6822219	1.15916e-07	NO
MED13	ENSG00000108510	rs1383756	4.66176e-07	NO	rs73042584	5.73646e-07	NO	rs683023	1.18314e-06	NO
RP11-472I20.1	ENSG00000243721	rs12911150	4.66288e-07	NO	rs10980412	1.9035e-06	NO	rs12911150	1.17261e-06	NO
ZNF746	ENSG00000181220	rs73335556	4.66586e-07	NO	rs269227	1.6775e-06	NO	rs17018637	5.38061e-07	NO
BBS4	ENSG00000140463	rs2829887	4.66753e-07	NO	rs61782669	1.74708e-06	NO	rs3096143	8.13923e-06	NO
CTC-353G13.1	ENSG00000253660	rs3783934	4.67078e-07	NO	rs10733353	3.85321e-06	NO	rs4349219	4.07717e-06	NO
TUBA1A	ENSG00000167552	rs12513711	4.67166e-07	NO	rs4922197	5.6324e-07	NO	rs8097772	7.38339e-07	NO
BIRC6	ENSG00000115760	rs11185407	4.67174e-07	NO	rs876166	8.44449e-07	NO	rs34788318	1.61696e-06	NO
THAP8	ENSG00000161277	rs4566137	4.67681e-07	NO	rs2739724	3.36674e-07	NO	rs9285192	2.5337e-06	NO
SSH1	ENSG00000084112	rs880547	4.67716e-07	NO	rs34475322	3.67195e-06	NO	rs1533358	5.63911e-06	NO
CYP2R1	ENSG00000186104	rs13229993	4.67799e-07	NO	rs202377	2.9831e-06	NO	rs769079	1.6568e-06	NO
SLC37A4	ENSG00000137700	rs4896678	4.67953e-07	NO	rs4751759	1.20863e-05	NO	rs4896678	4.88539e-07	NO
SLC35F1	ENSG00000196376	rs1793044	4.68277e-07	NO	rs11905336	3.66748e-07	NO	rs1793044	3.11968e-07	NO
WDR6	ENSG00000178252	rs4911507	4.68501e-07	NO	rs181155	1.22293e-06	NO	KG_11_69723392	9.92359e-06	NO
PTPRA	ENSG00000132670	rs34862467	4.68855e-07	NO	rs17635206	1.05459e-06	NO	rs7025712	1.7818e-06	NO
UHRF1BP1	ENSG00000065060	rs10969596	4.71118e-07	NO	rs10926363	1.73251e-07	NO	rs2732159	4.85425e-06	NO
MYO1H	ENSG00000174527	rs505698	4.71663e-07	NO	rs6839204	3.87019e-06	NO	rs505698	2.03205e-06	NO
SLC7A5	ENSG00000103257	rs1942446	4.71678e-07	NO	rs10425736	3.60151e-06	NO	rs6035735	7.3705e-07	NO
ACPT	ENSG00000142513	rs6466484	4.7265e-07	NO	rs10832612	7.83909e-07	NO	rs9271856	2.05164e-06	NO
[truncated: 8,895 more rows]
